# Supplementary material for: Nitrogen Redox Controls on Greenhouse Gas Production in Yedoma Taliks
Source: Glob Chang Biol. 2025 Jul 21;31(7):e70356. doi: 10.1111/gcb.70356 (PMC12277943; doi:10.1111/gcb.70356)
Supplement: Supplementary file 1 — Data S1. [file GCB-31-e70356-s001.zip]

Archive with 10 entries (10 files):
- gcb70356-sup-0002-DataS1.xlsx
- gcb70356-sup-0003-DataS2.xlsx
- gcb70356-sup-0004-DataS3.xlsx
- gcb70356-sup-0005-DataS4.xlsx
- gcb70356-sup-0006-DataS5.xlsx
- gcb70356-sup-0007-DataS6.xlsx
- gcb70356-sup-0008-DataS7.xlsx
- gcb70356-sup-0009-DataS8.xlsx
- gcb70356-sup-0010-Supinfo.pdf
- gcb70356-sup-0001-SupplementaryFilesDescription.pdf
