# Supplementary material for: Nitrogen Redox Controls on Greenhouse Gas Production in Yedoma Taliks
Source: Glob Chang Biol. 2025 Jul 21;31(7):e70356. doi: 10.1111/gcb.70356 (PMC12277943; doi:10.1111/gcb.70356)
Supplement: Supplementary file 1 — Data S1. [file GCB-31-e70356-s001.zip › gcb70356-sup-0002-DataS1.xlsx]

## Sheet: Sheet1
	SSHE	SSHE	SSHE	SSHE	SSHE	SSHE	SSLE	SSLE	SSLE	SSLE	SSLE	SSLE	SSLE	SSLE	SSLE	SSLE	WSLE	WSLE	WSLE	WSLE	WSLE	WDLE	WDLE	WDLE	WDLE	WDLE	WDLE
id	8_BH2	38_BH2	84_BH2	146_BH2	195_BH2	225_BH2	23_BH1	56_BH1	68_BH1	86_BH1	106_BH1	166_BH1	186_BH1	259_BH1	295_BH1	305_BH1	50_BH6	100_BH6	162_BH6	198_BH6	285_BH6	345_BH6	535_BH6	564_BH6	655_BH6	695_BH6	711_BH6	Taxon	Confidence	Sequence
000b0b88ceb19d19678f6c3a39f2db73	0	0	55	0	0	0	0	0	0	0	0	0	0	0	0	0	0	0	0	0	0	0	0	0	0	0	0	d__Bacteria; p__Proteobacteria; c__Alphaproteobacteria; o__Rhizobiales; f__Xanthobacteraceae; g__uncultured	0.91273	TACGAAGGGGGCTAGCGTTGCTCGGAATCACTGGGCGTAAAGCGCACGTAGGCGGCTTTTTAAGTCAGGGGTGAAATCCTGGAGCTCAACTCCAGAACTGCCCTTGATACTGAGAAGCTTGAGTCCGGGAGAGGTGAGTGGAACTGCGAGTGTAGAGGTGAAATTCGTAGATATTCGCAAGAACACCAGTGGCGAAGGCGGCTCACTGGCCCGGTACTGACGCTGAGGTGCGAAAGCGTGGGGAGCAAACAGG
002a58bb5f0575a046148f2ee1ee8dc2	0	0	0	0	0	0	0	0	0	3	0	0	0	0	0	0	0	0	0	0	0	0	0	0	0	0	0	d__Bacteria	0.999999	TACAGAGGGTGCAAGCGTTATTCGAAATTATTGGGCGTAAAGCGCGAGCAGGCGGCGATGTAAGTCTTGTGTGAAATCCCCGGGCTCAACCCGGGACAGTCATGAGAAACTGCATTGCTAGAGTAGATGAGAGGAGAGCGGAATTCCCAGTGTAGTGGTGAAATACGTAGATATTGGGAGGAACACCGGTGGCGAAAGCGGCTCTCTGGCATCTCACTGACGCTCATTCGCGAAAGCGTGGGGATCAAACAGG
00329c1cf1c10f3e4555c4c3a1ecf840	0	0	13	0	0	0	0	0	0	0	0	0	0	0	0	0	0	0	0	0	0	0	0	0	0	0	0	d__Bacteria; p__Planctomycetota; c__Phycisphaerae; o__MSBL9; f__KCLunmb-38-53; g__KCLunmb-38-53; s__uncultured_bacterium	1	TACGAAGGTGACAAGCGTTATTCGGAATCATTGGGCTTAAAGGGTGCGCAGGCGGAAACGTAAGTGTCTTGTGAAAACCCCCGGCTTAACCGGGGAATGGCTCGGCAAACTGCGTTTCTTGAGGCAAGCAGGGGTGTGTGGAACTCTTGGTGGAGCGGTGGAATGCGTAGATATCAAGAGGAACGCCGAAGGTGAAGACAGCACACTGGGCTTGTCCTGACGCTCAGGCACGAAAGCGTGGGGAGCAAACAGG
0046076798ea8fd176ca0266612faee6	0	0	0	0	0	0	0	0	0	0	0	0	0	0	0	0	0	0	0	0	0	0	0	0	0	19	0	d__Bacteria; p__Actinobacteriota; c__Thermoleophilia; o__Solirubrobacterales; f__67-14; g__67-14; s__uncultured_actinobacterium	0.707181	TACGTAGGGGGCTAGCGTTGTCCGGAATCATTGGGCGTAAAGAGCGTGTAGGCGGCCCGGTAAGTCCGTTGTAAAAGTCGAAGGCTCAACCTTCGAATGCCGATGGATACTGCCGGGCTAGAGTCCGGAAGAGGCGAGTGGAATTCCTGGTGTAGCGGTGGAATGCGCAGATATCAGGAGGAACACCGATAGCGAAGGCAGCTCGCTGGGACGGTACTGACGCTAAGACGCGAAAGCGTGGGGAGCGAACAGG
0051b341ca19efd11c4667c5c080664d	0	0	0	0	0	0	0	0	0	0	0	0	0	0	0	0	0	0	0	0	0	0	0	0	147	0	0	d__Bacteria; p__Actinobacteriota; c__Thermoleophilia; o__Solirubrobacterales; f__67-14; g__67-14; s__uncultured_actinobacterium	0.922464	TACGTAGGGGGCAAGCGTTGTCCGGAATCATTGGGCGTAAAGAGCGCGTAGGCGGTCCGGTAAGTCCGCTGTGAAAGTCAAGGGCTCAACCCTTGAATGCCGGTGGATACTGCCGGGCTAGAGTCCGGAAGAGGCGAGTGGAATTCCTGGTGTAGCGGTGAAATGCGCAGATATCAGGAGGAACACCTATGGCGAAGGCAGCTCGCTGGGACGGTACTGACGCTGAGGCGCGAAAGCGTGGGGAGCAAACAGG
005d4e05b62ed60b56b8f66e71c0e447	0	0	0	0	0	0	0	0	0	0	0	0	0	0	0	0	0	0	0	0	0	0	59	0	88	0	0	d__Bacteria; p__Proteobacteria; c__Alphaproteobacteria; o__Rhizobiales; f__Xanthobacteraceae	0.999872	TACGAAGGGGGCTAGCGTTGCTCGGAATCACTGGGCGTAAAGCGCACGTAGGCGGGTTCTTAAGTCAGGGGTGAAATCCTGGAGCTCAACTCCAGAACTGCCCTTGATACTGAGAATCTTGAGTCCGGGAGAGGTGAGTGGAACTGCGAGTGTAGAGGTGAAATTCGTAGATATTCGCAAGAACACCAGTGGCGAAGGCGGCTCACTGGCCCGGTACTGACGCTGAGGTGCGAAAGCGTGGGGAGCAAACAGG
0074653c34dfb32ae94a96740e07ccdc	11	0	0	0	0	0	0	6	0	0	0	0	0	0	0	12	0	0	0	0	0	0	0	0	0	0	0	d__Bacteria; p__Chloroflexi; c__Chloroflexia; o__Chloroflexales; f__Roseiflexaceae; g__uncultured; s__uncultured_bacterium	0.943783	TACAGAGGGGGCAAGCGTTGTCCGGACTTACTGGGCGTAAAGCGCACGCAGGTGGCCGCGCAAGTGTTGTGTGAAAGCCCCGCGCTCAACGCGGGGAGGCCACGACAGACTGCGCAGCTTGAGGGATGCAGAGGGTGGTGGAATTGCCGGTGTAGTGGTGAAATGCGTAGAGATCGGCAGGAACACCAAGGCCGAAGGGAGCCACCTGGGCATCGCCTGACACTCATGTGCGACAGCGTGGGGAGCGAACCGG
0078ffbb3a29db11d99b56d574fbfaf0	0	0	0	100	28	125	0	0	8	0	0	0	0	0	0	0	0	0	0	5	0	0	0	0	0	0	0	d__Bacteria; p__Acidobacteriota; c__Acidobacteriae; o__Bryobacterales; f__Bryobacteraceae; g__Bryobacter	0.994214	TACGTAGGCAGCAAGCGTTGTTCGGAGTTACTGGGCGTAAAGAGTGCGTAGGCGGTCCTCTAAGTTCGGTGTGAAATCTCCCGGCTCAACTGGGAGGGTGCGCCGGAAACTGGAGGGCTTGAGTATGGGAGAGGAAAGCGGAATTCCTGGTGTAGCGGTGAAATGCGTAGATATCAGGAGGAACACCTGCGGTGTAGACGGCTTTCTGGACCATGACTGACGCTGAGGCACGAAAGCGTGGGGAGCAAACAGG
007978dab7aed7eb4d5ffff337638bd2	4	0	0	0	0	0	0	0	0	0	0	0	0	0	0	0	0	0	0	0	0	0	0	0	0	0	0	d__Bacteria; p__Nitrospinota; c__P9X2b3D02; o__P9X2b3D02; f__P9X2b3D02; g__P9X2b3D02; s__uncultured_prokaryote	0.829613	TACGTAGGGAGCAAGCGTTGTTCGGAATTATTGGGCGTAAAGAGCGCGTAGGCGGTTCGGTAAGTCTGACGTGAAATCCCAGAGCTTAACTCTGGAACTGCGTTGGATACTGCCGAGCTTGAGTGTGGGAGAGGAGAGTGGAATTCCCAGTGTAGAGGTGAAATTCGTAGATATTGGGAGGAACACCCGTGGCGAAGGCGGCTCTCTGGACCACAACTGACGCTGAGGCGCGAAAGCTAGGGTAGCAAACGGG
00832c64007b144c6978f3d6ff326c35	0	0	0	0	0	0	0	0	0	6	0	0	0	0	0	0	0	0	0	0	0	0	0	0	0	0	0	d__Bacteria; p__Dependentiae; c__Babeliae; o__Babeliales; f__Vermiphilaceae; g__Vermiphilaceae; s__uncultured_bacterium	0.886421	TACGAGAGGTGCAAACGTTATTCGGATTTATTGGGTGTAAAGGGTGCGTAGACGGTTCATTAAGTCTGTTGTTAAATTTCTTGGCCTAACCAAGAGCTTGCAATGGAAACTGATGGGCTTGAGTGTGGAAGAGAGAAGTGGAATTCTCGGAGTAGCGGTAAAATGCGTAGATCTCGAGAGGAACACCGATGGCGAAGGCAGCTTCTTGGTCCACTACTGACGTTGAGGCACGAAAGCGTGGGGAGCAAACAGG
009eaee80beda289e4fef90903d7c103	0	0	0	0	0	0	0	0	0	0	9	0	0	12	0	7	0	0	0	0	0	0	0	0	0	0	0	d__Bacteria; p__Patescibacteria; c__CPR2; o__CPR2; f__CPR2; g__CPR2	0.943475	TACGTAGGTGGCAAGCGTTATCCGGAATCATTGGGCGTAAAGAGTGTGTAGGTGGTTTTTTAAGTCAGTTGTAAAATCTGTGGGCTCAACTCACATCATGCATCTGAAACTGGAAAACTTGAGTCTGGAAGAGGTAAGCGGAATTTATGGTGTAGCGGTGAAATGCTTAGATATCATAAGGAACACCAATGGCGAAGGCAGCTTACTGGGACAGTACTGACACTGAGACACGAAAGCGTGGGGAGCGAACGGG
00af2d3d5ff85ae8a142ceea8da6b570	0	0	0	0	0	5	0	0	0	0	0	0	0	0	0	0	0	0	0	0	0	0	0	0	0	0	0	d__Bacteria; p__Patescibacteria; c__ABY1; o__Candidatus_Kerfeldbacteria; f__Candidatus_Kerfeldbacteria; g__Candidatus_Kerfeldbacteria; s__uncultured_bacterium	0.999248	TACAGAGACCTCAAGCGTTATCCGGATTTATTGGGCGTAAAGCGTGCGCAGGCTGTTTTTTAAGTCAGTGGTCAAATCCGAGGGCTCAACCCTTGAACTGCCATTGATACTGGAAGACTAGAGTTTGGAAGAGGTAAGCGGAATTGCTGGTGTAGGGGTAAAATCCGTTAATATCAGCAGGAACACCAAATGCGAAAGCAGCTTACTGGTACAACACTGACGCTGGTGCACGAAAGCGTGGGGATCAAAGAGG
00b7b809f5007592758c652e6c5611ee	0	0	0	0	0	0	0	0	0	25	0	0	0	0	0	0	0	0	0	0	0	0	0	0	0	0	0	d__Bacteria; p__Methylomirabilota; c__Methylomirabilia; o__Rokubacteriales; f__Rokubacteriales; g__Rokubacteriales; s__uncultured_bacterium	0.959427	GACAGAGGGGGCAAGCGTTGCTCGGAATTACTGGGCGTAAAGGGCGCGTAGGCGGGATGGCAAGTCGGTCGTGAAATCCTTCGGCTCAACCGAAGAACGTCGATCGATACTGCTGTTCTAGAGGATTGCAGAGGAGACTGGAATTCCCGGTGTAGCGGTGAAATGTGTAGAGATCGGGAGGAACACCGGTGGCGAAGGCGGGTCTCTGGGCAATTCCTGACGCTGAGGCGCGAAAGCGTGGGGAGCAAACGGG
00c02d7f1fdcf2a11db6c0636a395f16	0	0	0	0	0	0	0	0	0	0	0	0	0	0	2	0	0	0	0	0	0	0	0	0	0	0	0	d__Bacteria; p__Planctomycetota; c__OM190; o__OM190; f__OM190; g__OM190; s__metagenome	1	TACGTAGGTCACGAACGTTATTCGGAATCACTGGGCTTAAAGGGCGCGTAGGCGGCTTAATAAGTTACGACTGAAATCCGGCGGCTCACCCGTCGAACTGGCCGTAATACTGTTGAGCTTGAGGTGCGGAGGGATGCGTGGAACTTGTGGTGGAGCGGTGAAATGCCCAGATATCACAGGGAACACCGGTGGCGAAGGCGACGCATTGGCCGCAATCTGACGCTGAGGCGCGAAAGCATGGGGAGCGAACGGG
00ebaadd01d23e6a155213e43f6d5064	0	0	0	0	0	0	0	0	0	0	0	0	0	0	0	0	0	0	0	0	0	0	0	0	0	0	13	d__Bacteria; p__Proteobacteria; c__Alphaproteobacteria; o__Elsterales; f__uncultured; g__uncultured; s__uncultured_Alphaproteobacteria	0.958233	TACGAAGGGGGCGAGCGTTGTTCGGATTTACTGGGCGTAAAGGGCGCGCAGGCGGCGGATTTTGTCAGGCGTGAAAGCCCCGGGCTTAACCTGGGAACTGCGCTTGAGACGGGTTCGCTAGAGATCGGGAGAGGAGAGTGGAATTCCCAGTGTAGAGGTGAAATTCGTAGATATTGGGAAGAACACCGGTGGCGAAGGCGGCTCTCTGGACCGATACTGACGCTGAGGCGCGAAAGCGTGGGGAGCAAACAGG
00f22fe0aa7d9b976a6a884f493a1b75	0	0	0	0	0	0	0	0	0	0	0	0	44	0	0	0	0	0	0	0	0	0	0	0	0	0	0	d__Bacteria; p__Proteobacteria; c__Alphaproteobacteria; o__Rhizobiales; f__Xanthobacteraceae	0.999987	TACGAAGGGGGCTAGCGTTGCTCGGAATCACTGGGCGTAAAGCGCACGTAGGCGGCTTTCTAAGTCAGGGGTGAAATCCTGGAGCTCAACTCCAGAACTGCCTTTGATACTGGAAAGCTTGAGTTCGGGAGAGGTGAGTGGAACTGCGAGTGTAGAGGTGAAATTCGTAGATATTCGCAAGAACACCAGTGGCGAAGGCGGCTCACTGGCCCGATACTGACGCTGAGGTGCGAAAGCGTGGGGAGCAAACAGG
010a1b379081d3914ca8dfe60841dbb5	0	0	0	0	0	0	0	0	0	0	0	0	7	3	0	0	0	0	0	0	0	0	0	0	0	0	0	d__Bacteria; p__Latescibacterota; c__Latescibacterota; o__Latescibacterota; f__Latescibacterota; g__Latescibacterota; s__uncultured_low	0.812888	GACAGAGGTGGCGAGCGTTGTCCGGATTTACTGGGCGTAAAGGGTGTGTAGGCGGTCGTGTAAGTCAGTTGTGAAATCCGTCGGCTCAACCGAAGAAGAGCGACTGATACTGCACGGCTGGAGTGCGGAAGAGGAAAGTGGAATTCCTGGTGTAGCAGTGAAATGCGTAGATATCAGGAAGAACACCAATGGCGAAGGCGACTTTCTGGTCCGCTACTGACGCTGAGGCACGAAAGCCAGGGGAGCGAACGGG
01102a068ddf5591c543e9689b3276c7	0	0	0	0	0	0	20	3	0	67	4	0	0	0	2	4	0	0	0	0	0	0	0	0	0	0	0	d__Bacteria; p__Acidobacteriota; c__Subgroup_25; o__Subgroup_25; f__Subgroup_25; g__Subgroup_25; s__uncultured_bacterium	0.93577	TACGGAGGGAGCAAGCGTTACTCGGAATTACTGGGCGTAAAGGGCGCGTAGGCGTTCTATCAAGTCTTGTGTGAAAGCCCCAAGCCTAACTTGGGAAGTGCACAAGATACTGGAAGAATAGAGTTCCGGAGAGGAAGATGGAATTCCCGGTGTAGCGGTGAAATGCGTAGATATCGGGAGGAACACCAGTGGCGAAGGCGATCTTCTGGACGGATACTGACGCTGAGGCGCGAAAGCTAGGGGAGCAAACAGG
013a93b86b97d99f0546aa9d767eeed0	0	0	0	0	0	0	0	0	0	6	0	0	0	0	0	0	0	0	0	0	0	0	0	0	0	0	0	d__Bacteria; p__Planctomycetota; c__Planctomycetes; o__Pirellulales; f__Pirellulaceae	1	TACGAACCGTCCAAACGTTATTCGGAATCACTGGGCTTAAAGAGTCCGTAGGCGGCCAATTAGGTGAGGTGTGAAATCCCCCGGCTCAACCGAGGAATTGCGCTTCAAACCAACTGGCTAGAGGAAGATAGAGGAAAGCGGAACTGATGGTGGAGCGGTGAAATGCGTTGATATCATCAGGAACACCGGTGGCGAAAGCGGCTTTCTGGGTCTTTTCTGACGCTGAGGGACGAAAGCTAGGGGAGCGAACGGG
015ae470a415e4f5c094574b73bcc95d	0	0	0	0	0	0	0	0	0	0	0	0	0	0	0	0	0	0	0	0	0	0	0	0	0	5	0	d__Bacteria; p__Firmicutes; c__Limnochordia; o__Limnochordales; f__Limnochordaceae; g__Limnochordaceae; s__uncultured_bacterium	0.883159	TACGTAGGTGGTGAGCGTTGTCCGGAATTACTGGGCGTAAAGGGTGCGTAGGCGGTTTCTTAAGTCTTGTGTGAAAGGCCCCGGCTTAACCGGGGAGAGCCACAGGAAACTGGGAGACTAGAGTGTCGGAGAGGGTCGCGGAATTCCCGGTGTAGCGGTGAAATGCGTAGATATCGGGAGGAACACCAGTGGCGAAGGCGGCGACCTGGACGATAACTGACGCTGAGGCACGAAAGCTGGGGGAGCAAACAGG
016d4ff287f89313e0d8745ba67589b8	3	0	0	0	0	0	0	0	0	0	0	0	0	0	0	0	0	0	0	0	0	0	0	0	0	0	0	d__Bacteria; p__Bdellovibrionota; c__Oligoflexia; o__0319-6G20; f__0319-6G20; g__0319-6G20; s__uncultured_bacterium	0.957576	TACGGAGGGTGCAAGCGTTGTTCGGAATTATTGGGCGTAAAGGGCAGGTAGGTGGTCTTATAAGTCTACTGTGAAATCCCCGGGCTTAACCCGGGACGTGCGGTGGATACTGTAGGACTAGAGTGCTGGATGGGTGCGTGGAATTCCCGGTGTAGCGGTGAAATGCGTAGATATCGGGAGGAACACCAGAGGCGAAGGCGGCGCACTGGACAGCAACTGACACTCAACTGCGAAAGCGTGGGGAGCAAACAGG
01716dba095090dc233fd5a3e0acd221	0	0	0	0	0	0	0	0	8	0	0	0	0	0	0	0	0	0	0	0	0	0	0	0	0	0	0	d__Bacteria; p__Patescibacteria; c__Microgenomatia; o__Candidatus_Woykebacteria; f__Candidatus_Woykebacteria; g__Candidatus_Woykebacteria; s__uncultured_Microgenomates	0.898501	TACGTAGGGTGCAAGCGTTACCCGGATTTATTGGGCGTAAAGAGTGCGTAGGCGGTTTTGAAAGTCATTATTGAAATCTTGGGGCTCAACCCCAAGCCTGGTAGTGATACTTCAAGACTAGATTACTTGAGGGGGTACCGGAACAGTTAGTGGAGCAGTGAAATGCGTTGAGATTAACTGGAACACCAAAGGCGAAGGCAGGTACCTGGCAAGTTTATGACGCTGTTGCACGAAAGCGTGGGGAGCAAAACGG
01742d1ca2bf7e8ba9b0ad30570494b3	0	0	10	0	0	0	0	30	0	0	0	0	0	0	0	0	0	0	0	0	0	0	0	0	0	0	0	d__Bacteria; p__Acidobacteriota; c__Vicinamibacteria; o__Vicinamibacterales; f__uncultured; g__uncultured; s__uncultured_Acidobacteria	0.874976	TACGGGGGGGGCAAGCGTTGTTCGGAATTACTGGGCGTAAAGGGTTTGTAGGTGGCTTGCTAAGTCAGACGTGAAATCCCTCAGCTTAACTGGGGAACTGCGTCTGAGACTGGCAAGCTTGAGTGCAGGAGAGGAACGCGGAATTCCAGGTGTAGCGGTGAAATGCGTAGATATCTGGAGGAACACCGGTGGCGAAGGCGGCGTTCTGGACTGCAACTGACACTGAGGAACGAAAGCCAGGGGAGCAAACGGG
0180b9f1b181157518da0a6ee56d171f	0	0	0	0	0	0	0	0	0	0	0	0	0	0	0	5	0	0	0	0	0	0	0	0	0	0	0	d__Bacteria; p__Bacteroidota; c__Bacteroidia; o__Chitinophagales; f__Chitinophagaceae; g__Terrimonas; s__uncultured_bacterium	0.72116	TACGGAGGGTGCAAGCGTTATCCGGATTCACTGGGTTTAAAGGGTGCGTAGGTGGATTAGTAAGTCAGTGGTGAAATCTTTGGGCTTAACCCGAAAACTGCCATTGATACTATTAGTCTTGAATACCGTGGAGGTCAGCGGAATATGTCATGTAGCGGTGAAATGCTTAGATATGACATAGAACACCAATTGCGAAGGCAGCTGGCTACACGAATATTGACACTCAGGCACGAAAGCGTGGGGATCAAACAGG
0185ca3f3618cc991676f07b85066962	0	0	0	0	0	0	0	0	0	0	0	8	16	6	0	5	0	0	0	0	0	6	11	0	56	15	32	d__Bacteria; p__Planctomycetota; c__ODP123; o__ODP123; f__ODP123; g__ODP123; s__uncultured_organism	0.991735	GACGAAGGTAGCAAGCGTTGTTCGGAATCACTGGGCTTAAAGAGCGCGTAGGCGGCGTCGTGTGTCGGGTGTGAAATCCCTTGGCTCAACCAGGGAACTGCGCCCGAAACTACGGCGCTAGAGTGCAGAAGGGGACAGCGGAATTCCTGGTGGAGCGGTGAAATGCTTAGATATCAGGAGGAACACCGGTGGCGAAGGCGGCTGTCTGGTCTGTAACTGACGCTGTGGCGCGAAAGCCAGGGGAGCGAACGGG
018b73953dd8e33ff4ccf8b6d88cfd76	0	0	91	0	0	0	0	0	0	0	0	0	0	0	0	0	0	0	0	0	0	0	0	0	0	0	0	d__Bacteria; p__Spirochaetota; c__Spirochaetia; o__Spirochaetales; f__Spirochaetaceae; g__uncultured; s__uncultured_prokaryote	0.999975	CACGTAGGGGGCGAGCGTTGTTCGGAATTACTGGGCGTAAAGGGCATGTAGGCGGTTTTGTAAGCCTGACGTGAAAGGCTATGGCTCAACCATGGCACGGCGTTGGGAACTGCGAGACTTGAATCACGGAGAGGGAGCTGGAATTCCAGGTGTAGGGGTGAAATCTGTAGATATCTGGAAGAACACCAGTGGCGAAGGCGAGCTCCTGGCCGATGATTGACGCTGAGGTGCGAAAGTGTGGGGATCAAACAGG
0192f55356d4ff32e7379adaf074f49b	0	0	0	0	0	0	0	0	0	0	0	19	0	0	0	0	0	0	0	0	0	0	0	0	0	0	0	d__Bacteria; p__Patescibacteria; c__Parcubacteria; o__Candidatus_Moranbacteria; f__Candidatus_Moranbacteria; g__Candidatus_Moranbacteria; s__uncultured_Parcubacteria	1	TACAGAGACCCCAAGCGTTATCCGGATTTATTGGGCGTAAAGCGTGTGTAGGCGGCAATGATAGTCAGATGTTAAATTCCAGCGCTCAACGTTGGAGCTGCATCTGAAACGTCATAGCTAGAGACAAGTAGAGGTTCATGGAACATATGGTGTAGCAGTGAAATGCGTTGATATCATATGGAACGCCAAAGGCGAAGGCAGTGAACTGGGCTTTGTCTGACGCTGAGACACGAAAGCGTGGGTAGCGAACGGG
01944625ec01d0b4c98c1dea22ae5010	0	0	0	0	0	7	0	10	0	0	0	0	0	0	0	0	0	0	0	0	0	0	0	0	0	0	0	d__Bacteria; p__Proteobacteria; c__Gammaproteobacteria; o__Burkholderiales; f__Nitrosomonadaceae; g__MND1; s__metagenome	0.889548	TACGTAGGGTGCGAGCGTTAATCGGAATTACTGGGCGTAAAGCGTGCGCAGGCGGCTCCGCAAGTCAGGCGTGAAATCCCCGAGCTCAACTTGGGAATGGCGCTTGAAACTGCGGGGCTAGAGTGTGGCAGAGGGAGGTAGAATTCCACGTGTAGCAGTGAAATGCGTAGATATGTGGAGGAATACCGATGGCGAAGGCAGCCTCCTGGGCCAACACTGACGCTCATGCACGAAAGCGTGGGGAGCAAACAGG
01c5e1b0b66f91e3e737d86c5d03b5a4	112	0	0	0	0	0	0	0	153	204	270	76	0	89	0	0	563	277	1979	0	0	0	0	0	0	0	0	d__Bacteria; p__Proteobacteria; c__Gammaproteobacteria; o__Burkholderiales; f__Nitrosomonadaceae; g__GOUTA6; s__uncultured_bacterium	0.948474	TACGTAGGGTGCGAGCGTTAATCGGAATTACTGGGCGTAAAGCGTGCGCAGGCGGTTCTGCAAGTCAGATGTGAAATCCCCGGGCTTAACCTGGGAACTGCGTTTGAAACTACGGAGCTAGAGTACGGCAGAGGGGGGTGGAATTCCACGTGTAGCAGTGAAATGCGTAGATATGTGGAGGAACACCGATGGCGAAGGCAGCCCCCTGGGCCGATACTGACGCTCAGGCACGAAAGCGTGGGGAGCAAACAGG
01c9eec3529682fb8dc1c8585dcee6bf	2	0	0	0	0	0	0	0	0	0	0	0	0	0	0	0	0	0	0	0	0	0	0	0	0	0	0	d__Bacteria; p__Dependentiae; c__Babeliae; o__Babeliales; f__Babeliales; g__Babeliales; s__uncultured_bacterium	0.984701	TACGAGGGGAGCAAGCGTTATTCGGAATCACTGGGCGTAAAGGGCGTGTAGGCGGCGAACTAAGTCAGTTGTTAAATTTCCCAGCCTAACTGGGAATCAGCGATTGATACTGGTTTGCTAGAGCGCAGGAGAGAGGGGTGGAATTATCGGAGTAGCGGTAAAATGCGTAGATCTCGATAGGAACACCGATGGCGAAGGCAGCCCCTTGGCCTGTTGCAGACGCTGAGGCGCGAAAGCGTGGGGAGCAAACAGG
01ccb6afab735c48ff52e717a6bea18d	0	0	0	0	0	0	0	0	0	0	15	0	0	0	0	0	0	0	0	0	0	0	0	0	0	0	0	d__Bacteria; p__Verrucomicrobiota; c__Verrucomicrobiae; o__Pedosphaerales; f__Pedosphaeraceae; g__Pedosphaeraceae	0.989836	TACAGAGGTCCCAAGCGTTGTTCGGATTCACTGGGCGTAAAGGGTGCGTAGGTGGTCGGATAAGTTTGATGTGAAATCTCCGGGCTTAACCCGGAAACTGCATTGAATACTATCTGGCTGGAGGGTTGGAGGGGGGACTGGAATACTTGGTGTAGCAGTGAAATGCGTAGATATCAAGTGGAACACCGGTGGCGAAGGCGAGTCCCTGGACAACTCCTGACACTGAGGCACGAAAGCTAGGGGAGCAAACAGG
01d9900d518464c37dc1a62911124e69	0	7	0	0	0	0	15	0	0	15	0	0	0	0	0	0	0	0	0	0	0	0	0	0	0	0	0	d__Bacteria; p__Proteobacteria; c__Gammaproteobacteria; o__Steroidobacterales; f__Steroidobacteraceae; g__Steroidobacter; s__metagenome	0.742888	TACAGAGGGTGCGAGCGTTAATCGGAATTACTGGGCGTAAAGCGCGCGTAGGCGGCTTTGCAAGTCGAGTGTGAAATCCCCAGGCTCAACCTGGGAACTGCATTCGAGACTGCATAGCTAGAGTATGGGAGAGGGAAGTGGAATTTCAGGTGTAGCGGTGAAATGCGTAGATATCTGAAGGAACATCAGTGGCGAAAGCGACTTCCTGGACCAATACTGACGCTCATGTGCGAAAGCGTGGGGAGCAAACAGG
01dce628dbeb22b9a7a7a07a8759c03b	0	0	0	0	0	0	0	0	0	9	0	0	0	0	0	8	0	0	0	0	0	0	0	0	0	0	0	d__Bacteria; p__Planctomycetota; c__Pla4_lineage; o__Pla4_lineage; f__Pla4_lineage; g__Pla4_lineage; s__metagenome	1	TACAGAGGTGGCAAGCGTTGCTCGGTATCACTGGGCTTAAAGGGCGCGTAGGCGGTGCGGTACGGTTTCGGTGAAATCCCTCGGCCCAACCGAGGAACAGCCGGGACAACGGCCGCGCTAGACGGCATCAGGGGACAGTGGAACTCCCGGTGGAGCGGTGAAATGCGTAGATATCGGGAGGAACGCCGGTGGCGAAAGCGACTGTCTGGGGTGCCTGTGACGCTGAGGCGCGAAAGCCAGGGGATCAAACGGG
01e58838b9eaadd44afaa6d3fad1b1db	0	364	0	0	0	0	0	0	0	0	0	0	0	0	0	0	0	0	0	0	0	0	0	0	0	0	0	d__Bacteria; p__Patescibacteria; c__Microgenomatia; o__Candidatus_Woykebacteria; f__Candidatus_Woykebacteria; g__Candidatus_Woykebacteria; s__Candidatus_Woykebacteria	0.999644	TACGTAGGCGGCAAGCGTTACCCGGAATTACTGGGCGTAAAGAGTGCGTAGGTGGTCAAGTAAGTTTTCGTTAAAATACACTGGCTTAACCAGTGGACCGCGAAGATACTGCTAGACTAGAGGAAACTAGGGGGTATCGGAACAGATGGTGGAGCAGTGAAATGCGTTGATATCATCTGGAACACCCAAGGCGAAGGCAGATACCTGGGGTTTTCCTGACACTGTTGCACGAAAGCATGGGGAGCGAACCGG
01ffa1ff813b4f42e406d3bb37616abc	0	32	0	0	0	0	0	0	0	0	0	0	0	0	0	0	0	0	0	0	0	0	0	0	0	0	0	d__Bacteria; p__Actinobacteriota; c__Actinobacteria; o__Streptosporangiales; f__Streptosporangiales_Incertae_Sedis; g__Motilibacter; s__Motilibacter_sp.	0.78188	TACGTAGGGTGCAAGCGTTGTCCGGAATTATTGGGCGTAAAGAGCTCGTAGGTGGCAGGTCACGTCGGGTGTGAAAGCCCGGGGCTTAACCCCGGGTCTGCATTCGATACGGGCTTGCTAGGGTCCGGCAGGGGAGACTGGAATTCCTGGTGTAGCGGTGAAATGCGCAGATATCAGGAGGAACACCGGTGGCGAAGGCGGGTCTCTGGGCCGGTACCGACGCTGAGGAGCGAAAGCGTGGGGAGCAAACAGG
0227d5b0779939f6ee769e28e14a5c75	0	0	0	0	0	0	0	0	0	0	0	0	0	0	0	0	0	0	26	0	0	0	0	0	0	0	0	d__Bacteria; p__Bacteroidota; c__Ignavibacteria; o__Ignavibacteriales; f__PHOS-HE36; g__PHOS-HE36; s__uncultured_bacterium	0.908169	TACGTAGGGGGCAAGCGTTGTCCGGATTTACTGGGTGTAAAGGGCGCGTAGGCGGAATAAAAAGTCAGAGGTGAAATCCTACAGCTTAACTGTAGAACTGCCTTTGATACTTTTGTTCTTGAGTTCGGAAGAGAGAGACGGAATTCCAGGTGTAGTGGTGAAATACGTAGATATCTGGAAGAACACCAGTTGCGAAGGCGGTCTCTTGGTCCGATACTGACGCTGAGGCGCGAAAGCGTGGGGAGCAAACAGG
023bf7240a258043d432985308a0c61a	21	0	0	0	0	0	0	0	0	0	0	0	0	0	0	0	0	0	0	0	0	0	0	0	0	0	0	d__Bacteria; p__Actinobacteriota; c__Actinobacteria; o__Propionibacteriales; f__Nocardioidaceae; g__Aeromicrobium	0.996385	TACGTAGGGTGCAAGCGTTGTCCGGAATTATTGGGCGTAAAGGGCTCGTAGGCGGTTTGTCGCGTCGGTAGTGAAAACTCAGGGCTCAACCCTGAGCGTGCTTCCGATACGGGCAGACTAGAGGTATGCAGGGGAGAACGGAATTCCTGGTGTAGCGGTGGAATGCGCAGATATCAGGAGGAACACCGGTGGCGAAGGCGGTTCTCTGGGCATTACCTGACGCTGAGGAGCGAAAGCATGGGGAGCGAACAGG
02460f81a805c47c90678ea06969e1dd	0	0	0	0	0	0	0	0	0	12	0	0	0	0	0	0	0	0	0	0	0	0	0	0	0	0	0	d__Bacteria; p__Planctomycetota; c__Planctomycetes; o__Pirellulales; f__Pirellulaceae; g__Blastopirellula; s__uncultured_bacterium	0.951839	TACGAGTGGTGCAAACGTTATTCGGAATCACTGGGCTTAAAGGGTGCGTAGGCGGCTACGAAAGTCAGGTGTGAAATCCCTCGGCTCAACCGAGGAACTGCGCTTGAAACTGCGTGGCTTGAGGAAGATAGAGGTGAGCGGAACTGATGGTGGAGCGGTGAAATGCGTTGATATCATCAGGAACACCGGTGGCGAAAGCGGCTCACTGGGTCTTATCTGACGCTGAGGCACGAAAGCCAGGGGAGCAAACGGG
0250430f8ad32257e11da9dc1a51b439	0	0	0	0	0	0	0	0	0	0	0	0	0	0	0	0	0	0	0	0	0	0	0	0	0	0	89	d__Bacteria; p__Actinobacteriota; c__Actinobacteria; o__Micromonosporales; f__Micromonosporaceae; g__Micromonospora	0.740875	GACGTAGGGCGCGAGCGTTGTCCGGATTTATTGGGCGTAAAGAGCTCGTAGGCGGCTTGTCGCGTCGACTGTGAAAACCCACAGCTCAACTGTGGGCTTGCAGCCGATACGGGCAGGCTAGAATTCGGTAGGGGAGACTGGAATTCCTGGTGTAGCGGTGAAATGCGCAGATATCAGGAGGAACACCGGTGGCGAAGGCGGGTCTCTGGGCCGATATTGACGCTGAGGAGCGAAAGCGTGGGGAGCGAACAGG
025f9d4e1894e66c4429bd339f5d7846	0	0	0	0	0	0	5	0	0	0	0	0	0	0	0	0	0	0	0	0	0	0	0	0	0	0	0	d__Bacteria; p__Patescibacteria; c__Gracilibacteria; o__Gracilibacteria; f__Gracilibacteria; g__Gracilibacteria; s__uncultured_bacterium	0.991666	TACGTAGGATGCAAGCGTTATCCGGAATCACTGGGCGTAAAGCGTCCGCAGGTGGGAAAGAAAGTCTCTTATTAAATCCCGGTGCTTAACATCGGACCTGTAAGAGAAACTCCTTTTCTAGAGGATGGGAGAGGCAAGTGGAATTCTCGGTGTAGGGGTAAAATCCGTAGATATCGAGAGGAACACCAAAAGCGAAGGCAGCTTGCTGGAACATTCCTGACACTCATGGACGAAAGCGTGGGGAGCGAAAAGG
026124719a9e7576b93116325e8a33e2	0	30	0	0	0	0	29	0	0	42	0	0	0	0	0	0	0	0	0	0	0	0	0	0	0	0	0	d__Bacteria; p__Patescibacteria; c__Saccharimonadia; o__Saccharimonadales; f__Saccharimonadaceae; g__TM7a; s__uncultured_bacterium	0.925291	TACGTAGGGTGCAAGCATTATCCGGAGTGACTGGGCGTAAAGAGTTGCGTAGGTGGTTTATTAAGTGAATGGTGAAATCTGGCGGCTCAACCGTACAGACTATTATTCAAACTGGTAAACTCGAGAATGGTAGAGGTAACTGGAATTTCTAGTGTAGGAGTGAAATCCGTAGATATTAGAAGGAACACCAATGGCGTAGGCAGGTTACTGGACCATTTCTGACACTGAGGCACGAAAGCGTGGGGAGCGAACCGG
0261375148420e5a27c5f497224f20f7	0	0	0	0	0	0	0	0	0	105	0	0	0	0	0	0	0	0	0	0	0	0	0	0	0	0	0	d__Bacteria; p__Proteobacteria; c__Alphaproteobacteria; o__Rhizobiales; f__Hyphomicrobiaceae; g__Pedomicrobium	0.998347	TACGAAGGGGGCTAGCGTTGTTCGGAATCACTGGGCGTAAAGCGCACGTAGGCGGATGTGCCAGTCAGGGGTGAAATCCCGGAGCTCAACTTCGGAACTGCCTCTGATACAGCACGTCTTGAGTCCGATAGAGGTGGGTGGAATTCCTAGTGTAGAGGTGAAATTCGTAGATATTAGGAAGAACACCGGTGGCGAAGGCGGCCCACTGGATCGGTACTGACGCTGAGGTGCGAAAGCGTGGGGAGCAAACAGG
026694b8dbebb0bb9ff0b8c64e67df78	0	0	0	0	0	0	0	0	0	17	0	0	0	0	0	0	0	0	0	0	0	0	0	0	0	0	0	d__Bacteria; p__Myxococcota; c__Polyangia; o__Polyangiales; f__Polyangiaceae	0.998351	GACAGAGGGTGCAAACGTTGTTCGGAATTACTGGGCGTAAAGCGCGTGTAGGCAGCTTGGAAAGTCGGATGTGAAAGCCCTGGGCTTAACCCAGGAAGTGCACTCGAAACTTCCAAGCTTGAGTTCTGGAGAGGGAAGCGGAATTCTCGGTGTAGAGGTGAAATTCGTAGATATCGAGAGGAACACCGGTGGCGAAGGCGGCTTCCTGGACAGTGACTGACGCTGAGACGCGAAAGCGTGGGGAGCAAACAGG
027d5b12d1234afe1927e644127ba002	0	0	0	0	0	0	8	0	0	22	0	0	0	0	0	0	0	0	0	0	0	0	0	0	0	0	0	d__Bacteria; p__Patescibacteria; c__Parcubacteria; o__Parcubacteria; f__Parcubacteria; g__Parcubacteria; s__uncultured_bacterium	0.999631	TACAGAGACCTCAAGCGTTATCCGGAATCATTGGGCGTAAAGCGTGCCGATAGGTGGTTTTGTTAGTCTTGGGTAAAAGCCAGAAGCTTAACTTCTGAGTTTGCTTAAGATACTGCAAAACTTGAGGGGCAAAGAGGTGCTTGGAACGAACGGTGTAGTAGTGAAATGCGTTGATATCGTTCGGAACACCGAAAGCGAAGGCAGAGCACTGGGTGCCACCTGACACTGCTAGGACGAAAGCGTGGGGAGCGAATGGG
027d649b484129f57fe4fb4f6c5fec78	0	0	0	0	29	0	0	0	0	0	0	0	0	0	0	0	0	0	0	0	0	0	0	2	0	0	0	d__Bacteria; p__Bdellovibrionota; c__Oligoflexia; o__0319-6G20; f__0319-6G20; g__0319-6G20; s__uncultured_organism	0.975013	TACGTAGGGTGCTAGCGTTACTCGGAATCATTGGGCGTAAAGGGTGTGTAGGTGGATTAGTAAGTCAGATGTGAAAGCCTTGGGCTCACCCCAAGAAGTGCATTTGATACTGCTATTCTAGAGTTCGGGAGAGGGAGGCAGAATTCCAGGTGTAGAGGTGAAATCCGTAGATATCTGGAGGAATACCGGAGGCGAAGGCGGCCTCCTGGACCGATACTGACACTGAAACACGAAAGCGTGGGGAGCAAACAGG
0296f56cd94bb47e2dee31e032535c95	0	0	0	0	0	0	4	0	0	0	0	0	0	0	0	0	0	0	0	0	0	0	0	0	0	0	0	d__Bacteria; p__Chloroflexi; c__Anaerolineae; o__Anaerolineales; f__Anaerolineaceae; g__Anaerolinea; s__uncultured_soil	0.961146	AACGTAGGAGGCGAGCGTTATCCGGATTTACTGGGTGTAAAGCGCGTGCAGGCGGCTCGATAAGTTGGATGTGAAAGCTCCCGGCTCAACTGGGAGAGGTCGTTCAAGACTGTCGGGCTTGAGGATGGTAGGGGAAGGTGGAATTCCGGGTGTAGTGGTGAAATGCGTAGATATCCGGAGGAACACCAGTGGCGAAGGCGGCCTTCTGGACCACACCTGACGCTCAGACGCGAAAGCTAGGGTAGCAAACGGG
029ab604aa82e112882a25800eca25f8	0	0	0	0	0	0	0	0	0	16	0	0	0	0	0	0	0	0	0	0	0	0	0	0	0	0	0	d__Bacteria; p__Proteobacteria; c__Alphaproteobacteria; o__Rhizobiales; f__Xanthobacteraceae; g__Pseudolabrys	0.863957	TACGAAGGGGGCTAGCGTTGCTCGGAATTACTGGGCGTAAAGCGCACGTAGGCGGCTTGTTAAGTCGGGGGTGAAATCCTGGAGCTCAACTCCAGAACTGCCTTCGATACTGGCGAGCTTGAGTTCGGGAGAGGTGAGTGGAACTGCGAGTGTAGAGGTGAAATTCGTAGATATTCGCAAGAACACCAGTGGCGAAGGCGGCTCACTGGCCCGATACTGACGCTGAGGTGCGAAAGCGTGGGGAGCAAACAGG
02a021a4a33ccd51f4b020422088397b	0	0	0	0	0	0	0	0	0	28	0	0	0	0	0	0	0	0	0	0	0	0	0	0	0	0	0	d__Bacteria; p__Bacteroidota; c__Bacteroidia; o__Flavobacteriales; f__Flavobacteriaceae; g__Flavobacterium; s__Antarctic_bacterium	0.947115	TACGGAGGGTCCAAGCGTTATCCGGAATCATTGGGTTTAAAGGGTCCGTAGGCGGCCAAATAAGTCAGTGGTGAAAGCCCATCGCTCAACGATGGAACGGCCATTGATACTGTTTGGCTTGAATTATTAGGAAGTAACTAGAATATGTAGTGTAGCGGTGAAATGCTTAGAGATTACATGGAATACCAATTGCGAAGGCAGGTTACTACTAATATATTGACGCTGATGGACGAAAGCGTGGGGAGCGAACAGG
02b595b0e489cd68ee317c038ff3ff48	0	0	0	0	0	0	0	0	0	0	0	10	0	0	0	0	0	0	0	0	0	0	0	0	0	0	0	d__Bacteria; p__Planctomycetota; c__Phycisphaerae; o__Phycisphaerales; f__AKAU3564_sediment_group; g__AKAU3564_sediment_group	0.999267	TACGAAGGTTGCAAGCGTTGTTCGGAATCACTGGGCTTAAAGCGAATGTAGGCGGCTCATCAAGTGCCTTGTGAAATCCCACGGCTCAACCGTGGAATTGCTTGGTATACTGTTCGAGCTTGAGGCAGGTAGGGGCACATGGAACTCTTGGTGGAGCGGTGGAATGCGTAGATATCAAGAGGAACGCCGGTGGCGAAAGCGGTGTGCTGGGCCTGTCCTGACGCTGAGATTCGAAAGCCAGGGGAGCAAACGGG
02cc7f56b65e02572b70212f4c5fc643	0	0	19	0	0	0	0	0	0	0	0	0	0	0	0	0	0	0	0	0	0	0	0	0	0	0	0	d__Bacteria; p__Gemmatimonadota; c__Gemmatimonadetes; o__Gemmatimonadales; f__Gemmatimonadaceae; g__uncultured	0.946435	TACGGAGGGTGCGAGCGTTGTCCGGAATCACTGGGCGTAAAGGGCGCGTAGGTGGCTTAGAAAGCGTGTGGTGAAAGCCCGGGGCTTAACCCCGGGTCTGCCGTGCGAACTACTATGGCTAGAGGACTGTAGAGGCAAGTTGAATTCCGGGTGTAGCGGTGGAATGCGTAGAGATCCGGAAGAATACCGGTGGCGAAGGCGGCTTGCTGGGCAGTTTCTGACACTGAGGCGCGACAGCGTGGGGAGCAAACAGG
02d51291b569427fbe4f88265af7410a	0	0	0	0	0	0	0	0	0	6	0	0	0	0	0	0	0	0	0	0	0	0	0	0	0	0	0	d__Bacteria; p__Acidobacteriota; c__Acidobacteriae	1	TACGTAGGCAGCAAGCGTTGTTCGGAGTTACTGGGCGTAAAGGGTGTGTAGGCGGTTCGCCAAGTTTGGTGTGAAATCTCCCGGCTCAACTGGGAGGGTGCGCCGAAAACTAGTGGACTTGAGTGTGGGAGAGGGAAGCGGAATTCCTGGTGTAGCGGTGAAATGCGTAGATATCAGGAGGAACACCTGCGGTGCAGACGGCTTCCTGGACCACCACTGACGCTGAAACACGAAAGCGTGGGTAGCAAACAGG
02d9bab3a91742b9b87b9af10b2ed65d	0	0	0	0	0	0	32	8	0	0	2	0	0	0	0	0	0	0	0	0	0	0	0	0	0	0	0	d__Bacteria; p__Patescibacteria; c__Gracilibacteria; o__Candidatus_Abawacabacteria; f__Candidatus_Abawacabacteria; g__Candidatus_Abawacabacteria; s__uncultured_bacterium	0.762376	TACGTGAGTGGCAAGCGTTATCCGGAATTATTGGGCGTAAAGCGTCTGTAGGGGGTCTTTCAAGTGGCGTGTAAAAGCCCCTGGCTTAACCAGGGTTTGGCATGTCATACTGGAAGGCTAGAAGAATGTAGAGGCCAGTGGAATTCCCGGAGTAGGGGTAAAATCCGTAGATACCGGGAGGAACACCAATAGCGAAGGCAGCTGGCTGGGCATTTCTTGACCCTGAGAGACGAAAGCGTGGGTAGCAAACCGG
02dbc8d0bcae474a862f16dc395db0c2	0	0	0	0	0	0	0	0	0	0	0	0	0	0	0	0	0	0	0	0	0	0	0	0	0	16	12	d__Bacteria; p__Firmicutes; c__Clostridia; o__Clostridia_vadinBB60_group; f__Clostridia_vadinBB60_group; g__Clostridia_vadinBB60_group; s__uncultured_bacterium	0.996483	TACGTAGGTGGCAAGCGTTGTCCGGAATGACTGGGTGTAAAGGGTGCGTAGGCGGCTTATTAAGTTAGAAGTGTAATACCTGGGCTCAACTTAGGTGCTACTTCTAAGACTGATGAGCTTGAGTGTGGGAGAGGTAAGTGGAATTCCTAGTGTAGCGGTGGAATGCGTAGATATTAGGAGGAACACCGGTGGCGAAGGCGACTTACTGGACCATAACTGACGCTGAGGCACGAAAGCGTGGGTAGCAAACAGG
02dc3ff383104e8fce803606802b3a0a	0	0	0	0	0	0	0	0	0	5	0	0	0	0	0	0	0	0	0	0	0	0	0	0	0	0	0	d__Bacteria; p__Patescibacteria; c__Saccharimonadia; o__Saccharimonadales; f__Saccharimonadales; g__Saccharimonadales; s__uncultured_bacterium	0.780136	TACGTAGGACCCAAGCGTTATTCGGATTGATTGGGCGTAAAGAGTTGCGTAGGCGGTTTGTTAAGCGAATAGTGAAATCTTGTGGCTCAACCATAAGGCTATTATTCGAACTGGCAAACTCGAGAATGGAAGAGATATCTGGAATTCCCAGTGTAGGAGTGAAATCCGTAGATATTGGGAGGAACACCAATGGCGTAGGCAGGATATTGGTCCATTTCTGACGCTAAGGCACGAAAGCGTGGGGAGCGAACGGG
02ec558a0de494038cb2fef407ad2376	0	13	14	0	0	0	0	0	0	0	0	0	0	0	0	0	0	0	0	0	0	19	0	0	0	0	40	d__Bacteria; p__Bacteroidota; c__Bacteroidia; o__Bacteroidales; f__Prolixibacteraceae; g__BSV13; s__uncultured_Prolixibacter	0.984663	TACGGAGGGTGCAAGCGTTATCCGGATTTATTGGGTTTAAAGGGTGCGTAGGCGGTATTTTAAGTCAGTGGTGAAATGTTGCAGCTTAACTGTAGAATTGCCATTGAAACTGAAGTACTTGAGTTATCTTGAGGTAGGCGGAATGTGTAGTGTAGCGGTGAAATGCTTAGATATTACACAGAACACCGATTGCGAAGGCAGCTTACTAAGGATAAACTGACGCTCAGGCACGAAAGCGTGGGGATCGAACAGG
02fbeb394d5bdc621cf34d83ce7d8326	2	0	0	0	0	0	0	0	0	0	0	0	0	0	0	0	0	0	0	0	0	0	0	0	0	0	0	d__Bacteria; p__Bdellovibrionota; c__Oligoflexia; o__Oligoflexales; f__Oligoflexales; g__Oligoflexus; s__uncultured_bacterium	0.976154	TACGAAAGGTCCAAGCGTTACTCGGAATTACTGGGCGTAAAGCGCGCGTAGGCGGTCTTGTATGTCGATTGTGAAAGCCCCGGGCTCAACCTGGGAACTGCAGTCGAAACTGCAAGACTTGAATGTTGGAGAGGGTGGGGGAATACCTAGTGGAGAAGTGAAATTCGTAGAGATTAGGTGGAACACCAGAGGCGAAGGCGCCTGCCTGGCCAAACATTGACGCTGAGGCGCGAAAGCGTGGGTAGCAAACAGG
0306943a0b84217ea22af8d46e889147	0	0	0	0	0	0	0	0	0	0	0	0	0	0	0	0	44	0	0	0	0	0	0	0	0	0	0	d__Bacteria; p__Actinobacteriota; c__Acidimicrobiia; o__Microtrichales; f__Microtrichaceae; g__uncultured; s__uncultured_bacterium	0.943742	TACGTAGGGGGCAAGCGTTGTCCGGATTTATTGGGCGTAAAGAGCTCGTAGGCGGTTCCGTAAGTTGAGAGTCAAATCTCTGGGCTCAACCCAGAGTCGCTCTCAATACTGCGGTGACTCGAGTCCGGTAGAGGAGTGTGGAATTCCTGGTGTAGCGGTGAAATGCGCAGATATCAGGAGGAACACCAACGGCGAAGGCAGCACTCTGGGCCGGTACTGACGCTGAGGAGCGAAAGCGTGGGGAGCGAACAGG
031f9ed15b6391c68b4172382743c98b	0	0	0	0	8	0	0	0	0	0	0	0	0	0	0	0	0	0	0	0	0	0	0	0	0	0	0	d__Bacteria; p__Patescibacteria; c__WWE3; o__WWE3; f__WWE3; g__WWE3; s__uncultured_candidate	0.999691	TACGTAGGGTGCAAGCATTATCCGGATTTATTGGGCGTAAAGAGTTCTGTAGGTTGTGATATAAGTCTAAGGTTAAATCCTTGAGCTCAACTCAAGATCTGCTTTGGATACTGTATTACTAGAGATAACTAGGGGGTAGCGGAACCTGTGGTGGAGCAGTGAAATGCGTTGATATCACAGGGAACACCAAGGGGGAAGCCAGCTACCTGGGGTTTTTCTGACACTGAGAGACGAAAGCGTGGGGAGCGAAACGG
03374cb16b31e097b6134030baecb1e7	7	0	0	0	0	0	0	0	0	0	0	0	0	0	0	0	0	0	0	0	0	0	0	0	0	0	0	d__Bacteria; p__Planctomycetota; c__Planctomycetes; o__Isosphaerales; f__Isosphaeraceae	1	GACGAACCGTGCGAACGTTATTCGGAATGACTGGGCTTAAAGAGCATGTAGGCGGATCGGAACGTCCGTGGCTGAAAGCCCCCGGCTCAACCGGGGAAGTGGCGCGGATACGACCGGTCTCGAGGGGGGTAGGGGGACCTGGAACTTCCGGTGGAGCGGTGAAATGCGTTGAGATCGGAAGGAACGCCCGTGGCGAAAGCGAGGTCCTGGACCCTTTCTGACGCTGAGATGCGAAAGCCAGGGGAGCGAACGGG
033b3477cc2e64b426992eee9236d268	0	6	0	0	0	0	0	0	0	0	0	0	0	0	0	0	0	0	0	0	0	0	0	0	0	0	0	d__Bacteria; p__Proteobacteria; c__Gammaproteobacteria; o__Legionellales; f__Legionellaceae; g__Legionella; s__uncultured_bacterium	0.963778	TACGGAGGGTGCAAGCGTTAATCGGAATTACTGGGCGTAAAGGGTGTGTAGACGGTTTGATAAGTTAAGTGTGAAAGACCTGGGCTTAACCTGGGGGAGTCACTTAAGACTGTTAGACTAGAGTATGGGAGAGGGTAGTGGAATTTCCGGTGTAGCGGTGAAATGCGTAGAGATCGGAAGGAACACCAGTGGCGAAGGCGGCTACCTGGCCCAATACTGACGTTGAGGCACGAAAGCGTGGGGAGCAAACAGG
034473d2f4b5ce904890abb0f8a0c1ef	0	0	0	0	0	0	0	0	0	0	0	0	0	0	0	0	0	14	0	0	0	0	0	0	40	0	0	d__Bacteria; p__Bacteroidota; c__Bacteroidia; o__Bacteroidales; f__Paludibacteraceae; g__Paludibacter; s__uncultured_bacterium	0.952278	TACGGAGGATCCGAGCGTTATCCGGATTTATTGGGTTTAAAGGGTGCGTAGGCGGACCCGTCAGTCAGTGGTGAAAGTTTGCAGCTCAACTGTAAAATTGCCATTGAAACTACGGGTCTTGAGTGTAAATGAGGTAGGCGGAATGTGTTGTGTAGCGGTGAAATGCTTAGATATAACACAGAACACCAATTGCGAAGGCAGCTTACTAGGATACAACTGACGCTGAGGCACGAAAGCGTGGGGATCAAACAGG
0350afdbbab6f65484158fb33923699c	0	0	0	0	0	0	0	0	0	4	0	0	0	0	0	0	0	0	0	0	0	0	0	0	0	0	0	d__Bacteria; p__Chloroflexi; c__Anaerolineae; o__SBR1031; f__A4b; g__A4b	1	AACGTAGGAGGCAAGCGTTATCCGGAGTTACTGGGCGTAAAGCGCGTGTAGGTGGATCGGTAAGTTACTTATGTAAGCTCCTGGCTAAACTAGGAGAGGTTGAGTGATACTGCCAGTCTTGAATAGAGGAGAGGTTGACGGAATTCCGCGTGTAGTGGTGAAATGCGTAGAGATGCGGAAGAACACCAGTGGCGAAGGCGGTCAACTGGCCTCATATTGACACTCAGACGCGAAGGCATGGGTAGCGAACGGG
035cc171672d5f840ef23ae3c553acb6	19	0	0	0	0	0	0	0	0	17	0	0	0	0	0	0	0	0	0	0	0	0	0	0	0	0	0	d__Bacteria; p__Planctomycetota; c__Planctomycetes; o__Gemmatales; f__Gemmataceae; g__Fimbriiglobus	0.999925	GACGAACCGTGCGAACGTTGTTCGGAATCACTGGGCTTAAAGGGCGCGTAGGCGGGTCTTCAAGTTTGGGGTGAAATCCTCCGGCTCAACCGGAGAACTGCCTCGAATACTGAAGGTCTCGAGGGGGATAGGGGCATGCGGAACTACGGGTGGAGCGGTGAAATGCGTTGATATCCGTAGGAACTCCGGTGGCGAAGGCGGCGTGCTGGATCCCTTCTGACGCTGAGGCGCGAAAGCCAGGGGAGCAAACGGG
036ce42d8df727bbaeffcc46c9914289	0	0	0	0	3	0	0	0	0	0	0	0	0	0	0	0	0	0	0	0	0	0	0	0	0	0	0	d__Bacteria; p__Myxococcota; c__Polyangia; o__Blfdi19; f__Blfdi19; g__Blfdi19; s__uncultured_Myxococcales	0.779204	TACAGAGGGTGCAAGCGTTGTTCGGAATTACTGGGCGTAAAGCGCGTGTAGGTGGCAAGATAAGTCGGGTGTGAAATCCCTTGGCTTAACCAAGGAAGTGCATTCGATACTGTCTCGCTTGAGTACCGGAGGGGATGGCGGAATTCCCGGTGTAGAGGTGAAATTCGTAGATATCGGGAGGAACACCTGTGGCGAAGGCGGCCATCTGGACGGTCACTGACACTGAGACGCGAAAGCGTGGGTAGCAAACAGG
0380c1326d8afbb5bc9d0c33caaef2d9	0	0	0	0	0	0	0	0	0	15	0	0	0	0	0	0	0	0	0	0	0	0	0	0	0	0	0	d__Bacteria; p__Planctomycetota; c__Phycisphaerae; o__Tepidisphaerales; f__WD2101_soil_group; g__WD2101_soil_group; s__uncultured_bacterium	0.963609	GACAGAGGTCCCGAGCGTTAGGCGGAATCACTGGGCTTAAAGCGTGTGTAGGCGGATGCCTAAGTACCTTGTGAAATCCCACGGCTCACCCGTGGAACTGCTTGGTATACTGGGTGTCTTGAGCCACTTAGGGGCTACCGGAACAAATGGTGGAGCGGTGAAATGCGTAGATATCATTTGGAACGCCAATGGTGAAAACAGGTAGCTGGGAGTGTGCTGACGCTGAGACACGAAAGCCAGGGGAGCAAACGGG
03884e428d81d33f870351b71b01b87f	0	14	32	13	32	98	29	47	0	0	0	0	0	0	0	0	68	0	0	0	0	0	0	0	0	0	0	d__Bacteria; p__Acidobacteriota; c__Vicinamibacteria; o__Vicinamibacterales; f__Vicinamibacteraceae; g__Vicinamibacter; s__uncultured_bacterium	0.706001	TACGGGGGGGGCAAGCGTTGTTCGGAATTACTGGGCGTAAAGGGCGCGTAGGCGGCCTTCTAAGTCAGACGTGAAATCCCTCGGCTCAACCGAGGAACTGCGTCTGATACTGGAGGGCTTGAATCCGGGAGAGGGATGTGGAATTCCAGGTGTAGCGGTGAAATGCGTAGATATCTGGAGGAACACCAGTGGCGAAGGCGGCATCCTGGACCGGTATTGACGCTGAGGCGCGAAAGCCAGGGGAGCAAACGGG
0388504887bf575e875a3ce90f4d9f38	0	0	0	0	0	0	0	0	0	6	0	0	0	0	0	0	0	0	0	0	0	0	0	0	0	0	0	d__Bacteria; p__Acidobacteriota; c__Subgroup_22; o__Subgroup_22; f__Subgroup_22; g__Subgroup_22; s__uncultured_bacterium	0.998652	TACGGAGGGGGCAAGCGTTGTTCGGAATTATTGGGCGTAAAGGGCGCGTAGGCGGCCGATCAAGTCGGGTGTGAAATCCCTCGGCTCAACCGAGGAACTGCACCCGATACTGCTTGGCTAGAGTCCGGGAGGGGATGGCGGAATTCCCAGTGTAGCGGTGAAATGCGTAGATATTGGGAAGAACACCGGTGGCGAAGGCGGCCATCTGGACCGGTACTGACGCTGAGGCGCGAAAGCCAGGGGAGCGAATGGG
03abd50184faa5d16e5feba0e343d429	0	0	0	0	3	6	0	0	0	0	8	3	0	0	0	0	0	0	0	0	0	0	0	0	0	0	0	d__Bacteria; p__Patescibacteria; c__CPR2; o__CPR2; f__CPR2; g__CPR2; s__uncultured_bacterium	0.986486	TACATAGGTGGCAAGCGTTATCCGGAATCACTGGGCGTAAAGAGTGTGTAGGTGGTTTTTTAAGTCAGATGTAAAATCTACAGGCTCAACTTGTAGCTCGCATCTGAAACTGGAAGACTTGAGGGCAGAAGAGGTAAGTGGAATTTATGGTGTAGCGGTTATATGCGTAGATATCATAAGGAACACCAATGGCGAAGGCAGCTTACTGGGCTGTACCTGACACTGAGACACGAAAGCGTGGGGAGCGAACGGG
03b56819cf95f74aaa4d9892175b0429	0	0	0	0	0	0	0	0	0	7	0	0	0	0	0	0	0	0	0	0	0	0	0	0	0	0	0	d__Bacteria; p__Verrucomicrobiota; c__Verrucomicrobiae; o__UA11; f__UA11; g__UA11; s__uncultured_bacterium	0.999993	TACAGAGGTCTCAAGCGTTGTTCGGATTTATTGGGCGTAAAGGGTGCGCAGGCGGTGTGGTAAGTTTGGTGTGAAATCCTGGGGCTCAACCCCAGAATTGCACTGAATACTGCCATGCTAGAGGACTGGAGAGGAGATTGGAATTCACGGTGTAGCAGTGAAATGCGTAGATATCGTGAGGAAGACCAGTGGCGAAGGCGAATCTCTGGACAGTTCCTGACGCTCATGCACGAAGGCCAGGGGAGCAAACGGG
03e3baaa5bf49e67efbb0c9786067df0	15	0	0	0	0	0	0	0	0	0	0	0	0	0	0	0	0	0	0	0	0	0	0	0	0	0	0	d__Bacteria; p__Bacteroidota; c__Bacteroidia; o__Cytophagales; f__Microscillaceae; g__uncultured	0.998448	TACGTAGGTGGCAAGCGTTGTCCGGATTTATTGGGTTTAAAGGGTGCGTAGGCGGCCTATTAAGTCAGTGCTGAAATATCCCGGCTTAACCGGGAGGGTGGCATTGATACTGATGGGCTTGAGTGGAGTCGAGGTAGGCGGAATTGACGGTGTAGCGGTGAAATGCTTAGATATCGTCAAGAACACCGATAGTGTAGACAGCTTACTAGGCTCAAACTGACGCTGAGGCACGAAAGTGTGGGGATCAAACAGG
03eeb4efd64649276db68a9ac5a07f03	14	0	0	0	0	0	0	0	0	66	0	0	0	0	0	0	0	0	0	0	0	0	0	0	0	0	0	d__Bacteria; p__Acidobacteriota; c__Vicinamibacteria; o__Subgroup_17; f__Subgroup_17; g__Subgroup_17; s__uncultured_Acidobacteria	0.768062	TACAGAGGTGGCAAGCGTTGTTCGGAATTACTGGGCGTAAAGGGCGCGTAGGCGGTTCTACAAGTCCCGCGTGAAAGCCCCCGGCTCAACTGGGGAATGGCGCGGGAAACTGTAGGGCTTGAGTTCGGGAGAGGGAAGCGGAATTCCGGGTGTAGCGGTGAAATGCGTAGATATCCGGAGGAACACCGGTGGCGAAGGCGGCTTCCTGGACCGACACTGACGCTGAGGCGCGAAAGCTAGGGGAGCAAACGGG
03f457b0a188d0f5c6bdb9ae9419b6a9	0	0	0	0	2	0	0	0	0	0	0	0	0	0	0	0	0	0	0	0	0	0	0	0	0	0	0	d__Bacteria; p__Patescibacteria; c__Saccharimonadia; o__Saccharimonadales; f__Saccharimonadales; g__Saccharimonadales; s__uncultured_bacterium	0.936003	TACGTAGGGTCCAAGCGCTATCCGGATTTACTGGGCGTAAAGAGATGCGTAGGCGGGAATTTAAGTGAGATGCGAAATCCTGTGGCTCAACCATATGGACTGTATCTCATACTGGGTTCCTAGAGGATGGCAGAGGCAAGTGGAATTTCTGGTGTAGCAGTGAAATGCGTAGATATCAGAAGGAACACCAATGGCGAAGGCAGCTTGCTGGGCCATTCCTGACGCTGAGGCTCGAAAGCGTGGGGAGCGAACAGG
03f5704b91a5b2cd25afce4cda7fb8c0	0	0	0	0	0	16	5	0	0	0	0	0	0	0	0	0	0	0	0	0	0	0	0	0	0	0	0	d__Bacteria; p__Patescibacteria; c__Berkelbacteria; o__Berkelbacteria; f__Berkelbacteria; g__Berkelbacteria; s__uncultured_Epsilonproteobacteria	0.999798	TACGTAGGGTCCAAGCGTTGTCCGGATTTATTGGGCGTAAAGAGTATGTAGGTGGCTTGGAAAGTTGGATCTTAAAGCCCCGGGCTCAACCCGGGTTCTGGATTCAATACTTCCTTGCTTTGAGGATAGCAGGGGCAAGTGGAATTAGCGGAGTAGCAGTGAAATGCGTTGATCTCGCTAAGAACACCAATAGCGAAGGCAGCTTGCTAGGCTATCACTGACACTGAGATACGAAAGCGTGGGGAGCGAACGGG
03fa5a349a7e5be99c5f2a11b61b07cc	0	0	0	0	0	0	0	0	0	0	0	0	0	0	0	0	6	0	0	0	0	0	0	0	0	0	0	d__Bacteria; p__Bdellovibrionota; c__Oligoflexia; o__0319-6G20; f__0319-6G20; g__0319-6G20; s__uncultured_Roseobacter	0.991624	TACGTAGGGTGCAAGCGTTGTCCGGAATTATTGGGCGTAAAGCGTGCGTAGTCGGTATTGAGAGTCACGGGTGAAATCCCCAAGCTTAACTTGGGAACTGCCTGTGAGACCTCAGTACTAGAGTGTGAGAGGGGATAGTGGAATGCCAAGTGTAGCGGTGAAATGCGTAGAGATTTGGCGGAACACCGGTGGCGAAGGCGGCTATCTGGCTCACAACTGACGATCAGGCACGAAAGCGTGGGGAGCAAACAGG
04091308435778b947ce46574abd9cb1	0	0	0	0	0	0	0	0	0	0	0	0	0	0	0	0	0	0	0	0	0	24	0	0	0	0	0	d__Bacteria; p__Firmicutes; c__uncultured; o__uncultured; f__uncultured; g__uncultured; s__uncultured_bacterium	0.9281	TACGTAGGTGGCAAGCGTTGTCCGGAATTACTGGGCGTAAAGGGCGTGTAGGTGGACTGATCAGTCGGGTGTGAAATATCCGGGCTTAACCCGGAGGGTGCATCCGATACGGTCAGTCTTGAGTGCAGGAGAGGGTAGTGGAATTCCCAGTGTAGCGGTGAAATGCGTAGATATTGGGAGGAACACCAGTGGCGAAGGCGGCTACCTGGACTGTAACTGACACTGAGGCGCGAAAGCGTGGGGAGCAAACAGG
041c272d4087e443ef093429df61d141	0	0	0	0	0	0	0	0	0	24	0	0	0	0	0	0	0	0	0	0	0	0	0	0	0	0	0	d__Bacteria; p__Planctomycetota; c__Phycisphaerae; o__Tepidisphaerales; f__WD2101_soil_group; g__WD2101_soil_group; s__uncultured_bacterium	0.991412	GACAGAGGTGCCAAGCGTTAGGCGGAATCACTGGGCTTAAAGCGTGTGTAGGCGGAATTGTAAGTACCTTGTGAAATCCCACAGCTCAACTGTGGAACTGCTCGGTATACTGCTTTTCTTGAGCCACTTAGGGGCTGTCGGAACAAACGGTGGAGCGGTGAAATGCGTAGATATCGTTTGGAACGCCAAAGGTGAAAACAGACAGCTGGGAGTGTGCTGACGCTGAGACACGAAAGCCAGGGGAGCGAACGGG
042cc175caddc9a7b98be0bfbdcf2b1c	0	0	0	0	16	70	0	0	0	0	0	0	0	0	0	0	0	0	0	0	0	0	0	0	0	0	0	d__Bacteria; p__Patescibacteria; c__Saccharimonadia; o__Saccharimonadales; f__Saccharimonadales; g__Saccharimonadales; s__uncultured_bacterium	0.958798	TACGGAGGACCCAAGCGTTACCCGGAATTACTGGGCGTAAAGAGTTGCGTAGGCGGTTTGTTAAGTGAGGTGCGAAATCTAATGGCTCAACTGTTAGTTGGCAAGCTCAAACTGGCAAACTTGAGGATGGTAGAGGTGAGTGGAATTCCTAGAGTAGGGGTGAAATCCGTAGATACTAGGAGGAACACCAATGGCGAAGGCAGCTCACTGGACCATTCCTGACGCTAATGCACGAAAGCGTGGGTAGCGAACCGG
042fe2be1e99e0fd0fc83d18e0b38ef2	19	0	0	0	0	0	0	0	0	0	0	0	0	0	0	0	0	0	0	0	0	0	0	0	0	0	0	d__Bacteria; p__Bacteroidota; c__Bacteroidia; o__Flavobacteriales; f__Flavobacteriaceae; g__Flavobacterium	0.999966	TACGGAGGATCCAAGCGTTATCCGGAATCATTGGGTTTAAAGGGTCCGTAGGCGGGTTAATAAGTCAGTGGTGAAAGCCCATCGCTCAACGATGGAACGGCCATTGATACTGTTAGTCTTGAATTATTAGGAAGTAACTAGAATATGTAGTGTAGCGGTGAAATGCTTAGAGATTACATGGAATACCGATTGCGAAGGCAGGTTACTACTAATGGATTGACGCTGATGGACGAAAGCGTGGGTAGCGAACAGG
04385b5c3ae97c7c74a0888349fd9ca1	0	0	0	0	0	0	0	0	0	4	0	0	0	0	0	0	0	0	0	0	0	0	0	0	0	0	0	d__Bacteria; p__Cyanobacteria; c__Vampirivibrionia; o__Obscuribacterales; f__Obscuribacteraceae; g__Obscuribacteraceae; s__uncultured_bacterium	0.999976	GACGTAGGATGCAAGCGTTGTCCGGATTTATTGGGCGTAAAGAGTTCGTAGGCGGTTCGTTAAGTCTGGTGTTAAAGATCGGGGCTCAACCCTGGGAGTGCACTGGATACTGGCGGACTGGAGTATGGTAGAGGCGAGTGGAATTCCCAGTGTAGCGGTGAAATGCGTAGATATTGGGAAGAACACCGGTGGCGCAAGCGACTCGCTGGGCCATTACTGACGCTGAGGAACGAAAGCTAGGGGAGCGAATGGG
043bf3c22a222e83be2476771a6b63b1	0	0	0	0	0	0	0	0	0	0	12	9	0	0	0	0	0	0	22	0	0	0	0	0	0	0	0	d__Bacteria; p__Actinobacteriota; c__Thermoleophilia; o__Solirubrobacterales; f__67-14; g__67-14; s__metagenome	0.85035	TACGTAGGGAGCAAGCGTTGTCCGGAATCATTGGGCGTAAAGAGCGCGTAGGTGGCTTTATAAGTCCGTTGTGAAAGTCAAAGGCTCAACCTTTGAAAGCCGATGGATACTGTGAAGCTAGAGTACGGAAGAGGCGAGTGGAATTCCTGGTGTAGCGGTGGAATGCGCAGATATCAGGAGGAACACCAATAGCGAAGGCAGCTCGCTGGGACGTTACTGACACTGAGGCGCGAAAGCGTGGGGAGCGAACAGG
043eb7a8d15e3a018dfc038480e9b6cf	0	0	3	0	0	0	0	0	0	0	0	0	0	0	0	0	0	0	0	0	0	0	0	0	0	0	0	d__Bacteria; p__Patescibacteria; c__Saccharimonadia; o__Saccharimonadales; f__WWH38; g__WWH38; s__uncultured_bacterium	0.715951	TACGTAGGACCCAAGCGTTATCCGGAATTACTGGGCGTAAAGAGTTGCGTAGGTGGCAAAGTAAGCAAGGTGTGAAAGCATCCCGCTCAACGGGATAAACATGCTTTGAACTGCTTAGCTAGAGGACAAGAGAGGTCACTGGAATTCCTAGTGTAGGAGTGAAATCCGTAGATATTAGGAGGAACACCAATGGCGTAGGCAGGTGACTGGCTTGTTCCTGACACTAAGGCACGAAAGCGTGGGGAGCGAACGGG
043faced7e2b0d2d373953b15efa0c99	0	0	0	0	0	0	0	0	5	0	0	10	12	14	0	0	0	0	0	0	0	0	0	0	0	0	0	d__Bacteria; p__Patescibacteria; c__Gracilibacteria; o__Absconditabacteriales_(SR1); f__Absconditabacteriales_(SR1); g__Absconditabacteriales_(SR1); s__uncultured_candidate	0.983668	TACGTAGGTCTCAAGCGTTATCCGGATTTACTGGGCGTAAAGTGTCCGTAGCCTGATATGTAAGTCAGTTTTCAAATATCTCGACTCAATCGAGAGAAGGGAATAGATACTGCATGTCTAGAGAATATTGGAGGTTAGTGGAATTTCCGGTGGAGCGGTGAAATGCGTTGATATCGGAAAGAACGCCGAAAGCGAAAGCAGCTAACTATGATATTTCTGACGGTGAGGGACGAAAGCTTGGGTAGCAAACGGG
04421b896d876cb3f6c8ef8fbac4b83d	0	0	43	0	0	0	0	0	0	0	0	0	0	0	0	0	0	0	0	0	0	0	0	0	0	0	0	d__Bacteria; p__Actinobacteriota; c__Thermoleophilia; o__Solirubrobacterales; f__Solirubrobacteraceae	0.754475	TACGTAGGGGGCAAGCGTTGTCCGGAATCATTGGGCGTAAAGAGCGTGTAGGTGGCCCGGTAAGTCCGCCGTGAAAGTCCAGGGCTCAACCCTGGAAAGCCGGTGGATACTGTCGGGCTAGAGTCCGGAAGAGGCGAGTGGAATTCCTGGTGTAGCGGTGAAATGCGCAGATATCAGGAGGAACACCTATTGCGAAGGCAGCTCGCTGGGACGGTACTGACACTGAGACGCGAAAGCGTGGGGAGCAAACAGG
04520fd37a656078cbe383292eeae30f	0	0	0	0	0	0	0	0	0	0	0	8	0	0	0	0	0	0	0	0	0	0	0	0	0	0	0	d__Bacteria; p__Firmicutes; c__Thermacetogenia; o__Thermacetogeniales; f__Thermacetogeniaceae; g__Thermacetogeniaceae; s__uncultured_Thermoanaerobacterales	0.851865	TACGTAGGGGGCAAGCGTTGTCCGGAATCATTGGGCGTAAAGAGCTCGTAGGCGGCTATTCAAGTCGAGTGTGAAAGCCGACGGCTTAACCGGAGGATTGCACGCGATACTGGACAGCTTGAGGTAGGGAGAGGAAAGTGGAATTCCCGGTGTAGCGGTGAAATGCGTAGATATCGGGAGGAACACCAGTGGCGAAGGCGGCTTTCTGGCCCTAATCTGACGCTGAGGAGCGAAAGCCAGGGGAGCAAACGGG
0457443c9be72b440af7a301b38e5c4e	0	0	0	0	0	0	0	0	0	0	0	0	0	0	0	0	0	0	47	0	0	0	0	0	0	0	0	d__Bacteria; p__Chloroflexi; c__Dehalococcoidia; o__S085; f__S085; g__S085; s__metagenome	0.949537	TACGTAGGTGGCAAGCGTTGTCCGGATTTACTGGGCGTAAAGGGCGTGCAGGCGGTCTGTTAAGTGCAGGGTGAAAGCTCCCGGCTCAACTGGGAGAGGTCTTTGTATACTGGCAGACTTGAGGGGGGTAGAGGAAAGTGGAATTCCCGGTGTAGTGGTGATATGCGTAGATATCGGGAGGAACACCTGTGGCGAAGGCGGCTTTCTGGGCCCTACCTGACGCTGAGACGCGAAAGCGTGGGGAGCGAACCGG
045dc7f7e5b8de7b6c6e87e91f882958	0	0	0	0	0	0	0	0	0	2	0	0	0	0	0	0	0	0	0	0	0	0	0	0	0	0	0	d__Bacteria; p__Gemmatimonadota; c__AKAU4049; o__AKAU4049; f__AKAU4049; g__AKAU4049; s__uncultured_bacterium	0.999995	GACGGAGGGCGCGAACGTTGTTCGGAATCACTGGGCGTAAAGGGCGCGTAGGCGGACCGGTAAGTCGAGGGTGAAATTCCAGGGCTCAACTCTGGAACTGCCTTTGAAACTGCCGGTCTAGAGTGCAGGAGAGGAAGGCGGAATTCCAGGTGTAGCGGTGGAATGCGTAGATATCTGGAAGAACACCAGTGGCGAAGGCGGCCTTCTGGACTGACACTGACGCTGATGCGCGAAAGCTGGGGGAGCAAACAGG
0460059b2f03fe9c9d9d8d68df8854da	0	0	0	0	0	0	0	0	0	7	0	0	0	0	0	0	0	0	0	0	0	0	0	0	0	0	0	d__Bacteria; p__Patescibacteria; c__Saccharimonadia; o__Saccharimonadales; f__S32; g__TM7; s__uncultured_bacterium	0.860155	TACGTAGGGTCCAAGCGTTATCCGGAATTACTGGGCGTAAAGAGTTGCGTAGGTGGCATAGAAAGCGGACAGTGAAAGCGTGTGGCTCAACCATACATCCATTGTCTGAACTCCTAAGCTAGAGGACGAGAGAGGTAGATGGAATTCCTGATGTAGGGGTAATATCCGTAGATATCAGGAGGAACACCGATGGCGTAAGCAGTCTACTGGCTCGTTCCTGACACTAAGGCACGAAAGCGTGGGGAGCAAACAGG
0465176877a5f83a9fbfc381cf7165c9	0	0	0	0	0	0	0	0	0	0	0	0	0	0	0	0	0	0	0	0	0	0	0	0	18	0	0	d__Bacteria; p__Planctomycetota; c__Phycisphaerae; o__MSBL9; f__ST-NAGAB-D1; g__ST-NAGAB-D1; s__bacterium_YC-ZSS-LKJ113	0.999798	TACGAAGGTGGCGAGCGTTATTCGGAATCACTGGGCTTAAAGCGCATGTAGGCGGAATTACAAGTGTCATGTGAAATCCCTCGGCTTAACCGAGGACTTGCGAGGCAAACTGTAATTCTTGAGGCAAGTAGGAGCGGGTGGAATTCTTGGTGGAGCGGTGGAATGCGTAGATATCAAGAGGAACGCCAGTGGTGAAGACGACCCGCTGGGCTTGTACTGACGCTGAGATGCGAAAGCGTGGGGAGCAAACAGG
046a2d9e3c5f65385db7f2b386d9a767	4	0	0	0	0	0	0	0	0	0	0	0	0	0	0	0	0	0	0	0	0	0	0	0	0	0	0	d__Bacteria; p__Proteobacteria; c__Gammaproteobacteria; o__Gammaproteobacteria_Incertae_Sedis; f__Unknown_Family; g__Unknown_Family; s__uncultured_bacterium	0.997657	TACAGAGGGTGCGAGCGTTAATCGGAATTACTGGGCGTAAAGGGTGCGTAGGTGGTTTTGTAAGTAACATGTGAAAGTCCTGGGCTTAACCTGGGGACTGCGTGTTAAACTGCAGAGCTAGAGTGTTGTAGAGGATAGCGGAATTTCCGGTGTAGCGGTGAAATGCGTAGATATCGGAAGGAACATCAGTGGCGAAGGCGGCTATCTGGACAACAACTGACACTGAGGCACGAAAGCGTGGGGAGCAAACAGG
0470f4da9c0f6a56c220437dee9137d9	0	0	29	0	0	0	0	0	0	0	0	0	0	0	0	0	0	0	0	0	0	0	0	0	0	0	0	d__Bacteria; p__Acidobacteriota; c__Blastocatellia; o__Pyrinomonadales; f__Pyrinomonadaceae; g__RB41	0.997089	TACGGGGGGAGCAAGCGTTGTTCGGATTTACTGGGCGTAAAGGGCGCGTAGGCGGCCAGTGCAAGTCAGTTGTGAAATCTCCGGGCTTAACTCGGAAAGGTCAACTGATACTGCTCGGCTAGAGTGCGGAAGGGGCAACTGGAATTCTTGGTGTAGCGGTGAAATGCGTAGATATCAAGAGGAACACCTGCGGCGAAGGCGGGTTGCTGGGCCGACACTGACGCTGAGGCGCGAAAGCTAGGGGAGCGAACGGG
04720a038796a8d1f71bbeb08674cffc	0	20	0	16	17	24	0	0	0	45	0	0	0	0	0	0	0	0	0	0	0	0	0	0	0	0	0	d__Bacteria; p__Verrucomicrobiota; c__Verrucomicrobiae; o__Verrucomicrobiales; f__Verrucomicrobiaceae; g__uncultured; s__uncultured_Verrucomicrobia	0.979582	TACAGAGGTCTCAAGCGTTGTTCGGAATCACTGGGCGTAAAGGGTGCGTAGGCCGCACGGTAAGTCAGAGGTGAAATCCCGGAGCTCAACTCCGGAATGGCCTCCGATACTGCCGTGCTCGAGGACTGGAGAGGAGTCTGGAATTCACAGTGGAGCAGTGAAATGCGTAGATATTGTGAGGAACACTAGTGGCGAAGGCGAGACTCTGGACAGTTCCTGACGCTGAGGCACGAAGGCCAGGGGAGCAAACGGG
04732dd27787f0bd18d13a49cdf31dae	0	0	0	0	0	0	0	0	0	0	0	5	8	3	0	6	0	0	0	0	0	0	0	0	0	0	0	d__Bacteria	1	TACGTAGGATGCAAGCGTTATCCGGAATTATTGGGCGTAAAGCGTGTGTAGGTGTCTTGTCGCGTCCTGTATTAAATCTCTGGGCTCAACTCAGAACATGTGCAGGATACGGGCAGGATAGAGGTCGGAAGAGGCAGATGGAATTCCCGGTGGAGCAGTGAAATGCGTAGATATCGGGAGGAACACCAATGGCGAAGGCAGTCTGCTGGGCCGAACCTGACACTGAGACACGAAAGCGTGGGGAGCGAACGGG
048248139938aad54c73f98a6bd6777a	38	100	0	0	0	0	0	145	0	64	0	0	0	0	0	59	1122	0	0	0	0	0	0	0	0	0	0	d__Bacteria; p__Actinobacteriota; c__Acidimicrobiia; o__Microtrichales; f__Iamiaceae; g__Iamia	0.999132	CACGTAGGGGGCAAGCGTTGTCCGGATTCATTGGGCGTAAAGAGCTCGTAGGCGGTTCGATAAGTCGGGTGTGAAACCTCCAGGCTCAACCTGGAGACGCCACCCGATACTGTCGTGACTAGAGTCCAGTAGGGGAGCGTGGAATTCCTGGTGTAGCGGTGAAATGCGCAGATATCAGGAGGAACACCAGCGGCGAAGGCGGCGCTCTGGGCTGGAACTGACGCTGAGGAGCGAAAGCGTGGGGAGCGAACAGG
04aa1fc1b14120d20dba081b1665c65b	0	0	0	23	23	41	0	0	0	0	0	0	0	0	0	0	0	0	0	0	0	0	0	0	0	0	0	d__Bacteria; p__Patescibacteria; c__Parcubacteria; o__Parcubacteria; f__Parcubacteria; g__Parcubacteria; s__uncultured_bacterium	0.999987	TACAGAGACCTCAAGCGTTATCCGGAATCATTGGGCGTAAAGCGTGCCGATAGGTGGTTTTATTAGTCTTGGGTAAAAGCCAGAAGCTCAACTTCTGAGTTTGCTTAAGATACTGTAAAACTAGAGGGGCAAAGAGGTGCTTGGAACGAATGGTGTAGTAGTGAAATGCGTTGATATCATTCGGAACACCGAAAGCGAAGGCAGAGCACTGGGTGCCACCTGACACTGCTAGGACGAAAGCGTGGGGAGCGAATGGG
04aad26312a2099568cba48eb37a94c1	0	18	0	0	0	0	0	0	0	0	0	0	0	0	0	0	0	0	0	0	0	0	0	0	0	0	0	d__Bacteria; p__Actinobacteriota; c__Acidimicrobiia; o__uncultured; f__uncultured; g__uncultured; s__uncultured_actinobacterium	0.847274	GACGTAGGGGGCGAGCGTTGTCCGGATTTATTGGGCGTAAAGAGCTCGTAGGCGGCTCAGAAAGTCGGGTGTGAAACCTCCAGGCTCAACCTGGAGACGCCACCTGATACTGCTGTGGCTAGAGTCCGGTAGGGGAACACGGAATACCCGGTGTAGCGGTGAAATGCTTAGATATCGGGTGGAACACCAGTGGCGAAGGCGGTGTTCTGGGCCGGAACTGACGCTGAGGAGCGAAAGCGTGGGTAGCAAACAGG
04ae8e62db6bd71a7a6e40d016af11ed	0	17	0	0	0	0	0	0	0	0	0	0	0	0	0	0	0	0	0	0	0	0	0	0	0	0	0	d__Bacteria; p__Bacteroidota; c__Kryptonia; o__Kryptoniales; f__BSV26; g__BSV26; s__denitrifying_bacterium	0.997939	TACGTAGGACCCGAGCGTTGTCCGGAATCACTGGGTGTAAAGGGAGCGCAGGCGGACTTTCAAGTCGATGGTGAAATCTTACGGCTCAACCGTAAAACTGCCGTCGATACTGCTTGTCTTGAGTGTGAAAGAGGGTGGCAGAATTCATGGTGTAGCGGTGAAATGCGTAGATATCATGAAGAATACCGGTTGCGAAGGCGGCCACCTGGTTCATTACTGACGCTCATGCTCGAAAGCGTGGGGATCAAACAGG
04c16e47c9d0455d077fbadabc311350	0	0	277	0	0	0	72	0	0	0	0	0	0	0	0	0	0	0	0	0	0	0	0	0	0	0	0	d__Bacteria; p__Firmicutes; c__Bacilli; o__Paenibacillales; f__Paenibacillaceae; g__Paenibacillus	0.996179	TACGTAGGGGGCAAGCGTTGTCCGGAATTATTGGGCGTAAAGCGCGCGCAGGCGGTCCACTCAGTCAGGTGTTTAATCCCGGGGCTCAACCCCGGTTCGCATCTGAAACTGGTGAACTTGAGTGTAGGAGAGGAAAGTGGAATTCCACGTGTAGCGGTGAAATGCGTAGATATGTGGAGGAACACCAGTGGCGAAGGCGACTTTCTGGCCTATAACTGACGCTGAGGCGCGAAAGCGTGGGGAGCAAACAGG
04ced272778bc5ee38c5485cbd04dbf3	0	0	0	0	0	0	0	0	0	14	0	0	0	0	0	0	0	0	0	0	0	0	0	0	0	0	0	d__Bacteria; p__Actinobacteriota; c__Actinobacteria; o__Pseudonocardiales; f__Pseudonocardiaceae; g__Pseudonocardia	0.997515	TACGTAGGGTGCGAGCGTTGTCCGGAATTATTGGGCGTAAAGAGCTCGTAGGCGGTGTGTCGCGTCGGCCGTGAAAACCTGCAGCTTAACTGTGGGCTTGCGGTCGATACGGGCATCACTGGAGTTCGGCAGGGGAGACTGGAATTCCTGGTGTAGCGGTGAAATGCGCAGATATCAGGAGGAACACCGGTGGCGAAGGCGGGTCTCTGGGCCGATACTGACGCTGAGGAGCGAAAGCGTGGGGAGCGAACAGG
04ddf884ea4f66e5395d9e8e8bcce343	0	0	43	0	0	0	0	0	0	0	0	0	0	0	0	0	0	0	0	0	0	0	0	0	0	0	0	d__Bacteria; p__Latescibacterota; c__Latescibacterota; o__Latescibacterota; f__Latescibacterota; g__Latescibacterota; s__uncultured_soil	0.791946	CACGGGGGGAGCAAGCGTTGTTCGGAATCACTGGGCGTAAAGGGCGTGTAGGCGGTCAAGTAAGTGGGATGTGAAATCCCTCGGCTCACCCGAGGACCTGCATCCCATACTGCTTGGCTTGAGTATGGGAGAGGATGAGGGAATTCCTGGTGTAGCGGTGAAATGCGTAGATATCAGGAGGAACACCGGTGGCGAAGGCGCTCATCTGGCCCAATACTGACGCTGAGGCGCGAAAGCTAGGGGAGCAAACGGG
04ecfad5772d2e09a84a0f5ef460536c	37	0	0	0	0	0	19	0	0	0	0	0	0	0	0	0	0	0	0	0	0	0	0	0	0	0	0	d__Bacteria; p__Proteobacteria; c__Alphaproteobacteria; o__Rhizobiales; f__Beijerinckiaceae; g__Methylobacterium-Methylorubrum	1	TACGAAGGGGGCTAGCGTTGCTCGGAATCACTGGGCGTAAAGGGCGCGTAGGCGGCGTTTTAAGTCGGGGGTGAAAGCCTGTGGCTCAACCACAGAATGGCCTTCGATACTGGGACGCTTGAGTATGGTAGAGGTTGGTGGAACTGCGAGTGTAGAGGTGAAATTCGTAGATATTCGCAAGAACACCGGTGGCGAAGGCGGCCAACTGGACCATTACTGACGCTGAGGCGCGAAAGCGTGGGGAGCAAACAGG
050521d56aa37ef9ca6fa264efdb592f	0	0	0	0	0	0	0	0	0	0	0	0	0	0	0	0	43	0	48	0	0	0	0	0	0	0	0	d__Bacteria; p__Proteobacteria; c__Gammaproteobacteria; o__Burkholderiales; f__Gallionellaceae	0.94071	TACGTAGGGTGCGAGCGTTAATCGGAATTACTGGGCGTAAAGCGTGCGCAGGCGGTTTCGTAAGACAGATGTGAAATCCCCGGGCTTAACCTGGGAACTGCATTTGTGACTGCGCGACTAGAGTGTGGCAGAGGGGGGTAGAATTCCACGTGTAGCAGTGAAATGCGTAGATATGTGGAGGAATACCGATGGCGAAGGCAGCCCCCTGGGTCAACACTGACGCTCATGCACGAAAGCGTGGGGAGCAAACAGG
051287bacb099f3c1b6bdbf0d34c8f53	0	0	0	0	0	0	0	0	0	2	0	0	0	0	0	0	0	0	0	0	0	0	0	0	0	0	0	d__Bacteria; p__Chloroflexi; c__Anaerolineae; o__SBR1031; f__SBR1031; g__SBR1031; s__uncultured_Caldilineaceae	0.999997	TACGTAGGAGGCAAGCGTTATCCGGAATTACTGGGCGTAAAGGGCGTCTAGGTGGCAGCCCAAGCGGGGTGTGAAAGCTCCTGGCTTAACTGGGAGAGTGCGCTCCGAACTGGGCAGCTAGAGGGCAGGCGACGGAGGTGGAATACCCGGTGGAGTGGTGAAATGCGTAGAGATCGGGTGGAACACCAGTGGCGAAGGCGGCCTTCGAGCCTGTGCCTGACACTGAAGCGCGAGAGCGTGGGGAGCAAACGGG
0516fd825b31b1c642d0937c23199b8f	0	0	10	0	0	0	0	33	0	0	0	0	0	0	0	0	0	0	0	0	0	0	0	0	0	0	0	d__Bacteria; p__Verrucomicrobiota; c__Verrucomicrobiae; o__Opitutales; f__Opitutaceae; g__Lacunisphaera	0.999999	TACAGAGACTGCAAGCGTTATTCGGATTCACTGGGCGTAAAGGGTGCGCAGGCGGCCGGGTGTGTCAGATGTGAAATCCCGAGGCTCAACCTCGGAACTGCGTCTGAAACTACTCGGCTAGAGTATTGGAGAGGGTAACGGAATTCACGGTGTAGCAGTGAAATGCGTAGATATCGTGAGGAACACCAGAGGCGAAGGCGGTTACCTGGACAATTACTGACGCTCAGGCACGAAAGCGTGGGGAGCAAAAGGG
05190481ad4f151a67af801ee85ae46d	0	0	0	0	0	0	0	34	0	0	0	0	0	0	0	0	58	0	0	0	0	0	0	0	0	0	0	d__Bacteria; p__Chloroflexi; c__JG30-KF-CM66; o__JG30-KF-CM66; f__JG30-KF-CM66; g__JG30-KF-CM66; s__uncultured_soil	0.983319	TACGTAGGTGGCAAGCGTTGTCCGGATTTACTGGGCGTAAAGCGCGCGCAGGCGGGCTGGTCAGTCCGGGGTGAAATCTCACGGCTCAACCGTGAGAGGTCCCTGGATACTGCTAGCCTTGAGGGGCTCAGAGGAGAGTGGAATTCCGGGTGTAGTGGTGGAATGCGTAGATATCCGGAGGAACACCAGTGGCGAAAGCGGCTCTCTGGGGGCAACCTGACGCTGAGGCGCGAAAGCGTGGGGAGCGAACCGG
05253ac52f5293924dd9825002475c2f	0	0	0	0	0	0	0	0	0	0	0	15	5	0	0	0	0	0	0	0	0	0	0	0	0	0	0	d__Bacteria; p__Myxococcota; c__Polyangia; o__Polyangiales; f__BIrii41; g__BIrii41; s__uncultured_bacterium	0.893388	GACAGAGGGTGCAAACGTTGTTCGGAATTACTGGGCGTAAAGCGCGTGTAGGCGGCCGCGCAAGTCGGGTGTGAAAGCCCACGGCTCAACCGTGGAAGCGCACTCGAAACTGCGCAGCTCGAGTCCTGGAGAGGAAGGTGGAATACTTGGTGTAGAGGTGAAATTCGTAGATATCAAGTGGAACACCGGTGGCGAAGGCGGCCTTCTGGACAGTGACTGACGCTGAGACGCGAAAGCGTGGGGAGCAAACAGG
053c09f43a8ca677723e10f2650f95aa	51	0	0	0	0	0	0	0	0	84	0	41	63	0	46	62	0	54	0	0	98	0	0	0	187	113	101	d__Bacteria; p__Proteobacteria; c__Alphaproteobacteria; o__Rhizobiales; f__Methyloligellaceae; g__uncultured	0.982531	TACGGAGGGGACTAGCGTTGTTCGGAATTACTGGGCGTAAAGCGCACGTAGGCGGATTTGTAAGTCAGGGGTGAAATCCCGAGGCTCAACCTCGGAACTGCCTTTGATACTGCAAATCTCGAGTCCGGAAGAGGTGAGTGGAATTCCTAGTGTAGAGGTGAAATTCGTAGATATTAGGAAGAACACCAGTGGCGAAGGCGGCTCACTGGTCCGGTACTGACGCTGAGGTGCGAAAGCGTGGGGAGCAAACAGG
0543f7f0ea79d70fce94fe27fedb4c4c	0	34	0	0	0	0	0	0	0	0	0	0	0	0	0	0	51	0	0	0	0	0	0	0	0	0	0	d__Bacteria; p__Chloroflexi; c__Chloroflexia; o__Thermomicrobiales; f__JG30-KF-CM45; g__JG30-KF-CM45; s__metagenome	0.987941	TACGTAGGGTCCGAGCGTTGTCCGGAGTTACTGGGCGTAAAGCGCGCGCAGGCGGCGAGATAAGTCTGGCGTGAAAGCCCCCGGCTCAACCGGGGAGGGTCGTCGGAGACTGTTTTGCTTGAGGGCGGTAGGGGCTGGTGGAATTCCCGGTGTAGTGGTGAAATGCGTAGAGATCGGGAGGAACACCCGTGGCGAAGGCGGCCAGCTGGGCCGACCCTGACGCTGAGGCGCGAAGGCGTGGGGAGCGAACGGG
0553ba55db6ec65d1aa6807be77a0047	0	0	0	0	0	0	0	0	0	22	0	0	0	0	0	0	0	0	0	0	0	0	0	0	0	0	0	d__Bacteria; p__Proteobacteria; c__Alphaproteobacteria; o__Rhizobiales; f__Rhizobiaceae; g__Aminobacter	0.812393	TACGAAGGGGGCTAGCGTTGTTCGGAATTACTGGGCGTAAAGCGCACGTAGGCGGATTGTTAAGTTAGGGGTGAAATCCCAGGGCTCAACCCTGGAACTGCCTCTAATACTGGCAATCTCGAGTTCGAGAGAGGTGAGTGGAATTCCGAGTGTAGAGGTGAAATTCGTAGATATTCGGAGGAACACCAGTGGCGAAGGCGGCTCACTGGCTCGATACTGACGCTGAGGTGCGAAAGCGTGGGGAGCAAACAGG
055e6071dfb19bf3278f6b553d8dae02	0	0	0	0	0	0	0	0	0	24	0	0	0	0	0	0	0	0	0	0	0	0	0	0	0	0	0	d__Bacteria; p__Planctomycetota; c__Planctomycetes; o__Pirellulales; f__Pirellulaceae; g__Pirellula; s__uncultured_Pasteuria	0.789689	TACGGAATGTGCAAACGTTATTCGGAATCACTGGGCTTAAAGAGTCCGTAGGCGGCTTGTTAGGTGAGGTGTGAAATCCCCCGGCTCAACCGAGGAATTGCGCTTCAAACCGGCAAGCTTGAGGAGGATAGAGGTGGGCGGAACTGATGGTGGAGCGGTGAAATGCGTTGATATCATCAGGAACACCGGAGGCGAAAGCGGTCCACTGGGTCCTTTCTGACGCTGAGGGACGAAAGCTAGGGGAGCGAACGGG
0562e97bf8665edd5ae85899297a44a8	0	117	105	186	0	351	65	94	0	3	0	0	0	0	236	176	0	0	0	0	0	59	0	141	0	0	0	d__Bacteria; p__Deinococcota; c__Deinococci; o__Thermales; f__Thermaceae; g__Thermus; s__Thermus_scotoductus	0.746515	TACGGAGGGCGCGAGCGTTACCCGGATTTACTGGGCGTAAAGGGCGTGTAGGCGGCCTGGGGCGTCCCATGTGAAAGGCCACGGCTCAACCGTGGAGGAGCGTGGGATACGCTCAGGCTAGAGGGTGGGAGAGGGTGGTGGAATTCCCGGAGTAGCGGTGAAATGCGCAGATACCGGGAGGAACGCCGATGGCGAAGGCAGCCACCTGGTCCACTTCTGACGCTGAGGCGCGAAAGCGTGGGGAGCAAACCGG
0563f459b055866842ab85daf0607959	0	0	15	0	0	0	0	0	0	0	0	0	0	0	0	0	0	0	0	0	0	0	0	0	0	0	0	d__Bacteria; p__Actinobacteriota; c__Thermoleophilia; o__Solirubrobacterales	0.999929	TACGTAGGGGGCAAGCGTTGTCCGGAATCATTGGGCGTAAAGAGCGTGTAGGTGGCCTTATAAGTCCGCTGTGAAAGTCGGAGGCTCAACCTCCGAAAGCCGGTGGATACTGTAAGGCTAGAGTCCGGAAGAGGCGAGTGGAATTCCTGGTGTAGCGGTGAAATGCGCAGATATCAGGAGGAACACCAATGGCGAAGGCAGCTCGCTGGGACGGTACTGACACTGAGACGCGAAAGCGTGGGGAGCAAACAGG
0579b1bfae787c112326f0e0c244582d	0	0	0	0	0	0	0	0	0	42	0	0	0	0	0	0	0	0	0	0	0	0	0	0	0	0	0	d__Bacteria; p__Planctomycetota; c__Planctomycetes; o__Pirellulales; f__Pirellulaceae; g__Pir4_lineage	0.999989	TACGAACCGTCCAAACGTTATTCGGAATCACTGGGCTTAAAGGGTACGTAGGCGGCGCTGTTAGTCGGGTGTGAAATCCCTCGGCTCAACCGAGGAATTGCGTCCGATACTGCAGTGCTTGAGGGAGACAGAGGTAAGCGGAACTGATGGTGGAGCGGTGAAATGCGTTGATATCATCAGGAACACCGGTGGCGAAAGCGGCTTACTGGGTCTCTTCTGACGCTGAGGTACGAAAGCTAGGGGAGCGAAGGGG
0591347c115f505c6b1d20d4143f3556	0	0	0	0	0	0	0	0	0	3	0	0	0	0	0	0	0	0	0	0	0	0	0	0	0	0	0	d__Bacteria; p__Bacteroidota; c__Bacteroidia; o__Sphingobacteriales	0.999838	TACGGAGGATGCAAGCGTTATCCGGATTCATTGGGTTTAAAGGGTGCGCAGGCGGATTGGTAAGTCAGTGGTGAAATACAACAGCTTAACTGTTGCCCTGCCATTGATACTGTCAGTCTAGAGTATAGTTGGAGTGGGCGGAATGTGTCATGTAGCGGTGAAATGCTTAGATATGACACAGAACACCGATCGCGAAGGCAGCTCACTAAACTAAAACTGACGCTCATGCACGAAAGCGTGGGGATCAAACAGG
0594b32bdd3ca64d598e9abc566edd53	0	0	0	0	0	0	0	0	0	0	0	0	0	0	0	0	0	0	0	23	0	0	0	0	0	0	0	d__Bacteria; p__Bdellovibrionota; c__Oligoflexia; o__0319-6G20; f__0319-6G20; g__0319-6G20	1	TACAGAGGGTGCAAGCGTTGCTCGGAATTATTGGGCGTAAAGGGCAGGTAGGTGGTCTCATTTGTCTGGGGTAAAAGCCTTGAGCTTAACTCAAGAAGTGCCCCAGAAACGATGAGACTAGAGTACTGGAGAGGGTCGTGGAATTCCCGGTGTAGCGGTGAAATGCGTAGAGATCGGGAGGAACACCAGTGGCGAAGGCGGCGACCTGGACAGTAACTGACACTCAACTGCGAAAGCGTGGGGAGCAAACAGG
0596202225e169f0d41cac11dff39505	0	0	0	3	0	0	0	0	0	0	0	0	0	0	0	0	0	0	0	0	0	0	0	0	0	0	0	d__Bacteria; p__Bacteroidota; c__Bacteroidia; o__Sphingobacteriales; f__AKYH767; g__AKYH767; s__metagenome	0.999933	TACGAAGGGTCCAAGCGTTATCCGGATTTATTGGGTTTAAAGGGTGCGTAGGCGGGTTGTTAAGTCAGTGGTGAAATCTTGCAGCTTAACTGTAAAATTGCCATTGATACTGACGATCTTGAGTACATTTGAAGTGGGCGGAATATGTCATGTAGAGGTGAAATTCTTAGAGATGACATAGAACACCGATTGCGAAGGCAGCTCACTAAACTGTAACTGACGCTGAGGCACGAAAGCGTGGGGATCAAACAGG
05a0127810316df2d70f11177da09509	135	0	0	0	0	0	0	0	0	0	0	0	0	0	0	0	0	0	0	0	0	0	0	0	0	0	0	d__Bacteria; p__Proteobacteria; c__Gammaproteobacteria; o__Burkholderiales; f__Oxalobacteraceae	0.999995	TACGTAGGGTGCAAGCGTTAATCGGAATTACTGGGCGTAAAGCGTGCGCAGGCGGTTTTGTAAGTTTGTCGTGAAATCCCCGGGCTCAACCTGGGAATGGCGATGAAGACTGCAAGGCTAGAGTTTGGCAGAGGGGGGTAGAATTCCACGTGTAGCAGTGAAATGCGTAGAGATGTGGAGGAACACCGATGGCGAAGGCAGCCCCCTGGGTCAAAACTGACGCTCATGCACGAAAGCGTGGGGAGCAAACAGG
05a6d795f83ec683b5ad441e6ae00781	0	128	42	18	0	0	214	139	30	22	0	0	0	0	0	14	0	0	0	0	0	0	0	0	0	0	0	d__Bacteria; p__Proteobacteria; c__Alphaproteobacteria; o__Rhizobiales; f__Xanthobacteraceae; g__Pseudolabrys	0.874585	TACGAAGGGGGCTAGCGTTGCTCGGAATTACTGGGCGTAAAGCGCACGTAGGCGGCTTTTTAAGTCGGAGGTGAAATCCTGGAGCTCAACTCCAGAACTGCCTTCGATACTGGAGAGCTCGAGTCCGGGAGAGGTGAGTGGAACTGCGAGTGTAGAGGTGAAATTCGTAGATATTCGCAAGAACACCAGTGGCGAAGGCGGCTCACTGGCCCGGTACTGACGCTGAGGTGCGAAAGCGTGGGGAGCAAACAGG
05b00d73d90ee80cf09a8e7d010a1009	0	0	0	0	0	0	853	171	38	0	81	15	0	0	0	0	382	0	114	0	0	0	0	0	0	0	0	d__Bacteria; p__Acidobacteriota; c__Blastocatellia; o__Pyrinomonadales; f__Pyrinomonadaceae; g__RB41	0.999345	TACGGGGGGAGCAAGCGTTGTTCGGATTTACTGGGCGTAAAGGGCGCGTAGGCGGCCAGCACAAGTCAGTTGTGAAATCTCCGGGCTTAACTCGGAAAGGTCAACTGATACTGTGCGGCTAGAGTGCGGAAGGGGCAACTGGAATTCTTGGTGTAGCGGTGAAATGCGTAGATATCAAGAGGAACACCTGCGGCGAAGGCGGGTTGCTGGGCCGACACTGACGCTGAGGCGCGAAAGCTAGGGGAGCGAACGGG
05b7719628b4ad3b943e008f09bf4817	0	0	0	0	0	0	0	0	0	13	0	0	0	0	0	0	0	0	0	0	0	0	0	0	0	0	0	d__Bacteria; p__Patescibacteria; c__Saccharimonadia; o__Saccharimonadales; f__Saccharimonadales; g__Saccharimonadales; s__uncultured_bacterium	0.721458	TACGTAGGATCCAAGCATTATCCGGAATTACTGGGCGTAAAGAGTTGCGTAGGTGGCATTGTAAGCGGGGCATGAAATCGTGTGGCTCAACCATACGGCTATGTCCTGAACTGCAAAGCTTGAGAACGAGAGAGGTCACTGGAATTTCTAGTGTAGGAGTGAAATCCGTAGATATTAGAAGGAACACCGATGGCGTAAGCAGGTGACTGGCTCGTTTCTGACACTAAGGCACGAAAGCGTGGGGAGCAAATGGG
05bfa17fa29981b3025a32a47623aa40	0	0	0	0	0	0	0	0	0	7	0	0	0	0	0	0	0	0	0	0	0	0	0	0	0	0	0	d__Bacteria; p__Patescibacteria	0.709582	TACGGGGGTGGCAAACGTTATCCGGATTTACTGGGCGTAAAGAGATGCGTAGGCGTTTTGTTAAGTCTTTTGTTAAAGACTTCGGCTTACCCGAAGGAATGCAGAGGATACTGGCAGAATTGAGGAAGTCAGGGGAGAGTAGAATTCATCGAGGACTAGTGAAATGGGCTGATACGATGAGGAATATCTATGGCGTAGGCAACTCTCTGGGACTTTTCTGACGCTAAGGCTCGAAAGCGTGGGGATCAAAACGG
05d401c60b3b88c047e8d954b0e424cb	0	0	0	0	0	0	0	0	0	0	0	0	0	0	0	0	0	0	0	7	0	0	0	0	0	0	0	d__Bacteria; p__Firmicutes; c__Bacilli; o__Bacillales; f__Planococcaceae	0.733074	TACGTAGGTGGCAAGCGTTGTCCGGAATTATTGGGCGTAAAGCGCGCGCAGGCGGTCCTTTAAGTCTGATGTGAAAGCCCACGGCTCAACCGTGGAGGGTCATTGGAAACTGGGGGACTTGAGTACAGAAGAGGAAAGCGGAATTCCACGTGTAGCGGTGAAATGCGTAGAGATGTGGAGGAGCACCGATGGCGAAGGCAATCCCCTGGACCTGTACTGACGCTCATGCACGAAAGCGTGGGGAGCAAACAGG
05e97e8e5c41ab05c761b32422ef2be4	0	0	0	0	0	0	0	0	0	8	0	0	0	0	0	0	0	0	0	0	0	0	0	0	0	0	0	d__Bacteria; p__Acidobacteriota; c__Vicinamibacteria; o__Subgroup_17; f__Subgroup_17; g__Subgroup_17	1	TACAGAGGTGGCAAGCGTTGTTCGGAATTACTGGGCGTAAAGGGCGCGTAGGCGGCCTTGTAAGTCCCGTGTGAAATCCCCTGGCTCAACTAGGGAATTGCACGGGAGACTGCTTGGCTTGAGTTCGGGAGAGGGAAGCGGAATTCCGGGTGTAGCGGTGAAATGCGTAGATATCCGGAGGAACACCGGTGGCGAAGGCGGCTTCCTGGACCGACACTGACGCTGAGGCGCGAAAGCTAGGGGAGCAAACGGG
05f4a2b1d0340c54e5e0760ad3aa2d72	0	0	0	0	0	0	0	0	0	0	0	0	0	0	0	0	0	0	0	0	0	2	0	0	0	0	0	d__Bacteria; p__Firmicutes; c__Clostridia; o__Oscillospirales; f__Ruminococcaceae; g__uncultured; s__uncultured_bacterium	0.763685	TACGGAGGATGCGAGCGTTATCCGGATTTATTGGGTGTAAAGGGTGCGTAGGCGGCTAAGTAAGTCAGGCGTGTAATTTAGGGGCTTAACCTCTGGACTGCGCTTGAAACTGCATGGCTTGAGTGGAGTAGAGGCAGATGGAATTTCCAGTGTAGCGGTGAAATGCGTAGATATTGGAAGGAACACCGGTGGCGAAGGCGATCTGCTGGGCTTTAACTGACGCTGAGGCACGAAAGCATGGGGAGCAAACAGG
05fe96eb2b73b87d6f4398429201d445	0	0	0	0	0	0	0	0	0	0	0	0	5	0	0	0	0	0	0	0	0	0	0	0	0	0	0	d__Bacteria; p__Patescibacteria; c__Gracilibacteria; o__Candidatus_Peregrinibacteria; f__Candidatus_Peregrinibacteria; g__Candidatus_Peregrinibacteria; s__uncultured_bacterium	0.854484	GACGTAGGTTGCAAGCGTTATCCGGAATTATTGGGCGTAAAGAGTTTGTAGGTGGTTTGTTAAGTTGGATGTCAAAGCCTTGAGCTTAACTCAAGATCGGTATTCAAAACTGGCAGACTGGAGATAGACAGGGGCAAGTAGAATTCTGCGTGTAGGGGTAATATCCGTAGATATGCAGAGGAATACCAAAAGCGAAGGCAGCTTGCTGGGTCTTTTCTGACACTAAAGAACGAAAGCGTGGGGAGCAAACGGG
061274aaa31bb0c614fcc1f9429c78cb	0	0	0	20	13	10	0	0	0	0	0	0	0	0	0	0	0	0	0	0	0	0	0	0	0	0	0	d__Bacteria; p__Elusimicrobiota; c__Lineage_IIb; o__Lineage_IIb; f__Lineage_IIb; g__Lineage_IIb; s__uncultured_bacterium	0.999693	TACGAAGGTGGCAAGCGTTACTCGGAATTACTAGGCGTAAAGGGCAGGTAGGTGGTTCGGTAAGTCTGTTGTGTAAGCTCCCGGCCTAACTGGGAGAGGTCAACGGAAACTGCCGAGCTTGAGTATGGGAGAGGGTACTGGAATTCCCGGTGTAGCGGTGAAATGCGCAGAGATCGGGAGGAACATCAATGGCGAAAGCAGGTACCTGGACCATTACTGACACTCAGCTGCGAAAGCTAGGGGAGCAAACAGG
061af1d2f8dfa7bc8c3245d977f533e8	0	0	0	0	0	0	0	0	0	0	0	0	0	0	0	0	0	4	0	0	0	0	0	0	0	0	0	d__Bacteria; p__Actinobacteriota; c__Actinobacteria; o__Catenulisporales; f__Actinospicaceae; g__Actinospica; s__Actinospica_sp.	0.999962	TACGTAGGGTGCGAGCGTTGTCCGGATTTATTGGGCGTAAAGGGCTCGTAGGCGGTTTGTCGCGTCGGGTGTGAAATCCTACTGCTTAACGGTGGGCTTGCATTCGGTACGGGCAGACTGGAGTGTGGCAGGGGAGACTGGAATTCCTGGTGTAGCGGTGGAATGCGCAGATATCAGGAGGAACACCGGTGGCGAAGGCGGGTCTCTGGGCCATTACTGACGCTGAGGAGCGAAAGCGTGGGGAGCAAACAGG
063cf5fa4274e527b5ec19e22aae2f3c	0	0	0	0	0	0	18	0	0	0	0	0	0	0	0	0	0	0	0	0	0	0	0	0	0	0	0	d__Bacteria; p__Patescibacteria; c__Saccharimonadia; o__Saccharimonadales; f__LWQ8; g__LWQ8; s__uncultured_bacterium	0.993169	TACGGAAGATCCAAGCGTTATCCGGAATTACTGGGCGTAAAGAGTTGCGTAGGTGGCAGAGTAAGTGGGTAGTGAAAGCGTATGGCTCAACCATATAAACATTATCTAAACTGCTCAGCTAGAGGACGAGAGAGGTCACTGGAATTCCTAGTGTAGGAGTGAAATCCGTAGATATTAGGAGGAACACCGATGGCGTAGGCAGGTGACTGGCTCGTTCCTGACACTAAGGCACGAAAGCGTGGGGAGCAAACGGG
0646594904384c952cfd5d4c31c38e48	9	0	0	0	0	0	10	0	0	0	0	0	0	0	0	0	0	0	0	0	0	0	0	0	0	0	0	d__Bacteria; p__Proteobacteria; c__Alphaproteobacteria; o__Caulobacterales; f__Caulobacteraceae; g__Phenylobacterium	0.820299	TACGAAGGGGGCTAGCGTTGCTCGGAATTACTGGGCGTAAAGGGCGCGTAGGCGGATATCTAAGTTGGGGGTGAAATCCCGGGGCTCAACCTCGGAATTGCCTTCAAAACTGGATATCTTGAGTTCGGGAGAGGTGAGTGGAACTCCGAGTGTAGAGGTGAAATTCGTAGATATTCGGAAGAACACCAGTGGCGAAGGCGACTCACTGGCCCGATACTGACGCTGAGGCGCGAAAGCGTGGGGAGCAAACAGG
0647331dfc0ec958d091f1f0ef026b84	0	0	0	0	0	0	0	0	0	19	0	0	0	0	0	0	0	0	0	0	0	0	0	0	0	0	0	d__Bacteria; p__Planctomycetota; c__Phycisphaerae; o__Tepidisphaerales; f__WD2101_soil_group; g__WD2101_soil_group	0.999999	GACAGAGGTGCCAAGCGTTAGGCGGAATCACTGGGCTTAAAGCGTGTGTAGGCGGATGTCTAAGTACCTTGTGAAATCCCACGGCTCAACCGTGGAACTGCTTGGTATACTGGATGTCTTGAGCCAGCTAGGGGCTACCGGAACAAATGGTGGAGCGGTGAAATGCGTAGATATCATTTGGAACGCCAATGGTGAAAACAGGTAGCTGGGGCTGTGCTGACGCTGAGACACGAAAGCCAGGGGAGCGAACGGG
0648cab32a0d69160670bbe78a5126ac	9	8	0	0	0	0	0	0	0	0	0	0	0	0	0	0	0	0	0	0	0	0	0	0	0	0	0	d__Bacteria; p__WS2; c__WS2; o__WS2; f__WS2; g__WS2; s__uncultured_soil	0.796467	TACGTAAGTGGCGAGCGTTATCCGGAATTACTGGGCGTAAAGCGTGCGTAGGCGGTTTAGTGTGTGGGAATTGAAAGCCCGGGGCTCAACTCCGGATCCGGTTCCCAAACTGCTAGACTCGAGCGTATCAGAGGACAGTGGAATTCCCGGTGTAGCGGTAATATGCGTAGATATCGGGAGGAACACCAGTGGCGAAGGCGACTGTCTGGGGTATTGCTGACGCTGAGGCACGAAAGCCAGGGGAGCGAACGGG
068112a8b184ea9c7063f753dc65bef2	0	0	0	0	0	0	0	0	0	0	0	18	0	0	31	0	0	0	0	0	25	0	0	0	0	0	0	d__Bacteria; p__Firmicutes; c__Bacilli; o__Bacillales	0.999952	TACGTAGGTGGCAAGCGTTGTCCGGATTTATTGGGCGTAAAGCGCGCGCAGGCGGTCTCTTAAGTCTGATGTGAAAGCCCACGGCTCAACCGTGGAGGGTCATTGGAAACTGGGGGACTTGAGTACAGAAGAGGAAAGCGGAATTCCACGTGTAGCGGTGAAATGCGTAGAGATGTGGAGGAACACCAGTGGCGAAGGCGGCTTTCTGGTCTGTAACTGACGCTGAGGCGCGAAAGCGTGGGGAGCAAACAGG
0683f913ecd6befa2e067ceeffe180ad	0	0	0	0	0	0	0	0	0	29	0	0	0	0	0	0	0	0	0	0	0	0	0	0	0	0	0	d__Bacteria; p__Acidobacteriota; c__Vicinamibacteria; o__Vicinamibacterales; f__Vicinamibacteraceae; g__Vicinamibacteraceae	0.999956	TACAGAGGGGGCGAGCGTTGTTCGGAATTACTGGGCGTAAAGGGCGCGTAGGCGGCCCGCTAAGTCGAACGTGAAATCCCCAGGCTCAACCTGGGAACTGCGTCCGATACTGGCAGGCTTGAATCCGGGAGAGGGATGTGGAATTCCAGGTGTAGCGGTGAAATGCGTAGATATCTGGAGGAACACCGGTGGCGAAGGCGGCATCCTGGACCGGTATTGACGCTGAGGCGCGAAAGCTAGGGGAGCAAACGGG
068f8b62a726ae531b4099827d64f0bc	0	0	0	0	0	0	0	0	4	0	0	0	0	0	0	0	0	0	0	0	0	0	0	0	0	0	0	d__Bacteria; p__Patescibacteria; c__Microgenomatia; o__Candidatus_Amesbacteria; f__Candidatus_Amesbacteria; g__Candidatus_Amesbacteria; s__Candidatus_Amesbacteria	0.712251	TACGTGGGGTGCGAGCGTTATCCGGATTTATTGGGCGTAAAGAGTTCGTAGGCGTTTTGCCAAGTTTCGTTTGAAAAACCGAGGCTCAACTTCGGAACCGGACGAAAAACTGGTAGAATCGAGTCTGTTAGGGGGTACTGGAATTGATAGTGTAGCAGTGAAATGCGTTGATATTATCAAGAACACCAAGGGCGAAGGCAAGTACCTGGGACAGCACTGACGCTGAGGAACGAAAGCTAGGGGAGCGAAAGGG
06b32246b1d259525d5bb729cfb6cbc3	0	0	3	0	0	0	0	0	0	0	0	0	0	0	0	0	0	0	0	0	0	0	0	0	0	0	0	d__Bacteria; p__Planctomycetota; c__OM190; o__OM190; f__OM190; g__OM190; s__uncultured_bacterium	0.987639	TACGAAGGTGGCGAGCGTTGTTCGGATTCACTGGGCATAAAGGGCGCGTAGGCGGTGCCGTAAGCGGCGAGTGAAATCCCAGGGCTCAACCCTGGGGCTGCTCGCCGGACTGCGGTGCTCGAGTGCGGGAGGGGGGTGTGGAACTCTAGGTGGAGCGGTGAAATGCGTAGATATCTAGAGGAACACCGGTGGCGAAAGCGACACCCTGGTCCGCAACTGACGCTGAGGCGCGAAAGCGTGGGTAGCAAACAGG
06b358f4bb5800345f45bb01a371a71e	0	0	15	0	0	0	0	0	0	0	0	0	0	0	0	0	0	0	0	0	0	0	0	0	0	0	0	d__Bacteria; p__Proteobacteria; c__Alphaproteobacteria; o__Rhizobiales; f__Devosiaceae	0.999998	TACGAAGGGGGCTAGCGTTGTTCGGATTTACTGGGCGTAAAGCGCGCGTAGGCGGATCGTTAAGTCGGGGGTGAAATCCTGGAGCTCAACTCCAGAACTGCCTTCGATACTGGCGATCTCGAGTCCGGAAGAGGTGAGTGGAACTCCTAGTGTAGAGGTGGAATTCGTAGATATTAGGAAGAACACCAGTGGCGAAGGCGGCTCACTGGTCCGGTACTGACGCTGAAGTGCGAAAGCGTGGGGAGCAAACAGG
06c09cc0f26d140d9f753fc7139fcf89	0	8	0	0	0	11	12	0	9	0	0	0	0	0	0	0	0	0	0	0	0	0	0	0	0	0	0	d__Bacteria; p__Chloroflexi; c__TK10; o__TK10; f__TK10; g__TK10; s__uncultured_bacterium	0.990745	TACGTAGGGTGCGAGCGTTGCCCGGATTTATTGGGCGTAAAGGGCGCGTAGGCGGCCGAGCAAGTCATGCGTGAAATCTCCCGGCTCAACTGGGAGGGGTCGTGTGATACTGTTCGGCTCGAGCAAGGTAGGGGGAAGTGGAATTCCCGGTGTAGTGGTGGAATGCGTAGATATCGGGAGGAACACCAGTGGCGAAGGCGGCTTCCTGGACCTTTGCTGACGCTGAGGCGCGAAAGCGTGGGTAGCGATCCGG
06c509b21218163db0e8901ccda52538	0	0	0	0	0	0	0	0	0	0	0	0	0	0	0	0	0	0	0	0	0	0	0	0	10	0	0	d__Bacteria; p__Planctomycetota; c__Planctomycetes; o__Pirellulales; f__Pirellulaceae; g__Pir4_lineage	0.82091	GACGAACCGTCCAAACGTTATTCGGAATGACTGGGCTTAAAGGGTACGTAGGCGGCTTAGAAAGTTGGGTGTGAAATCCCTCGGCTCAACCGAGGAACTGCATTCAAAACTACTAGGCTTGAGGGAGATAGAGATGAGCGGAACTCAGGGTGGAGCGGTGGAATGCGTTGATATCCTGGGGAACACCAGTTGCGAAGGCGGCTCATTGGGTCTCTTCTGACGCTGAGGTACGAAAGCTAGGGGAGCGAACGGG
06c6be6cea703ca8887616c013e08e1b	0	0	0	0	0	0	0	0	0	0	0	22	0	0	0	0	0	0	0	0	0	0	0	0	0	0	0	d__Bacteria; p__Firmicutes; c__Clostridia; o__Clostridiales; f__Clostridiaceae; g__Clostridium_sensu_stricto_12; s__uncultured_bacterium	0.840941	TACGTAGGTGGCAAGCGTTGTCCGGATTTACTGGGCGTAAAGGATGCGTAGGCGGATATTTAAGTCAGATGTGAAAACCCCGAGCTTAACTTGGGGACTGCATTTGAAACTGGATATCTAGAGTGTGGGAGAGGAGAATGGAATTCCTAGTGTAGCGGTGAAATGCGTAGAGATTAGGAAGAACACCAGTGGCGAAGGCGATTCTCTGGACCATAACTGACGCTGAGGCATGAAAGCGTGGGTAGCAAACAGG
06ce981bf35923dd5f1977af5308ef2d	0	0	0	0	0	0	0	0	0	0	56	0	0	0	0	0	0	0	0	0	0	101	0	279	170	94	218	d__Bacteria; p__Actinobacteriota; c__Actinobacteria; o__Micrococcales; f__Demequinaceae; g__Demequina; s__uncultured_bacterium	0.830982	TACGTAGGGCGCAAGCGTTGTCCGGAATTATTGGGCGTAAAGAGCTCGTAGGCGGTTCGTCGCGTCTGCCGTGAAAGCCCGAGGCTCAACCTCGGGTCTGCGGTGGGTACGGGCGGACTAGAGTGTGGTAGGGGAGACTGGAATTCCTGGTGTAGCGGTGGAATGCGCAGATATCAGGAGGAACACCAATGGCGAAGGCAGGTCTCTGGGCCACAACTGACGCTGAGGAGCGAAAGCGTGGGTAGCAAACAGG
06d638dbf78f4ced01eadaedf1a26e13	0	0	11	0	0	0	30	0	0	0	0	0	0	0	0	0	0	0	0	0	0	0	0	0	0	0	0	d__Bacteria; p__Firmicutes; c__Bacilli; o__Paenibacillales; f__Paenibacillaceae; g__Paenibacillus	0.999787	TACGTAGGGGGCAAGCGTTGTCCGGAATTATTGGGCGTAAAGCGCGCGCAGGCGGCTTTGTAAGTCTGTTGTTTAACCCTTGGGCTCAACCCGAGGTCGCAATGGAAACTGCAAGGCTTGAGTACAGAAGAGGAAAGTGGAATTCCACGTGTAGCGGTGAAATGCGTAGAGATGTGGAGGAACACCAGTGGCGAAGGCGACTTTCTGGGCTGTAACTGACGCTGAGGCGCGAAAGCGTGGGGAGCAAACAGG
06db7cd2af514220656c992cd04fb86a	0	0	55	0	0	0	0	0	0	0	0	0	0	0	0	0	0	0	0	0	0	0	0	0	0	0	0	d__Bacteria; p__Chloroflexi; c__KD4-96; o__KD4-96; f__KD4-96; g__KD4-96; s__uncultured_bacterium	0.903295	TACGTAGGTGGCAAGCGTTGTCCGGATTTACTGGGCGTAAAGAGCGCGCAGGCGGTCAGATAAGTCGAATGTGAAAGCCCCCGGCTCAACTGGGGAGGGTCATTCGATACTGTTCGACTCGAAGGCAGGAGAGGGAAGCGGAATTCCCGGTGTAGTGGTGAAATGCGTAGATATCGGGAGGAACACCAGTGGCGAAGGCGGCTTCCTGGCCTGTTCTTGACGCTGAGGCGCGAAAGCTAGGGGAGCAAACGGG
06ef4c3694a979ae82239331e8195f6b	0	0	0	0	0	0	0	0	0	0	0	0	0	0	0	0	0	0	0	0	0	0	0	0	0	27	23	d__Bacteria; p__Planctomycetota; c__Phycisphaerae; o__DG-20; f__DG-20; g__DG-20; s__uncultured_bacterium	0.998147	GACGAAGGGAGCGAGCGTTGTTCGGAATCACTGGGCTTAAAGGGCGCGTAGGCGGCCTTGTGTGTCGGTTGTGAAATCCCTGAGCTCAACTCAGGAATTGCTTCCGAAACTGCAAGGCTTGAGGCATTCTGGGGGCGACTGGAACTCTTGGTGGAGCGGTGAAATGCGTAGATATCAAGAGGAACGCCGGTGGTGAAGACGGGTCGCTGGGAATGTCCTGACGCTGAGGCGCGAAAGCTAGGGGAGCAAACGGG
0704c32c0e6f9cf84d48769b95c3d59d	0	0	0	0	0	0	0	0	0	0	0	0	0	0	0	0	0	0	0	0	0	0	453	0	0	0	0	d__Bacteria; p__Proteobacteria; c__Gammaproteobacteria; o__Pseudomonadales; f__Pseudomonadaceae; g__Pseudomonas	0.999952	TACAGAGGGTGTAAGCGTTAATCGGAATTACTGGGCGTAAAGCGCGCGTAGGTGGTTTGTTAAGTTGGATGTGAAATCCCCGGGCTCAACCTGGGAACTGCATTCAAAACTGACTGACTAGAGTATGGTAGAGGGTGGTGGAATTTCCTGTGTAGCGGTGAAATGCGTAGATATAGGAAGGAACACCAGTGGCGAAGGCGACCACCTGGACTAATACTGACACTGAGGTGCGAAAGCGTGGGGAGCAAACAGG
070fec65ad8dfe39273a1c83b9c4076f	0	0	0	0	0	0	0	0	0	2	0	0	0	0	0	0	0	0	0	0	0	0	0	0	0	0	0	d__Bacteria; p__Chloroflexi; c__Anaerolineae; o__SBR1031; f__SBR1031; g__SBR1031; s__uncultured_bacterium	0.93623	AACGTAGGAGGCGAGCGTTATCCGGATTTACTGGGCGTAAAGGGCGTCTAGGTGGTACGGTAAGATGGCTGTGAAAGCTCCTGGCTCAACTGGGAGAGGTCAGTCAAGACTGCCATACTTGAGGGTCGGAGAGGGACGTGGAATTCCCGGTGTAGCGGTGGAATGCTTAGAGATCGGGAGGAACACCAGTGGCGCAAGCGGCGTCCTGGCCGACAACTGACACTGAAGCGCGAAAGCGTGGGGAGCAAACAGG
071df3b97c7d960d1df120e95cf3fc38	0	0	0	0	0	0	65	0	0	0	0	0	0	0	0	0	0	0	0	0	0	0	0	0	0	0	0	d__Bacteria; p__Chloroflexi; c__Anaerolineae; o__Anaerolineales; f__Anaerolineaceae; g__uncultured; s__uncultured_soil	0.998356	AACGTAGGTTCCGAGCGTTATCCGGATTTACTGGGCGTAAAGCGCGTTCAGGCGGTTTGGCAAGTCGGGCATGAAATCTCTCGGCTCAACCGGGAGAGGTTGTCCGATACTGCTGGACTTGAGGGCAGTAGAGGGTGGTGGAATTCCGGGTGTAGTGGTGAAATGCGTAGATATCCGGAGGAACACCAGTGGCGAAAGCGGCCACCTGGACTGCACCTGACGCTGACACGCGAAAGCTAGGGGAGCGAACGGG
07212ddea95bce649c9542f330cba8b1	0	220	102	0	0	0	0	0	0	0	0	0	0	0	0	0	0	0	0	0	0	0	0	0	0	0	0	d__Bacteria; p__Acidobacteriota; c__Holophagae; o__Subgroup_7; f__Subgroup_7; g__Subgroup_7	1	TACAGAGGGGGCAAGCGTTATTCGGAATTATTGGGCGTAAAGGGCGCGTAGGCGGCTTGGCAAGTGGAAGGTGAAATCCCTCGGCTTAACCGAGGAACTGCCTTCCAGACTGCTTAGCTTGAGACCAGGAGAGGTGAGTGGAATTCCCAGTGTAGCGGTGAAATGCGTAGATATTGGGAGGAACACCAGTGGCGAAGGCGGCTCACTGGACTGGTACTGACGCTGAGGCGCGAAAGCGTGGGGAGCAAACGGG
072923c64cfbb4640a9e5a562685be37	0	0	2	0	0	0	0	0	0	0	0	0	0	0	0	0	0	0	0	0	0	0	0	0	0	0	0	d__Bacteria; p__Patescibacteria; c__Berkelbacteria; o__Berkelbacteria; f__Berkelbacteria; g__Berkelbacteria; s__uncultured_bacterium	0.846416	TACGAGAGGTGCAAACGTTGTCCGGAATTACTGGGCGTAAAGAGTACGTAGGTGGTTTGATAAGTCGCTTGTTAAAGATCAGGGCTCAACCCTGGGAATGTGAGCGAAACTGTCTTACTTGAGTTAAGCAGAGGTGTGCGGAACACTCGGTGAAGGGGTGACATCCGTTGATATCGAGTGGAACACCAAAGGCGAAAGCAGCACACTGGGCTTTAACTGACACTGAGGTACGAAAGCGTAGGTAGCGATCGGG
072c50fc2cb09382b8900c9e90691658	0	0	0	63	13	0	0	49	0	0	0	0	0	0	0	0	0	0	0	0	0	0	0	0	0	0	0	d__Bacteria; p__Chloroflexi; c__KD4-96; o__KD4-96; f__KD4-96; g__KD4-96; s__uncultured_bacterium	0.72011	TACGTAGGTGGCAAGCGTTGTCCGGATTTACTGGGCGTAAAGAGCGCGCAGGCGGTAGTTCAAGTCGAATGTGAAAGCCCCCGGCTCAACTGGGGAGGGTCATTCGATACTGTTCTACTTGAAGGCAGGAGAGAGAAGCGGAATTCCCGGTGTAGTGGTGAAATGCGTAGATATCGGGAGGAACACCAGTGGCGAAGGCGGCTTCTTGGCCTGTTCTTGACGCTGAGGCGCGAAAGCTAGGGGAGCAAACGGG
07460a74e5f82d788043caac4fd0ac78	0	7	0	0	0	0	0	0	0	0	0	0	0	0	0	0	0	0	0	0	0	0	0	0	0	0	0	d__Bacteria; p__Latescibacterota; c__Latescibacterota; o__Latescibacterota; f__Latescibacterota; g__Latescibacterota; s__uncultured_Acidobacterium	0.989175	TACGGGGGGAGCGAACGTTGTTCGGAATCACTGGGCGTAAAGGGCGTGCAGGCGGCCCGGTAAGTGGAATGTGAAATACCCTGGCTCAACCAGGGAACTGCATTCCAGACTGCCAGGCTTGAGTATAGGAGAGGATGGGGGAATTCCCGGTGTAGCGGTGGAATGCATTGATATCGGGAGGAACACCAGTGGCGAAGGCGCCCATCTGGCCTAATACTGACGCTGAGGCGCGAAAGCTAGGGGAGCAAACAGG
074c6e8cbab7060869018d40dcb85032	0	0	0	0	0	0	0	0	0	0	0	0	0	0	0	0	0	0	0	0	0	0	0	0	0	12	0	d__Bacteria; p__Proteobacteria; c__Gammaproteobacteria; o__Burkholderiales; f__Sutterellaceae; g__uncultured	0.999999	TACGTAGGGTGCAAGCGTTAATCGGAATTACTGGGCATAAAGCGTACGCAGGCGGCTTTGCAAGACAGGTGTGAAATCCCCGGGCCTAACCTGGGAACTGCATTTGTGACTGCATGGCTAGAGTTTGTCAGAGGGGGGTGGAATTCCACGTGTAGCAGTGAAATGCGTAGATATGTGGAGGAACACCGATGGCGAAGGCAGCCCCCTGGGATGTGACTGACGCTCATGTACGAAAGCGTGGGGAGCAAACAGG
075103e7b8b23c4a7fdd944bbc004661	0	0	0	0	0	0	0	0	0	0	0	24	14	0	14	0	0	0	0	0	0	0	0	23	0	0	0	d__Bacteria; p__Desulfobacterota; c__Syntrophia; o__Syntrophales; f__uncultured; g__uncultured; s__uncultured_bacterium	0.873149	TACGGGGGGTGCAAGCGTTGTTCGGAATCATTGGGCGTAAAGAGCGTGTAGGCGGCTGGATAAGTCAGATGTGAAATCCCTGGGCTCAACCCAGGAAGTGCATTTGATACTGTTCGGCTAGAGTAGGGGAGAGGGAAGTGGAATTCCTGGTGTAGAGGTGAAATTCGTAGATATCAGGAGGAACACCGGTGGCGAAGGCGACTTCCTGGCCCTATACTGACGCTGAGACGCGAGAGCGTGGGGAGCAAACAGG
0772054b432d44df991c67088697bda3	0	0	0	0	0	0	0	0	0	14	0	0	0	0	0	0	0	0	0	0	0	0	0	0	0	0	0	d__Bacteria; p__Chloroflexi; c__Anaerolineae; o__SBR1031; f__SBR1031; g__SBR1031; s__uncultured_bacterium	0.86487	AACGTAGGACGCAAGCGTTATCCGGAGTTACTGGGCGTAAAGCGCGGGCAGGCGGTCAGATAAGTGGGCTATGAAAGCGCCCGGCTCAACCGGGCGAGGCTAGTCCAAACTATCTGACTGGAGGGCAGCAGAGGTGTGTGGAATTCCGGGTGGAGTGGTGAAATGCGTAGAGATCCGGAGGAACACCAGAGGCGAAGGCGGCACACTGGGCTGCAACTGACGCTGAACCGCGACAGCCAGGGGAGCGAACGGG
077965e0aac3e3a499d9653169446a7d	30	0	0	0	0	0	0	0	0	167	0	0	17	0	0	29	0	57	0	56	46	126	233	134	358	874	517	d__Bacteria; p__Proteobacteria; c__Alphaproteobacteria; o__Rhizobiales; f__Hyphomicrobiaceae; g__Pedomicrobium	0.999986	TACGAAGGGGGCTAGCGTTGTTCGGAATCACTGGGCGTAAAGCGCACGTAGGCGGATGTGCCAGTCAGGGGTGAAATCCCGGAGCTCAACTCCGGAACTGCCTCTGATACAGCACGTCTTGAGTTCGAGAGAGGTGGGTGGAATTCCTAGTGTAGAGGTGAAATTCGTAGATATTAGGAAGAACACCGGTGGCGAAGGCGGCCCACTGGCTCGATACTGACGCTGAGGTGCGAAAGCGTGGGGAGCAAACAGG
078315fad84e213ee4ba75f9942bd0e2	0	0	0	0	0	0	0	0	0	29	0	0	0	0	0	0	0	0	0	0	0	0	0	0	0	0	0	d__Bacteria; p__Chloroflexi; c__JG30-KF-CM66; o__JG30-KF-CM66; f__JG30-KF-CM66; g__JG30-KF-CM66; s__uncultured_soil	0.997028	TACGTAGGTGGCAAGCGTTGTCCGGATTTACTGGGCGTAAAGCGCGCGCAGGCGGGCTGGTCAGTCTGGGGTGAAATCTCACGGCTCAACCGTGAGAGGTCCCTGGATACTGCTAGCCTTGAGGGGCTCAGAGGAGAGTGGAATTCCGGGTGTAGTGGTGGAATGCGTAGATATCCGGAGGAACACCAGTGGCGAAAGCGGCTCTCTGGGGGCAACCTGACGCTGAGGCGCGAAAGCGTGGGGAGCGAACCGG
079b2063d42c07fb7b3b7222caa6ec36	0	0	0	0	0	0	0	0	0	8	0	0	0	0	0	0	0	0	0	0	0	0	0	0	0	0	0	d__Bacteria; p__Proteobacteria; c__Gammaproteobacteria; o__Burkholderiales; f__Neisseriaceae; g__uncultured; s__uncultured_beta	0.871094	TACGTAGGGTGCGAGCGTTAATCGGAATTATTGGGCGTAAAGGGTGCGTAGGCGGATTTATAAGTTAGATGTGAAAAGCCAGGGCTTAACCTTGGTCGTGCATTTAAGACTGTAAGTCTAGAGTTTGTAAGAGGGGGGTAGAATTCCAAGTGTAGCAGTGAAATGCGTAGAGATTTGGAGGAATACCGATGGCGAAGGCAGCCCCCTGGTATAGAACTGACGCTGAGGCACGAAAGCGTGGGTAGCAAACAGG
079e8e70360e976745a46fd5ec01ae47	0	0	0	0	0	0	0	0	0	16	0	0	0	0	0	0	0	0	0	0	0	0	0	0	0	0	0	d__Bacteria; p__Planctomycetota; c__Planctomycetes; o__Gemmatales; f__Gemmataceae; g__uncultured; s__uncultured_bacterium	0.992776	GACGAACCGTGCGAACGTTGTTCGGAATCACTGGGCTTAAAGGGCGCGTAGGCGGCCGGGTTGGTCGTGGGTGAAATCCCCCAGCTTAACTGGGGAACTGCCTACGATACTGCCTGGCTCGAGGGAGGAAGGGGCGGTCGGAACTGTCGGTGGAGCGGTGAAATGCGTTGATATCGACAGGAACGCCGGTGGCGAAAGCGGACCGCTGGCCCTCTTCTGACGCTGAGGCGCGAAAGCCAGGGGAGCGAACGGG
07a4d248ef1f49cd591fd0aadc489630	0	0	0	0	0	0	2	0	0	0	0	0	0	0	0	0	0	0	0	0	0	0	0	0	0	0	0	d__Bacteria; p__Proteobacteria; c__Alphaproteobacteria; o__Ferrovibrionales; f__Ferrovibrionales; g__Taonella; s__metagenome	0.999854	GACGGAGGAGGCTAGCGTTGTTCGGAATTACTGGGCGTAAAGCGTACGCAGGTGGCGAGACAAGTCGGATGTGAAAGCCCGGGGCTCAACCCCGGATGTGCATCCGATACTGTTTTGCTGGAGTCCGGAAGAGGAGAGCGGAATTCCCAGTGTAGAGGTGAAATTCGTAGATATTGGGAAGAACACCGGTGGCGAAGGCGGCTCTCTGGTCCGGTACTGACACTCAAGTACGAAAGCGTGGGGAGCAAACAGG
07c9e40a1045b5b17946d7f17341f30e	50	0	0	0	0	0	23	0	0	97	0	0	0	0	0	0	0	0	0	0	0	0	0	0	0	0	0	d__Bacteria; p__Proteobacteria; c__Alphaproteobacteria; o__Sphingomonadales; f__Sphingomonadaceae; g__Sphingorhabdus; s__uncultured_bacterium	0.911169	TACGGAGGGAGCTAGCGTTGTTCGGAATTACTGGGCGTAAAGCGTACGTAGGCGGTTATTCAAGTCAGAGGTGAAAGCCTGGAGCTCAACTCCAGAACTGCCTTTGAAACTAGATAGCTAGAATCTTGGAGAGGTTAGTGGAATTCCGAGTGTAGAGGTGAAATTCGTAGATATTCGGAAGAACACCAGTGGCGAAGGCGACTAACTGGACAAGTATTGACGCTGAGGTACGAAAGCGTGGGGAGCAAACAGG
07da22cab5c55a4badb462bcbbded642	53	0	0	0	0	0	0	12	0	41	0	0	0	0	0	19	0	0	0	0	0	0	0	0	0	0	0	d__Bacteria; p__Proteobacteria; c__Alphaproteobacteria; o__Rhizobiales; f__Rhizobiaceae; g__Phyllobacterium	0.996836	TACGAAGGGGGCTAGCGTTGTTCGGATTTACTGGGCGTAAAGCGCACGTAGGCGGACTATTAAGTCAGGGGTGAAATCCCGGGGCTCAACCCCGGAACTGCCTTTGATACTGGTAGTCTTGAGTTCGAGAGAGGTGAGTGGAATTCCGAGTGTAGAGGTGAAATTCGTAGATATTCGGAGGAACACCAGTGGCGAAGGCGGCTCACTGGCTCGATACTGACGCTGAGGTGCGAAAGCGTGGGGAGCAAACAGG
07da252755d29a060a3f9596704c4826	0	0	0	0	0	0	0	0	0	0	0	25	19	0	7	0	0	0	8	0	0	0	0	0	0	0	0	d__Bacteria; p__Fibrobacterota; c__Fibrobacteria; o__Fibrobacterales; f__B122; g__B122; s__uncultured_bacterium	0.999913	TACGTAGGGGGCAAGCGTTGTTCGGAATCACTGGGCGTAAAGGGAGCGTAGGCGGGAGAATAAGTTAGGAGTTTAATGTACGGGCTTAACCCGTAATCTGCTTCTAATACTGTTTTTCTTGAGTATGGGAGAGGGAGATGGAATTCCAGGTGTAGCGGTGGAATGCGTAGATATCTGGAAGAACACCAGCTGCGAAGGCGGTCTCCTGGCCCAATACTGACGCTGAGGCTCGAAAGCTAGGGGAGCAAACAGG
07e383be607840318a16bbdc6209ac97	0	0	0	0	0	0	0	0	0	0	0	101	86	28	45	80	0	163	0	67	0	0	0	0	0	0	0	d__Bacteria; p__Firmicutes; c__Clostridia; o__Christensenellales; f__Christensenellaceae; g__Christensenellaceae_R-7_group; s__Clostridiales_bacterium	0.742798	TACGTAGGGGGCAAGCGTTGTCCGGAATGATTGGGCGTAAAGGGCGCGTAGGCGGCAGTACAAGTCTGGAGTGGAAGTCCTATTTTCAAGGTAGGAATTGCTTTGGAAACTGTACAGCTTGAGTGTAGGAGAGGTTATCGGAATTCCCGGTGTAGCGGTGAAATGCGTAGATATCGGGAGGAACACCAGTGGCGAAGGCGGGTAACTGGACTACAACTGACGCTGAGGCGCGAAAGTGTGGGGAGCAAACAGG
07ea970a61c1c7b2531de87a5ab88017	0	0	0	0	0	0	0	2	0	0	0	0	0	0	0	0	0	0	0	0	0	0	0	0	0	0	0	d__Bacteria; p__Patescibacteria; c__Gracilibacteria; o__Gracilibacteria; f__Gracilibacteria; g__Gracilibacteria	0.986953	TACATAGGCCCCAAGCGTTATCCGGAATTACTGGGCGTAAAGCGTTCGTAGGCGGAGAAACAAGTCAGGTGTGAAAGGTCTGGGCTCAACCCAGTACTTGCACCCGAAACTGTTTCCCTTGAATGAGGGAGAGGTAAGCAGAACTGTATGAGTAGGGGTGCAATCCGTTGATACATACAAGAATACCAAAAGCGAAGGCAGCTTACTGGAACTCTATTGACGCTGAGGAACGAAAGCGTGGGGAGCGAAAAGG
07f4b137e2033ba850180ef408640f2c	0	0	0	0	14	49	0	0	0	0	0	0	0	0	0	0	0	0	0	0	0	0	0	0	0	0	0	d__Bacteria; p__Chloroflexi; c__Dehalococcoidia; o__SAR202_clade; f__SAR202_clade; g__SAR202_clade	0.868845	AACGGAGGAGGCAAGCGTTGTCCGGATTTATTGGGCGTAAAGGGCATGTAGGCGGCTCTGGAAGTTGAAGGTGAAATCTCCCAGCTCAACTGGGAGGGGTCCTGCAATACTCCAGGGCTAGAGGTCAGCAGAGGAAAGCAGAATTCCCGGTGTAGCGGTGAAATGCGTAGATATCGGGAGGAATACCGTTGGCGAAGGCGGCTTTCTGGGCTGATTCTGACGCTGAGGTGCGAAAGCGTGGGGAGCAAACCGG
07f778f7aa8301d533652fbff51ee7f5	0	0	0	0	20	43	0	48	32	0	0	0	0	0	0	0	70	0	0	0	0	0	0	0	0	0	0	d__Bacteria; p__Actinobacteriota; c__Thermoleophilia; o__Solirubrobacterales; f__67-14; g__67-14	0.999975	TACGTAGGGGGCAAGCGTTGTCCGGAATCATTGGGCGTAAAGCGCGCGTAGGCGGCCCGATAAGTCCGCTGTGAAAGTCAACGGCTCAACCGTTGAATGTCAGTGGATACTGTCAGGCTAGAGTACGGAAGAGGCGAGTGGAATTCCTGGTGTAGCGGTGGAATGCGCAGATATCAGGAGGAACACCTATAGCGAAGGCAGCTCGCTGGGACGTTACTGACGCTAAGGCGCGAAAGCGTGGGGAGCAAACAGG
080208942c014b59d187a4e96d906fcd	10	0	0	0	0	0	0	0	0	0	0	0	0	0	0	0	0	0	0	0	0	0	0	0	0	0	0	d__Bacteria; p__Actinobacteriota; c__Thermoleophilia; o__Gaiellales; f__uncultured; g__uncultured	0.999905	TACGTAGGGGGCAAGCGTTGTCCGGATTTATTGGGCGTAAAGAGCGTGTAGGCGGCTTCACAAGTCCGCTGTGAAAACTCGAGGCTCAACCTCGAGCTGTCGGTGGAAACTGTGAGGCTAGAGTCCGGAAGAGGAGAGTGGAATTCCCGGTGTAGCGGTGAAATGCGCAGATATCGGGAAGAACACCCGTGGCGAAGGCGGCTCTCTGGGACGGTACTGACGCTGAGACGCGAAAGCGTGGGGAGCGAACAGG
0808fdf5a7ca966fc1a60393691bb308	0	0	0	0	0	0	0	8	9	0	0	0	0	0	0	0	0	0	0	0	0	0	0	0	0	0	0	d__Bacteria; p__Myxococcota; c__Myxococcia; o__Myxococcales; f__Myxococcaceae; g__uncultured; s__uncultured_delta	0.998638	TACAGAGGGTGCAAGCGTTGTTCGGAATTATTGGGCGTAAAGCGCGTGTAGGCGGCTTGTTAAGTCGGGTGTGAAAGCCCTCAGCTCAACTGAGGAAGGGCGCCCGAAACTGGCGAGCTTGAGTGTCGGAGAGGATGGCGGAATACCCCAAGTAGAGGTGAAATTCGTAGATATGGGGTGGAACACCGGTGGCGAAGGCGGCCATCTGGACGACAACTGACGCTGAGACGCGAAAGCGTGGGGAGCAAACAGG
080b6d24564e2031f038c8b64f18ddc4	0	0	12	0	0	0	0	0	0	0	0	0	0	0	0	0	0	0	0	0	0	0	0	9	0	0	0	d__Bacteria; p__Patescibacteria; c__Berkelbacteria; o__Berkelbacteria; f__Berkelbacteria; g__Berkelbacteria; s__uncultured_bacterium	0.958319	TACGTAGGGTGCGAACGCTATCCGGATTTATTGGGCGTAAAGAGCTCGTAGGTGGTTTTGTAAGTTGGATATTAAATATTTTGGCTCAACCAAAAAAATGTATCCAAAACTGCATAACTTGAGGTATGTAGGGGAGGATGGAACTTACAGTGTAGCAGTGAAATGCGTAGATATTGTAAGGAACGCCAATGGTGAAGACAGTCCTCTGGACATTACCTGACACTGAGGAGCGAAAGCGTGGGGAGCGAACGGG
0823c089343eaf1d3f9e2d5de32fe820	0	0	0	0	0	0	0	0	0	6	0	0	0	0	0	0	0	0	0	0	0	0	0	0	0	0	0	d__Bacteria; p__Firmicutes; c__Bacilli; o__Entomoplasmatales; f__type_III; g__type_III; s__uncultured_Mollicutes	0.95924	GACATAGGTGGCGAACGTTATCCGGATTTATTGGGCGTAAAGGGTGCGTAGATGGTAGAATAAGTTATTAGCCGAAGACAGGCTCAACTTGGCGGAAGTTAATAATACTGTTTTGCTAGAGAATGGAAGAGGTTAATGGAATTCTATGTGTAGAGGTGAAATTCGTTGATCCATAGAGGAACACCAAAAAGGCGAAGGCAATTAACTATTCCATTTCTGACATTGAGGCACGAAAGCGTGGGGAGCAAAACGG
08246da8ff60929e5404fc7128d93f05	10	84	178	24	13	8	45	50	0	9	0	0	0	0	7	5	0	0	0	0	0	0	0	0	0	0	0	d__Bacteria; p__Proteobacteria; c__Alphaproteobacteria; o__Elsterales; f__uncultured; g__uncultured; s__uncultured_bacterium	0.709244	TACGAAGGGGGCGAGCGTTGTTCGGATTTACTGGGCGTAAAGGGCGCGCAGGCGGCTATTTTTGTCAGGCGTGAAAGCCCCGGGCTTAACCTGGGAACAGCGCTTGAGACGGGATGGCTAGAGATCGGGAGAGGAGAGTGGAATTCCCAGTGTAGAGGTGAAATTCGTAGATATTGGGAAGAACACCGGTGGCGAAGGCGGCTCTCTGGACCGATACTGACGCTGAGGCGCGAAAGCGTGGGGAGCAAACAGG
082872f8c59ab3141f60e3e9231adac2	0	0	0	0	0	0	39	32	0	0	0	0	0	0	0	0	0	0	0	0	0	0	0	0	0	0	0	d__Bacteria; p__Proteobacteria; c__Gammaproteobacteria; o__CCD24; f__CCD24; g__CCD24	0.971393	TACGGAGGGTGCAAGCGTTAATCGGAATTACTGGGCGTAAAGCGCACGCAGGTGGCTGAGTCAGTCGGATGTGAAAGCCCTGGGCTTAACCTGGGAATTGCATTCGATACTACTCAGCTAGAGTATGGGAGAGGGAAGTGGAATTCCCGGTGTAGCGGTGAAATGCGTAGATATCGGGAGGAACATCAGTGGCGAAGGCGGCTTCCTGGCCCAATACTGACACTCAGGTGCGACAGCGTGGGGAGCAAACAGG
082b3d7e42fc5f824d2dfa1b26e87db3	0	0	0	2	0	0	0	0	0	0	0	0	0	0	0	0	0	0	0	0	0	0	0	0	0	0	0	d__Bacteria; p__Bdellovibrionota; c__Oligoflexia; o__0319-6G20; f__0319-6G20; g__0319-6G20	0.996056	TACGTAGGGTGCAAGCGTTGCTCGGAATCATTGGGCGTAAAGAGCGTGTAGGTGGCTAGATAAGTCGGATGTGAAATCCCTCGGCTCAACCGAGGAAGTGCATTCGAAACTATCTAGCTCGAGGATGGCAGAGGAAGGTGGAATTCCTAGTGTAGAGGTGAAATTCGTAGATATTAGGAGGAATACCGGTGGCGAAGGCGGCCTTCTGGACCATTCCTGACACTGAGACGCGAAAGCGTGGGTAGCAAACAGG
084d020557c56466f3a66a1669fdf1a1	0	23	0	0	0	0	0	0	0	0	0	0	0	0	0	0	0	0	0	0	0	0	0	0	0	0	0	d__Bacteria; p__Actinobacteriota; c__MB-A2-108; o__MB-A2-108; f__MB-A2-108; g__MB-A2-108; s__uncultured_actinobacterium	0.999872	AACGTAGGGGGCAAGCGTTGCCCGGATTCACTGGGCGTAAAGCGGGTGTAGGCGGTCCTCTAAGTCAGATGTGAAATCCTACGGCTCAACCGTGGAACTGCATCTGATACTGGGGGACTTGAGGACGGTAGAGGTCGGTGGAATACCGGGTGTACCGGTGAAATGGGCAGATATCCGGTGGAACACCAGTGGCGAAGGCGGCCGACTGGGCCGATCCTGACGCTGAGACCCGAAAGCCAGGGTAGCGAACCGG
085a0a18c6a4cc3c29e7ce52e3bc63f6	0	0	0	0	0	0	0	0	0	7	0	0	0	0	0	0	0	0	0	0	0	0	0	0	0	0	0	d__Bacteria; p__Myxococcota; c__Polyangia; o__mle1-27; f__mle1-27; g__mle1-27; s__uncultured_bacterium	0.978575	GACAGAGGGTGCAAACGTTGCTCGGAATTACTGGGCGTAAAGCGCGTGTAGGCGGCTCTCTAAGTCGGATGTGAAATCCCTCGGCTTAACCGAGGAAGTGCATTCGATACTGGAAAGCTTGAGTACCGGAGAGGGTCGTGGAATTCCTGGTGTAGAGGTGAAATTCGTAGATATCAGGAGGAACACCGGCGGCGAAGGCGGCGACCTGGACGAGTACTGACGCTCAGACGCGAAAGCGTGGGTAGCAAACAGG
086780a177de9ff20a011963f578d113	0	0	0	0	0	0	0	0	0	16	0	0	0	0	0	0	0	0	0	0	0	0	0	0	0	0	0	d__Bacteria; p__Acidobacteriota; c__Subgroup_22; o__Subgroup_22; f__Subgroup_22; g__Subgroup_22; s__uncultured_bacterium	0.999187	TACGGAGGGGGCGAGCGTTGTTCGGAATCATTGGGCGTAAAGGGCGCGTAGGCGGCCTAGCAAGTCGGGTGTGAAATCCCTCGGCTCAACCGAGGAACCGCACTCGATACTGCTGGGCTAGAGTCCGGGAGGGGATGGTGGAATTCCCAGTGTAGCGGTGAAATGCGTAGATATTGGGAAGAACACCGGTGGCGAAGGCGGCCATCTGGACCGGTACTGACGCTGAGGCGCGAAAGCTAGGGGAGCGAATGGG
086ab03b23027be6f3455d09f72bc4a5	0	0	0	0	0	0	0	0	0	0	3	11	0	0	0	0	0	0	0	20	19	0	0	0	27	0	0	d__Bacteria; p__Firmicutes; c__Desulfotomaculia; o__Desulfotomaculales; f__Desulfotomaculales; g__Cryptanaerobacter; s__uncultured_bacterium	0.883244	TACGTAGGGGGCGAGCGTTGTCCGGAATTACTGGGCGTAAAGGGCGCGTAGGCGGTTATTTAAGTCAGAGGTGAAAACTACCGGCTTAACCGGTAGCCTGCCTTTGAAACTGGATGACTTGAGGGCAGGAGAGGGGAGTGGAATTCCCAGTGTAGCGGTGAAATGCGTAGATATTGGGAGGAACACCAGTGGCGAAGGCGGCTCTCTGGCCTGTTTCTGACGCTGAGGCGCGAAAGCGTGGGGAGCAAACAGG
08867470d609657b461a02fcf12bcd9c	0	0	3	0	0	0	0	0	0	0	0	0	0	0	0	0	0	0	0	0	0	0	0	0	0	0	0	d__Bacteria; p__Chloroflexi; c__SHA-26; o__SHA-26; f__SHA-26; g__SHA-26; s__uncultured_soil	1	TACGTAGGAAGCGAGCGTTATCCGGATTTACTGGGCGTAAAGAGCGCGTAGGTGGTTCCATAAGTTGGACGTGAAAGCCCCCGGCTTAACTGGGGAGGGTCGTTCAATACTGTGGAACTTGAGGGTGGAAGAGGAAACTGGAATTCCCGGTGTAGTGGTGAAATGCGTAGATATCGGGAGGAACACCTGTGGCGAAGGCGAGTTTCTAGGCCACTTCTGACACTGAGGCGCGAAAGCGTGGGGAGCGAACGGA
088803eaa6771149ae86ad28d9ffe2e7	12	0	0	0	0	0	0	0	0	32	0	0	0	0	0	0	0	0	0	0	0	0	0	0	0	0	0	d__Bacteria; p__Proteobacteria; c__Alphaproteobacteria; o__Rhizobiales; f__Rhizobiales_Incertae_Sedis; g__Nordella	0.999043	TACGAAGGGGGCTAGCGTTGTTCGGATTTACTGGGCGTAAAGCGCACGTAGGCGGATTGTTAAGTCAGGGGTGAAATCCCGGAGCTCAACTCCGGAACTGCCTTTGATACTGGCAATCTTGAGGCTGGAAGAGGTTGGTGGAATTCCCAGTGTAGAGGTGAAATTCGTAGATATTGGGAAGAACACCAGTGGCGAAGGCGGCCAACTGGTCCAGATCTGACGCTGAGGTGCGAAAGCGTGGGGAGCAAACAGG
088857cb088a9394b043c58c7fdfdbe2	8	0	0	0	0	0	0	0	0	0	0	0	0	0	0	0	0	0	0	0	0	0	0	0	0	0	0	d__Bacteria; p__Bacteroidota; c__Bacteroidia; o__Chitinophagales; f__Chitinophagaceae; g__Edaphobaculum; s__uncultured_bacterium	0.962493	TACGGAGGGTGCGAGCGTTATCCGGATTTACTGGGTTTAAAGGGTGTGTAGGCGGGCTGTTAAGTCAGTGGTGAAATCCCGGGGCTCAACCCCGGAACTGCCAATGATACTATCAGTCTTGAATACTGTGGAGGTGAGCGGAATGTGTCATGTAGCGGTGAAATGCATAGAGATGACACAGAACACCGATTGCGAAGGCAGCTCACTACGCAGTTATTGACGCTGAGGCACGAAAGCGTGGGGATCAAACAGG
088b1c50397be6e62d9ec033fda69723	0	0	0	0	0	0	0	12	13	0	6	10	0	4	0	0	0	0	0	0	0	0	0	0	20	0	0	d__Bacteria; p__Armatimonadota; c__uncultured; o__uncultured; f__uncultured; g__uncultured; s__uncultured_bacterium	0.995468	TACGTAGGGGGCGAGCGTTGTCCGAATTTACTGGGCGTAAAGCGCGCGTAGGCGGGCTAATAAGTTGTGGGTGAAATGCCGAGGCTCAACCTCGGCGCTGCCTGCAAGACTGTTGGTCTTGAGGTATGGAGGGGAAAGTGGAATTCCTGGTGTAGCGGTGAAATGCGTAGATATCAGGAGGAACACCGATGGCGAAGGCAGCTTTCTGGCCATATCCTGACGCTGAGGTGCGAAAGCTAGGGGAGCGAACGGG
088e3e8b8e090f8bc73179155def005e	0	0	61	0	0	0	0	0	0	0	0	0	0	0	0	0	0	0	0	0	0	0	0	0	0	0	0	d__Bacteria; p__Acidobacteriota; c__Holophagae; o__Subgroup_7; f__Subgroup_7; g__Subgroup_7	1	TACAGAGGGGGCAAGCGTTATTCGGAATTATTGGGCGTAAAGGGCGCGTAGGCGGCCTTGCAAGTGGATGGTGAAATCCCTCGGCTTAACCGAGGAACTGCCATCCAGACTGCTGGGCTTGAGACCGGGAGAGGTGAGTGGAATTCCCAGTGTAGCGGTGAAATGCGTAGATATTGGGAGGAACACCAGTGGCGAAGGCGGCTCACTGGACCGGTACTGACGCTGATGCGCGAAAGCGTGGGGAGCAAACGGG
0894fd38dfa65a6ac4260bd5f82dbd95	4	0	0	0	0	0	0	0	0	0	0	0	0	0	0	0	0	0	0	0	0	0	0	0	0	0	0	d__Bacteria; p__Dependentiae; c__Babeliae; o__Babeliales; f__Vermiphilaceae; g__Vermiphilaceae	0.99747	TACGAGGGGTGCTAGCGTTATTCGGAATTACTGGGCGTAAAGGGTGTGTAGACGGCATGCTAAGTCTATTGTTAAATCTTCCGGCCTAACCGGGAAATCGCAGTGGAAACTAGCAAGCTAGAGGGTGAGAGAGAGAAGTGGAATTCTCGGAGTAGCGGTAAAATGCGTAGATATCGAGAGGAACACCAATGGCGAAGGCAGCTTCTTGGCTCATTTCTGACGTTGAGACACGAAAGCGTGGGGAGCAAACAGG
08bdc6c81f6b9daab3d132b54e1d45bc	7	0	0	0	0	0	0	0	0	18	0	0	18	0	0	0	0	0	0	0	0	0	0	0	0	0	0	d__Bacteria; p__Actinobacteriota; c__Actinobacteria; o__Corynebacteriales; f__Nocardiaceae; g__Rhodococcus	1	TACGTAGGGTGCAAGCGTTGTCCGGAATTACTGGGCGTAAAGAGTTCGTAGGCGGTTTGTCGCGTCGTTTGTGAAAACCAGCAGCTCAACTGCTGGCTTGCAGGCGATACGGGCAGACTTGAGTACTGCAGGGGAGACTGGAATTCCTGGTGTAGCGGTGAAATGCGCAGATATCAGGAGGAACACCGGTGGCGAAGGCGGGTCTCTGGGCAGTAACTGACGCTGAGGAACGAAAGCGTGGGTAGCGAACAGG
08c44c76ba7fb7408d3ee2c2932b7b59	0	0	3	0	0	0	0	0	0	0	2	0	0	0	0	0	0	0	0	0	0	0	0	0	0	0	0	d__Bacteria; p__Spirochaetota; c__Spirochaetia; o__Spirochaetales; f__Spirochaetaceae; g__Spirochaeta	0.999949	TACGTATGGGGCAAGCGTTGTTCGGAGTTATTGGGCGTAAAGGGCGTGTAGGCGGCTCGACAAGTCTGGTGTGAAATCGCAGGGCTCAACCCTGCATAGGCACTGGAAACTGACGGGCTTGAGTCCCGGGGGGGAAGCTGGAATTCCTGGTGTAGGAGTGAAATCTGTAGATATCAGGAAGAACACCGGTGGCGAAGGCGAGCTTCTATCCGTGGACTGACGCTGAGGCGCGAAAGCGTGGGGAGCAAACAGG
08c79b65c4d55634c28f271b843ac132	0	0	0	0	0	0	0	0	0	0	0	0	0	0	0	0	0	0	0	0	0	0	0	25	0	0	0	d__Bacteria; p__Verrucomicrobiota; c__Kiritimatiellae; o__WCHB1-41; f__WCHB1-41; g__WCHB1-41	0.999971	TACAGAGGTGGCGAGCGTTGTTCGGATTTACTGGGCGTAAAGGGTGCGTAGGCTGTACTGTATGTCGGGTGTGAAATCCCACTGCTCAACGGTGGAATTGCACTCGAAACTGCAGAACTAGAGTGCAGGAGAGGAGAGCGGAATTCCTGGTGTAGCGGTGGAATGCGTTGATATCAGGAAGAACACCGGTGGCGTAGGCGGCTCTCTGGAATGCAACTGACGCTGAGGCACGAAAGCTGGGGGAGCAAACAGG
08d12e67b4e18e019a29afbc885e1d89	0	0	44	0	0	0	0	0	0	0	0	0	0	0	0	0	0	0	0	0	0	0	0	0	0	0	0	d__Bacteria; p__Actinobacteriota; c__Thermoleophilia; o__Solirubrobacterales; f__67-14; g__67-14	0.995996	TACGTAGGGGGCAAGCGTTGTCCGGAATCATTGGGCGTAAAGCGCGTGTAGGCGGTCACATAAGTCTGCTGTGAAAGTCGGAGGCTCAACCTCCGAATGCCAGTGGATACTGCGTGACTAGAGTTCGGAAGAGGCAAGTGGAATTCCTGGTGTAGCGGTGAAATGCGCAGATATCAGGAGGAACACCAACGGCGAAGGCAGCTTGCTGGTACGACACTGACGCTGAGACGCGAAAGCGTGGGGAGCAAACAGG
08ed21e19c78befe99c36a8920ede898	0	0	0	0	2	0	0	0	0	0	0	0	0	0	0	0	0	0	0	0	0	0	0	0	0	0	0	d__Bacteria; p__Bdellovibrionota; c__Bdellovibrionia; o__Bdellovibrionales; f__Bdellovibrionaceae; g__OM27_clade; s__uncultured_bacterium	0.879396	TACGGAGGGTGCAAGCGTTGCTCGGAATTACTGGGCGTAAAGCGAACGCAGGCGGCCAAGTGTGTCGGATGTGAAAGCCCCGGGCTCAACTCGGGAACTGCATTCGAAACTGCTTGGCTTGAGTCCGGAAGAGGGTGGTGGAATTCCTGGTGTAGAGGTGAAATTCGTTGATATCAGGAGGAACACCGGCGGCGAAGGCGGCCACCTGGTCCGGTACTGACGCTCATGTTCGAAAGCGTGGGTAGCAAACAGG
08f16d50b0502ccf37b9a43794233199	0	0	0	0	0	0	0	0	0	11	0	0	0	0	0	0	0	0	0	0	0	0	0	0	0	0	0	d__Bacteria; p__Proteobacteria; c__Gammaproteobacteria; o__Acidiferrobacterales; f__Acidiferrobacteraceae; g__Sulfurifustis; s__uncultured_proteobacterium	0.779083	TACAGAGGGTGCAAGCGTTAATCGGAATTACTGGGCGTAAAGGGTGCGTAGGTGGTTTGTTAAGTCAGGCGTGAAATCCTCGGGCTCAACCTGGGAACTGCGCTTGATACTGACAGACTCGAGTGTGGTAGAGGATAGTGGAATTCCCGGTGTAGCGGTGAAATGCGTAGATATCGGGAGGAACATCAGTGGCGAAGGCGGCTATCTGGACTAACACTGACACTGAGGCACGAAAGCGTGGGTAGCAAACAGG
09070538c860cea157579f4ab01ce302	0	0	0	0	0	0	0	8	0	0	0	0	0	0	0	0	0	0	0	0	0	0	0	0	0	0	0	d__Bacteria; p__Verrucomicrobiota; c__Omnitrophia; o__Omnitrophales; f__Omnitrophales; g__Omnitrophales; s__uncultured_bacterium	0.999912	GACAGAGGTGGCAAGCGTTGTTCGGATTTATTGGGTGTAAAGGGCAGGTAGGTGGCTATGCAAGTCCGGTGTGAAATCCCAGGGCTCAACCCTGGAACTGCATTGGAAACTGCATGGCTTGAGTACCGGAGAGGTAAGGGGAATTCTCGGTGTAAGGGTGAAATCTGTAGATATCGAGAGGAACACCAGTGGCGAAGGCGCCTTACTGGCCGGTTACTGACACTGAGCTGCGAAAGCAAGGGGAGCAAACAGG
090815f6fe50c0b944815adaec0509ad	0	0	0	0	0	0	5	0	0	9	0	0	0	0	0	0	0	0	0	0	0	0	0	0	0	0	0	d__Bacteria; p__Hydrogenedentes; c__Hydrogenedentia; o__Hydrogenedentiales; f__Hydrogenedensaceae; g__Hydrogenedensaceae; s__uncultured_bacterium	0.995004	TACAGAGGTGGCTAGCGTTGTTCGGAATTACTGGGCGTAAAGGGAGCGCAGGCGGCTAAACAAGTCTGGAGTGCAAGCCCGGGGCTCAACCCCGGAATTGCTTTGGATACTGTTTGGCTTGAGTACGTCAGAGGTGAGCGGAATTCCAGGTGTAGCGGTGAAATGCGTAGATATCTGGAGGAACATCCGTGGCGAAAGCGGCTCACTGGGACGACACTGACGCTGAGGCTCGAAAGCGTGGGGAGCGAACGGG
090945ba66e9b1ce7d1896a651d57b6f	0	0	0	0	42	0	0	0	0	0	0	0	0	0	0	0	0	0	0	0	0	0	0	0	0	0	0	d__Bacteria; p__Chloroflexi; c__Dehalococcoidia; o__S085; f__S085; g__S085; s__uncultured_bacterium	0.999993	TACGTAGGTGGCGAGCGTTGTCCGGATTTACTGGGCGTAAAGGGCTTGTAGGCGGTTCGTTAAGTCTGGTGTGAAATCTCCCGGCTCAACTGGGAGGGGTCATCGGATACTGGCGGACTCGAGGGGGGTAGAGGAAAGCAGAATTCCCGGTGTAGCGGTGAAATGCGTAGATATCGGGAGGAATACCAGTGGCGAAGGCGGCTTTCTGGGCCTACCCTGACGCTGAGGAGCGAAAGCGTGGGGAGCAAACCGG
091c59a1f9ba1ede59938520783cdfe6	0	0	0	0	0	0	0	0	0	116	0	0	0	0	0	0	0	0	0	0	0	0	0	0	0	0	0	d__Bacteria; p__Patescibacteria; c__Parcubacteria; o__Candidatus_Azambacteria; f__Candidatus_Azambacteria; g__Candidatus_Azambacteria	0.998554	TACGAGTACCCCAAGCGTTATCCGGAATCATTGGGCGTAAAGGGTGTGTAGGCGGTTTGGATTAGTCTTCTGTTAAAATCTTGGGCTCAACCCAAGACCTGCAGAGGAAACGGCCAGACTAGAGGATGTGAGAGGTGAATGGAACTCATGGAGTAGGGGTGAAATCCGTTGATATCATGGGGAACACCGAAAGCGAAGGCAATTCACTGGCGCATTTCTGACGCTGAAACACGAAAGCGTGGGTAGCGAACGGG
091dc04ed6802874358f1fc536a19b8b	0	31	0	0	0	0	67	13	0	0	0	0	0	0	0	0	0	0	0	0	0	0	0	0	0	0	0	d__Bacteria; p__Chloroflexi; c__Gitt-GS-136; o__Gitt-GS-136; f__Gitt-GS-136; g__Gitt-GS-136; s__uncultured_bacterium	0.994203	TACGTAGGTGGCGAGCGTTGTCCGGATTTACTGGGCGTAAAGAGCGCGCAGGCGGCTGGGCAAGTCCGATGTGAAAGCTTCCGGCTTAACTGGAAAATTGCATCGGAAACTGTTCAGCTTGAAGGTGGGAGAGGGTAGCGGAATTCCCGGTGTAGTGGTGAAATGCGTAGATATCGGGAGGAACACCAGTGGCGAAGGCGGCTACCTGGCCCATTCTTGACGCTGAGGCGCGAAAGCTAGGGGAGCAAACGGG
0920f6d8f23e74481b835f1e703c9186	0	0	0	0	0	0	3	6	0	0	0	0	0	0	0	4	0	0	0	0	0	0	0	0	0	0	0	d__Bacteria; p__Chloroflexi; c__Dehalococcoidia; o__SAR202_clade; f__SAR202_clade; g__SAR202_clade; s__hydrothermal_vent	0.852884	TACGTAGGTGGCAAGCGTTGTCCGGATTTACTGGGCGTAAAGCGCGCGTAGGCGGCTTTTTAAGTCTATGGTGAAATCTCCTGGCTTAACCAGGATGGGTCTGTAGATACTGGAAGGCTTGAGTGTCGCAGAGGAAAGTGGAATTCCCGGTGGAGTGGTGAAATGCGTAGATATCGGGAGGAACACCAGAGGCGTAAGCGGCTTTCTAGGCGATTACTGACGCTGAGGCGCGAAAGCGTGGGGAGCAAACCGG
0921fd3c3bfe92f2617480ceb8be0131	0	0	0	0	0	0	0	0	0	7	0	0	0	0	0	0	0	0	0	0	0	0	0	0	0	0	0	d__Bacteria; p__Planctomycetota; c__Planctomycetes; o__Pirellulales; f__Pirellulaceae; g__Pirellula; s__uncultured_bacterium	0.940068	TACGAACCGTCCAAACGTTATTCGGAATCACTGGGCTTACAGAGTTCGTAGGCGGCGGAGAAAGTAGGGTGTGAAAGCCCTCGGCTCAACCGAGGAACAGCGCCCTAAACTACTTTGCTTGAGGAGGCTAGAGGTGAGCAGAACAGATGGTGGAGCGGTGAAATGCGTTGATATCATCTGGAATACCGGAGGCGAAGGCGGCTCACTGGGACCTTTCTGACGCTGAGGAACGAAAGCTAGGGTAGCGAACGGG
092e7237c9cbbdc69d7d917f715a7cc9	0	0	0	0	0	0	0	6	0	0	0	0	0	0	0	0	0	0	0	0	0	0	0	0	0	0	0	d__Bacteria; p__Verrucomicrobiota; c__Chlamydiae; o__Chlamydiales; f__cvE6; g__cvE6; s__uncultured_bacterium	0.858317	TACGGAGGGTGCAAGCATTGATCGGAATTACTGGGCGTAAAGGGCGCGTAGGCGGCACAGAAAGTCAGATGTGAAATTCCGGGGCTCAACCCCGGAGCTGCATTTGAAACTTCTGAGCTAGAGTTCAGTTAGGGTAAACGGAATTCCACGTGTAGCGGTGAAATGCGTAGATATGTGGAAGAACACCGGTGGTGAAGACGGTTTACTGGGCTGATACTGACGCTGAGGCGCGAAAGCAAGGGGAGCAAACAGG
09405c322a2a32f5ea5ecb2ff2b7d413	0	0	0	0	0	0	0	0	0	0	0	0	0	0	0	0	0	0	0	0	0	0	0	0	26	0	0	d__Bacteria; p__WS1; c__WS1; o__WS1; f__WS1; g__WS1	0.999964	GACGTAAGGGGCAAGCGTTGTCCGGAATTACTGGGCGTAAAGAGCGTGTAGGCGGCCTAGCAAGCGGCAGGTGAAATCCCGCGGCTCAACTGCGGAACTGCTTGCCGAACTGCTAGGCTAGAGCGTGGGAGAGGGCAGTGGAATTCCTGGTGTAGCGGTGGAATGCGTCAATATCAGGAAGAACACCCGTGGCGAAGGCTGCTGCCTGGAACATTGCTGACGCTGAGACGCGAAAGCTAGGGGAGCGAACGGG
0947614afde03f3d0cfb5b6150244ec0	0	0	0	0	0	0	0	0	0	0	0	0	0	0	0	0	0	0	0	0	0	0	0	0	0	31	0	d__Bacteria; p__Firmicutes; c__Clostridia; o__Oscillospirales; f__Oscillospiraceae; g__UCG-005; s__uncultured_bacterium	0.903073	TACGTAGGTGGCAAGCGTTGTCCGGATTTACTGGGTGTAAAGGGCGTGTAGGCGGAACTGCAAGTCAGATGTGAAATCCCGGGGCTCAACCCCGGAACTGCATTTGAAACTGTAGTCCTTGAGTATCGGAGAGGCAAGCGGAATTCCTAGTGTAGCGGTGAAATGCGTAGATATTAGGAGGAACACCAGTGGCGAAGGCGGCTTGCTGGACGACAACTGACGCTGAGGCGCGAAAGCGTGGGGAGCAAACAGG
094b5d5fd058b70bfb9140096b769daa	3	0	0	0	0	0	0	0	0	0	0	0	0	0	0	0	0	0	0	0	0	0	0	0	0	0	0	d__Bacteria; p__Patescibacteria; c__Berkelbacteria; o__Berkelbacteria; f__Berkelbacteria; g__Berkelbacteria; s__uncultured_soil	0.912533	TACGGAGGGTGCAAACGTTGTCCGGAATTACTGGGCGTAAAGCGCATGTAGGTGGTTTTGTAAGTGGGCGATTAAAGACCGATGCCTAACATCGGAAAGGTTGCCCATACTGCAGGACTTGAGTATGGCAGGGGTAAGCGGAACTTTAGGTGTAGGAGTGAAATCCGTAGATATCTAAAGGAACACCAATGGCGAAGGCAGCTTACTGGGCCATTACTGACACTGAGATGCGAAAGTGTGGGGAGCGAACGGG
0952299d87618319b70016986c74ab69	0	0	0	0	0	0	0	0	0	7	0	0	0	0	0	0	0	0	0	0	0	0	0	0	0	0	0	d__Bacteria; p__Myxococcota; c__Polyangia; o__Polyangiales; f__Polyangiaceae; g__Pajaroellobacter; s__metagenome	0.787355	GACAGAGGGTGCAAACGTTGTTCGGAATTACTGGGCGTAAAGCGAGTGTAGGCGGTTTGGTAAGTCGGATGTGAAAGCCCCGGGCTCAACCCGGGAAGTGCACTCGATACTGCCAAGCTAGAGTATCGGAGAGGTTGGTGGAATTCTCGGTGTAGAGGTGAAATTCGTAGATATCGAGAGGAACACCGGTGGCGAAGGCGGCCAACTGGACGAATACTGACGCTGAGACTCGAAAGCGTGGGGAGCAAACAGG
097d4ba5912d85d174b0b771ca4597a8	0	0	0	7	0	0	0	0	0	0	0	0	27	0	0	0	0	0	0	0	0	0	0	0	0	0	0	d__Bacteria; p__Chloroflexi; c__Anaerolineae; o__Anaerolineales; f__Anaerolineaceae; g__uncultured	0.892769	AACGTAGGAGGCAAGCGTTATCCGGATTTACTGGGCGTAAAGCGCGTGCAGGTGGTTTGGTAAGTTGGATGTGAAAGCTCCTGGCTCAACTGGGAGAGGTCGTTCAATACTACCAGACTTGAGAGCAGTAGAGGGAGGTGGAATTCCCGGTGTAGTGGTGAAATGCGTAGATATCGGGAGGAACACCAGTGGCGAAAGCGGCCTCCTGGACTGTTTCTGACACTCAGACGCGAAAGCTAGGGTAGCAAACGGG
09853696d44db6d034ae3442e1972e68	0	0	0	0	0	0	0	0	0	0	0	30	0	0	0	0	0	0	0	0	0	0	0	0	0	0	0	d__Bacteria; p__Caldisericota; c__Caldisericia; o__Caldisericales; f__Caldisericaceae; g__Caldisericum	1	TACGTAGGGGGCGAGCGTTATTCGGAATTACTGGGTGTAAAGGGTATGTAGGCGGCCTCACAAGTCGCGTGTCAAAGTCCAGCGCTTAACGCTGGGTTCGCGCGTGATACTGTCAGGCTTGAGGGCTGGAGAGGTGAGCGGAATTCCCGGTGTAGTGGTAAAATACGTAGATATCGGGAGGAACACCAGCGGCGTAGGCGGCTCACTAGACAGTTTCTGACGCTAAGATACGAAAGCGTGGGGAGCAAACAGG
0988972d1e08329e5a655f3d744c1929	0	0	0	0	0	0	9	0	0	0	0	0	0	0	0	0	0	0	0	0	0	0	0	0	0	0	0	d__Bacteria; p__Bacteroidota; c__Bacteroidia; o__Chitinophagales; f__Chitinophagaceae	1	TACGGAGGGTGCAAGCGTTATCCGGATTCACTGGGTTTAAAGGGTGCGTAGGTGGATTGCCAAGTCCGTGGTGAAATCTCTGAGCTTAACTCAGAAACTGCCGTGGATACTGGTAGTCTTGAATGCCGTGGAGGTCAGCGGAATATGTCATGTAGCGGTGAAATGCTTAGAGATGACATAGAACACCGATTGCGAAGGCAGCTGACTACACGAATATTGACACTGAGGCACGAAAGCGTGGGGATCAAACAGG
098a10ae5983bdae2794ef799a458fb0	0	0	0	0	0	0	0	0	0	0	0	0	32	0	0	0	0	0	0	0	0	0	0	0	97	0	0	d__Bacteria; p__Firmicutes; c__Clostridia; o__Christensenellales; f__Christensenellaceae; g__Christensenellaceae_R-7_group; s__Clostridiales_bacterium	0.802893	TACGTAGGGGGCAAGCGTTGTCCGGAATGATTGGGCGTAAAGGGCGCGTAGGCGGCAGTACAAGTCTGGAGTGGAAGTCCTATTTTCAAGGTAGGAATTGCTTTGGAAACTGTACCGCTTGAGTGTAGGAGAGGTTATCGGAATTCCCGGTGTAGCGGTGAAATGCGTAGATATCGGGAGGAACACCAGTGGCGAAGGCGGGTAACTGGACTACAACTGACGCTGAGGCGCGAAAGTGTGGGGAGCAAACAGG
099d6155e77c4efa3326f3eb2cf59881	0	4	0	0	0	0	0	0	0	0	0	0	0	0	0	0	0	0	0	0	0	0	0	0	0	0	0	d__Bacteria; p__Proteobacteria; c__Alphaproteobacteria; o__Rhodospirillales; f__uncultured; g__uncultured	0.999998	TACGAAGGGGGCGAGCGTTATTCGGAATCACTGGGCGTAAAGGGTGCGTAGGCTGTTCTGCAAGTCAGAAGTGAAAGCCCAGGGCTTAACCTTGGAATTGCTTTTGAAACTGCAGGACTTGAATTCGGGAGAGGATAGCGGAATTTCCAGTGTAGCAGTGAAATGCGTAGATATTGGAAGGAACACCGGTGGCGTAAGCGGCTATCTGGACCGACATTGACGCTGAGGCACGAAAGCGTGGGGATCAAACAGG
09a3ffebbb651e9ce385b781368725f1	0	0	0	0	0	0	0	0	0	0	0	0	0	0	0	0	0	0	0	0	5	0	0	0	0	0	0	d__Bacteria; p__Nitrospirota; c__Nitrospiria; o__Nitrospirales; f__Nitrospiraceae; g__Nitrospira; s__uncultured_Green	0.844581	TACGAAGGTGGCAAGCGTTGTTCGGATTTACTGGACGTACAGGGAGCGTAGGCGGTTCGGTAAGCCCTCTGTGAAATCTCCAGGCTTAACCTGGAACAGTCGGAGGGGACTGCTGGGCTAGAGGACGGGAGAGGAGCGCGGAATTCCCGGTGTAGCGGTGAAATGCGTAGAGATCGGGAGGAAGACCGGTGGCGAAGGCGGCGCTCTGGAACGTTTCTGACGCTGAGGCTCGAAAGCGTAGGGAGCAAACAGG
09a70f84a2c91532f638eeffa0ffbc74	0	0	0	0	0	0	0	0	0	0	0	0	0	0	0	0	0	0	0	0	0	0	47	0	9	33	0	d__Bacteria; p__Firmicutes; c__Clostridia; o__Lachnospirales; f__Lachnospiraceae; g__Lachnospiraceae_UCG-008; s__uncultured_Clostridium	0.761443	TACGTAGGGGGCAAGCGTTATCCGGATTTACTGGGTGTAAAGGGAGCGTAGACGGCCAGGTAAGTCAGGTGTGAAAGCCCGGGGCTCAACCCCGGGACTGCACTTGAAACTATCTGGCTAGAGTGTCGGAGAGGTAAGTGGAATTCCTAGTGTAGCGGTGAAATGCGTAGATATTAGGAGGAACACCAGTGGCGAAGGCGACTTACTGGACGATAACTGACGTTGAGGCTCGAAAGCGTGGGGAGCAAACAGG
09b3ae637e15bbfc9f967f2628d0c1e5	0	0	572	0	303	407	0	0	26	0	0	0	52	0	48	53	0	0	83	0	0	38	89	216	175	200	194	d__Bacteria; p__Desulfobacterota; c__Syntrophia; o__Syntrophales; f__Syntrophaceae; g__Syntrophus	0.999821	TACGGGGGGTGCAAGCGTTGTTCGGAATTATTGGGCGTAAAGAGCGTGTAGGCGGCCTGATGTGTCAGATGTGAAAGCCCTGGGCTTAACCCAGGAAGTGCATTTGAAACTGTCAGGCTTGAGTAGGGGAGAGGGAAGTGGAATTCCTGGTGTAGAGGTGAAATTCGTAGATATCAGGAGGAACACCGGTGGCGAAGGCGACTTCCTGGCCCTATACTGACGCTGAGACGCGAGAGCGTGGGTAGCAAACAGG
09bedfc0103ef3149bc468514a1b49b5	0	0	0	0	0	0	0	0	0	0	0	0	34	0	0	0	0	0	0	0	0	0	0	0	0	0	0	d__Bacteria; p__Patescibacteria; c__Saccharimonadia; o__Saccharimonadales; f__Saccharimonadales; g__Saccharimonadales; s__uncultured_prokaryote	0.73512	TACGTAGGGTGCAAGCATTATCCGGAGTGACTGGGCGTAAAGAGTTGCGTAGGTGGTTTGTTAAGTGAATAGTGAAATCTGGAGGCTCAACCTCACAGACTATTATTCAAACTGGCAAACTCGAGAGTAGCAGAGGTAACTGGAATTTCTAGTGTAGGAGTGAAATCCGTAGATATTAGAAGGAACACCAATGGCGTAGGCAGGTTACTAGGCTATTTCTGACACTGAGGCACGAAAGCGTGGGGAGCGAACCGG
09c0fb10c8071b49d7bf5836c9dd889f	0	5	0	0	0	0	8	0	0	0	0	0	0	0	0	0	0	0	0	0	0	0	0	0	0	0	0	d__Bacteria; p__FCPU426; c__FCPU426; o__FCPU426; f__FCPU426; g__FCPU426; s__uncultured_bacterium	1	TACAGAGGTGGCAAACGTTGTCCGGATTTATTGGGTGTAAAGGGCATGTAGGTGGTTTTGTAAGTCAAAGGTGAAATGGCCCGGCTTAACCAGGTCATTGCCTTTGAAACTGCAGAGCTTGAGTACGGAAGAGGAGAGCGGAATTCCCAGTGTAGCGGTGAAATGCGTAGATATTGGGAGGAACACCGGTGGCGAAGGCGGCTCTCTGGTCCGAAACTGACACTGAGATGCGAAAGCCAGGGGAGCAAACGGG
09cadfb1a7ec6fe1e184d98a67a6773d	0	0	0	0	0	0	3	6	0	0	0	0	0	0	0	0	0	0	0	0	0	0	0	0	0	0	0	d__Bacteria; p__Patescibacteria; c__Saccharimonadia; o__Saccharimonadales; f__LWQ8; g__LWQ8	0.759098	TACGGAGGATCCAAGCGTTATCCGGAATTACTGGGCGTAAAGAGTTGCGTAGGTGGCAGAGTAAGCAAATAGTGAAAGCGTGGGGCTCAACCCCATATACATTATTTGAACTGCTCAGCTAGAGGATGAGAGAGGTCGCTGGAATTGCTAGTGTAGGAGTGAAATCCGTAGATATTAGTAGGAACACCGATGGCGTAGGCAGGCGACTGGCTCATTCCTGACACTAAGGCACGAAAGCGTGGGTAGCAAACGGG
09d159c83f28bcf8b063fc8d88a1dee2	19	0	0	0	0	0	0	0	0	68	0	0	0	0	0	0	0	0	0	0	0	0	0	0	0	0	0	d__Bacteria; p__Patescibacteria; c__Saccharimonadia; o__Saccharimonadales; f__Saccharimonadaceae; g__TM7a; s__uncultured_bacterium	0.87585	TACGTAGGACCCAAGCGTTATCCGGAGTGACTGGGCGTAAAGAGTTGCGTAGGTGGTCAGTAAAGCAAATGGTGAAATCTGGGGGCTCAACCTTTCAGACTATTATTTGAACTCACTGACTCGAGAGTAGCAGAGGTAACTGGAATTTCTGAAGTAGGGGTAATATCCGTAGATATCAGAAGGAACACCAATGGCGTAGGCAGGTTACTGGGCTATTTCTGACACTGAGGCACGAAAGCGTGGGGAGCGAACCGG
09d61caadc8f295c45aedf930023fb64	0	0	0	0	0	0	0	0	0	0	0	0	6	0	0	0	0	0	0	0	0	0	0	0	0	0	0	d__Bacteria; p__Patescibacteria; c__Berkelbacteria; o__Berkelbacteria; f__Berkelbacteria; g__Berkelbacteria; s__Candidatus_Berkelbacteria	0.992483	TACGTAGGGTGCAAACGTTATCCGGATTTATTGGGCGTAAAGAGCTCGTAGGTGGAGCAAGAAGTTGGATATTAAAGGTCTGGGCTCAACCCAGAAACAGTATCCAAAACCATTGTTCTTGAGGTATGCAGGGGAGAATGGAACATACGGTGTAGCAGTGATATGCGTAGATATCGTATGGAACGCCAAAGGTGAAGACAGTTCTCTGGGCATTACCTGACACTGAGGAGCGAAAGCGTGGGTAGCGAACGGG
09d8ede1107432c7abc98eb445086171	0	0	0	0	0	0	0	0	0	0	0	3	0	0	0	7	0	0	0	0	0	0	0	0	0	0	0	d__Bacteria; p__Chloroflexi; c__JG30-KF-CM66; o__JG30-KF-CM66; f__JG30-KF-CM66; g__JG30-KF-CM66; s__uncultured_Chloroflexi	0.979402	TACGTAGGTGGCGAACGTTGTCCGGATTTACTGGGCGTAAAGCGCGCGCAGGCGGACTGGTTAGTCCGAGGTGAAATCTCCCGGCTCAACTGGGAGAAGCCCTTGGATACTGCCAGTCTTGAGACATCTAGAGGAGAGTGGAATTCCCGGTGTAGTGGTGGAATGCGTAGATATCGGGAGGAACACCAGTGGCGAAAGCGACTCTCTGGGGATGTTCTGACGCTGAGGCGCGAAAGCGTGGGGAGCAAACCGG
09da4f1df5bb13e946e337696e75d977	0	172	195	18	0	0	53	0	0	45	0	0	0	0	0	0	49	0	0	0	0	0	0	0	0	0	0	d__Bacteria; p__Acidobacteriota; c__Blastocatellia; o__11-24; f__11-24; g__11-24; s__uncultured_Acidobacteria	0.797411	TACGTAGGTGGCAAGCGTTGTTCGGAATTATTGGGCGTAAAGGGCGCGTAGGCGGCTTGTTAAGTCGGCTGTGAAAGCCCGGGGCTCAACCCCGGAGGGTCAGCCGATACTGGCAGGCTAGAGTACGGAAGAGGTAGCTGGAATTCCCGGTGTAGCGGTGAAATGCGTAGATATCGGGAGGAACACCTGAGGCGAAGGCGGGCTACTGGGCCGATACTGACGCTGAGGCGCGAAAGCCAGGGGAGCGAACGGG
09de3dde6c465b74bcb8e6f8a478e4e0	0	0	0	0	0	0	32	16	0	23	0	0	0	0	0	0	0	0	0	0	31	0	0	0	0	0	0	d__Bacteria; p__Actinobacteriota; c__Actinobacteria; o__Corynebacteriales; f__Nocardiaceae; g__Rhodococcus	1	TACGTAGGGTGCGAGCGTTGTCCGGAATTACTGGGCGTAAAGAGTTCGTAGGCGGTTTGTCGCGTCGTTTGTGAAAACCCGGGGCTCAACTTCGGGCTTGCAGGCGATACGGGCAGACTTGAGTGTTTCAGGGGAGACTGGAATTCCTGGTGTAGCGGTGAAATGCGCAGATATCAGGAGGAACACCGGTGGCGAAGGCGGGTCTCTGGGAAACAACTGACGCTGAGGAACGAAAGCGTGGGTAGCAAACAGG
09f610d953dea6a03002d07f4a3a7fdd	0	18	0	0	0	0	5	0	0	0	0	0	0	0	0	0	0	0	0	0	0	0	0	0	0	0	0	d__Bacteria; p__Patescibacteria; c__Saccharimonadia; o__Saccharimonadales; f__Saccharimonadales; g__Saccharimonadales; s__uncultured_soil	0.999975	TACGTAGGATCCAAGCGTTATCCGGAATTACTGGGCGTAAAGCGTACGTAGGTGGAGATTTAAGTGAGATGCGAAATCTGGCGGCTCAACCGTCTAGACTGTGTCTCATACTGGGTTTCTTGAGGTTGGCAGAGGCAAGTGGAATTTCCGGTGTAGCAGTGAAATGCGTAGAGATCGGAAGGAACACCAATGGCGAAGGCAGCTTGCTGGGCCACACCTGACACTGAGGTACGAAAGCGTGGGGAGCGAACAGG
09f6822f695daa426a328ce70cb227c7	0	0	6	0	0	0	0	0	0	0	0	0	0	0	0	0	0	0	0	0	0	0	0	0	0	0	0	d__Bacteria; p__FCPU426; c__FCPU426; o__FCPU426; f__FCPU426; g__FCPU426; s__uncultured_bacterium	0.999976	TACAGAGGTAGCGAACGTTGTCCGGATTTACTGGGCGTAAAGGGATCGTAGGTGGTCATATAAGTCGGATGTGAAATCGTATTGCTTAACAATACCATTGCATTTGATACTGTATGGCTTGAGTGCAGGATGGGTAAATGGAATTTCCGGTGTAGCGGTGAAATGCGTAGATATCGGAAAGAACACCCGTGGCGAAGGCGGTTTACTGGCCTGCAACTGACACTGAGGATCGAAAGCCAGGGGAGCAAACGGG
0a165844daf38d8ce2008c94a5b4565e	0	0	0	0	0	0	25	0	0	0	0	0	0	0	0	0	0	0	0	0	0	0	0	0	0	0	0	d__Bacteria; p__Proteobacteria; c__Alphaproteobacteria; o__Sphingomonadales; f__Sphingomonadaceae; g__Sphingomonas; s__Sphingomonas_glacialis	0.83242	TACGGAGGGAGCTAGCGTTATTCGGAATTACTGGGCGTAAAGCGCACGTAGGCGGCTTTGTAAGTAAGAGGTGAAAGCCTGGTGCTCAACACCAGAACTGCCTTTTAGACTGCATCGCTTGAATCCAGGAGAGGTGAGTGGAATTCCGAGTGTAGAGGTGAAATTCGTAGATATTCGGAAGAACACCAGTGGCGAAGGCGGCTCACTGGACTGGTATTGACGCTGAGGTGCGAAAGCGTGGGGAGCAAACAGG
0a1967051180fbda882271ec5a9df0d9	0	0	0	0	0	0	0	0	0	4	0	0	0	0	0	0	0	0	0	0	0	0	0	0	0	0	0	d__Bacteria; p__Bacteroidota; c__Bacteroidia; o__Cytophagales; f__Cyclobacteriaceae; g__uncultured; s__uncultured_Sphingobacteriales	0.998913	TACGGAGGGTGCAAGCGTTGTCCGGATTTATTGGGTTTAAAGGGTGCGTAGGTGGCTTATTAAGTCAGTGTTTAAAGTCAACAGCTCAACTGTTGGAATGGCATTGATACTGATGAGCTTGAGTAAAGTTGAGGTAGACAGAATTGATGGTGTAGCGGTGAAATGCATAGATATCATCAAGAATACCGATTGCGAAGGCAGTTTACTAAGCTTTAACTGACACTGAGGCACGAAAGTGTGGGGATCAAACAGG
0a1bfabc65f7420d9f9cca92b1f21b4a	0	0	0	0	0	0	20	0	0	0	0	0	0	0	0	0	0	0	0	0	0	0	0	0	0	0	0	d__Bacteria; p__Patescibacteria; c__Saccharimonadia; o__Saccharimonadales; f__LWQ8; g__LWQ8; s__uncultured_bacterium	0.960625	TACGGAGGATCCAAGCGTTATCCGGAATTACTGGGCGTAAAGAGTTGCGTAGGTGGCAGAGTAAGTCTGTAGTGAAAGCGTTCGGCTCAACCGAATATACATTATGGAAACTGCTCAGCTAGAGGATGAGAGAGGTTATTGGAATTCCCTGTGTAGGAGTGAAATCCGTAGATATAGGGAGGAACACCGATGGCGTAGGCAGATAACTGGCTCATTCCTGACACTAAGGCACGAAAGCGTGGGGAGCAAACGGG
0a1fb31a98f2dcdd1277e06e26ab3046	0	0	0	0	0	0	0	0	0	0	8	0	0	0	0	12	0	0	0	0	0	0	0	0	0	0	0	d__Bacteria; p__Patescibacteria; c__Parcubacteria; o__Candidatus_Vogelbacteria; f__Candidatus_Vogelbacteria; g__Candidatus_Vogelbacteria; s__uncultured_bacterium	0.994381	TACGAGTGCCCCAAGCGTTATCCGGAATTACTGGGCGTAAAGGGTGTGTAGGCGGAGTGATTAGTCTTTGGTCAAAGCTCCCGGCTTAACCGGGAAAAGGCCGAAGAAACGGTCACACTAGAGGGTGCGAAAGGTCTATGGAACTCATGGTGTAGGAGTGAAATCCGTTGATATCATGGGGAACACCGAAAGCGAAGGCAATAGACTGGCGCATTACTGACGCTGAAACACGAAAGCGTGGGGATCAAACGGG
0a235150df1d7cb6f3c0160667ab4154	0	0	0	0	0	0	0	0	0	0	0	0	0	0	0	0	0	0	0	0	0	0	0	0	0	193	0	d__Bacteria; p__Bdellovibrionota; c__Oligoflexia; o__0319-6G20; f__0319-6G20; g__0319-6G20; s__uncultured_Syntrophobacteraceae	0.989406	TACGGAGGGTGCAAGCGTTGCTCGGAATTATTGGGCGTAAAGGGTAGGTAGGTGGTCTCATTTGTCTGGGGTGAAAGCCTTGAGCTTAACTCAAGAAGTGCCCCAGAAACGGTGAGACTAGAGTCTTGGAGAGGGTCGTGGAATTCCCGGTGTAGCGGTGAAATGCGTAGAGATCGGGAGGAACACCAGAGGCGAAGGCGGCGACCTGGACAAGTACTGACACTCAACTACGAAAGCGTGGGGAGCAAACAGG
0a2b52ff59171089193f89f25e3983bb	0	0	0	0	0	0	0	0	0	0	0	0	0	0	0	0	0	0	0	0	0	0	0	0	0	6	0	d__Bacteria; p__Chloroflexi; c__TK10; o__TK10; f__TK10; g__TK10; s__uncultured_Chloroflexus	0.98024	TACGTAGGGGGCAAGCGTTGTCCGGATTTATTGGGCGTAAAGCGCTCGCAGGTGGTGCGTCGCGTCGTGCGTGAAAGGCCCCGGCTCAACTGGGGAGGGTCGTGCGATACGGGCGGACTAGAGGCCAGTAGGGGGATGCGGAATACCGGGTGTAGTGGTGGAATGCGTAGAGATCCGTAGGAACACCAGCGGCGAAGGCGGCATCCTGGACTGGTCCTGACACTCAGGAGCGAAAGCGTGGGGAGCGATCCGG
0a2b60e548c710f79a17840ad6e4a0f0	0	0	0	0	0	0	0	0	0	6	0	0	0	0	0	0	0	0	0	0	0	0	0	0	0	0	0	d__Bacteria; p__Myxococcota; c__Polyangia; o__Polyangiales; f__BIrii41; g__BIrii41; s__metagenome	0.811154	GACAGAGGGTGCAAACGTTGTTCGGAATTACTGGGCGTAAAGCGCGCGTAGGCGGCAGCGTGTGTCGGGCGTGAAATCCCACGGCTCAACCGTGGAAGTGCACTCGAAACTGCGCAGCTAGAGTCTCGGAGAGGAAGGCGGAATGCTTGGTGTAGAGGTGAAATTCGTAGATATCAAGCGGAACACCGGTGGCGAAGGCGGCCTTCTGGACGATGACTGACGCTGAAGTGCGAAAGCGTGGGGAGCAAACAGG
0a403db41b0def2fadaeb309717f3ef7	47	194	403	0	0	0	144	0	0	127	0	0	0	0	0	0	0	0	0	0	0	0	0	0	0	0	0	d__Bacteria; p__Gemmatimonadota; c__Gemmatimonadetes; o__Gemmatimonadales; f__Gemmatimonadaceae; g__uncultured	1	TACGGGGGGTGCGAGCGTTGTCCGGAATCACTGGGCGTAAAGGGCGCGTAGGTGGTTTGATAAGGGTGTGGTGAAAGTCCGGGGCTCAACCCCGGATCTGCCGTGCCGACTGTCAAACTCGAGGACTGTAGAGGCAGACGGAATTCCGGGTGTAGCGGTGGAATGCGTAGAGATCCGGAGGAAGACCGGTGGCGAAGGCGGTCTGCTGGGCAGTTTCTGACACTGAGGCGCGACAGCGTGGGGAGCAAACAGG
0a4650ee01c52bcb0c3fefe8e9cadb39	0	0	0	0	0	0	0	0	0	0	0	6	0	0	0	0	0	0	0	0	0	0	0	0	0	0	0	d__Bacteria; p__Patescibacteria; c__Microgenomatia; o__Candidatus_Woesebacteria; f__Candidatus_Woesebacteria; g__Candidatus_Woesebacteria; s__uncultured_bacterium	0.977582	TACAGAGGGTGCAAGCGTTATCCGGATTTATTGGGCGTAAAGCGTTTCGTAGGTGGTTTGGAAAGTTACACTTCAAAGACTGGGGCTTAACTTCAGGAAGGGGTGTAATACTACTAGACTAGAAGTATTTCGGGGCTTACTGGAACTGTTGGTGTAGGGGTGAAATCCTTTGATATCAACAGGAACACCAAGGGCGAAGGCGGGTAGCTAGAAATTACTTGACACTGAGGAACGACAGCTAGGGGAGCGAAAGGG
0a6c12ef573493cc813af94da0a448fc	0	0	0	0	0	0	0	0	0	0	0	0	14	0	0	0	0	0	0	0	0	0	0	0	0	0	0	d__Bacteria; p__Actinobacteriota; c__Coriobacteriia; o__OPB41; f__OPB41; g__OPB41	1	TACGTATGGGGCAAGCGTTATCCGGATTCATTGGGCGTAAAGAGCGCGTAGGCGGCTTGTTAAGCGAGATGTGAAAACCGGGGGCTCAACCCGCGGCCTGCATCTCGAACTGGCAGGCTTGAGTCTGGTAGAGGAAAGTGGAATTCCTGGTGTAGCGGTGAAATGCGCAGATATCAGGAGGAACACCAGTGGCGAAGGCGGCTTTCTGGGCCACGACTGACGCTGAGGCGCGAAAGCTAGGGGAGCAAACAGG
0a807d46e0b4687490b2f7d54db7a6ba	0	0	0	0	7	0	0	19	7	0	0	0	0	0	0	0	64	0	0	0	0	0	0	0	0	0	0	d__Bacteria; p__Actinobacteriota; c__Acidimicrobiia; o__uncultured; f__uncultured; g__uncultured	0.849085	TACGTAGGGGGCAAGCGTTGTCCGGATTTATTGGGCGTAAAGAGCTCGTAGGCGGCTCACTAAGTCGGATGTGAAAACTCCAGGCTCAACCTGGAGACGCCATTCGATACTGGTGTGGCTTGAGTTCGGTAGGGGAGCACGGAATTCCTGGTGTAGCGGTGAAATGCGCAGATATCAGGAGGAACACCGGTGGCGAAGGCGGTGCTCTGGGCCGAAACTGACGCTGAGGAGCGAAAGCGTGGGTAGCAAACAGG
0a81b0dfa1ad726269dd9f42f6cb6028	0	0	0	0	0	0	33	11	0	0	0	0	0	0	0	0	23	0	0	0	0	0	0	0	0	0	0	d__Bacteria; p__Proteobacteria; c__Alphaproteobacteria; o__Rhizobiales; f__Devosiaceae; g__Devosia	0.959382	TACGAAGGGGGCTAGCGTTGTTCGGATTTACTGGGCGTAAAGCGCACGTAGGCGGATTGGTCAGTTAGGGGTGAAATCCCAGAGCTCAACTCTGGAACTGCCTTTAATACTGCCAGTCTAGAGTCCGGAAGAGGTGAGTGGAACTCCTAGTGTAGAGGTGGAATTCGTAGATATTAGGAAGAACACCAGTGGCGAAGGCGGCTCACTGGTCCGGTACTGACGCTGAGGTGCGAAAGCGTGGGGAGCAAACAGG
0a93616f208c5beef7c3d2b8f7af6ac4	0	0	0	0	0	0	0	0	0	0	0	0	0	0	0	0	0	0	0	0	0	0	0	0	34	45	56	d__Bacteria; p__Bacteroidota; c__Bacteroidia; o__Bacteroidales; f__Prolixibacteraceae; g__BSV13; s__uncultured_bacterium	0.975792	TACGGAGGGTGCAAGCGTTATCCGGATTTATTGGGTTTAAAGGGTGCGTAGGCGGTATTATAAGTCAGTGGTGAAATCCTGCAGCTTAACTGTAGCATTGCCATTGAAACTGCAGTACTTGAGTTATCTTGAAGTAGGCGGAATGTGTAGTGTAGCGGTGAAATGCTTAGATATTACACAGAACACCGATTGCGAAGGCAGCTTACTAAGGGTACACTGACGCTGAGGCACGAAAGCGTGGGGATCGAACAGG
0aa2e510fc63e5d46add3e8000cf0a7f	14	0	0	0	0	0	0	0	0	0	0	0	0	0	0	0	0	0	0	0	0	0	0	0	0	0	0	d__Bacteria; p__Proteobacteria; c__Alphaproteobacteria; o__Sphingomonadales; f__Sphingomonadaceae; g__Sphingobium	0.999455	TACGGAGGGAGCTAGCGTTGTTCGGAATTACTGGGCGTAAAGCGCACGTAGGCGGCGATCTAAGTCAGAGGTGAAAGCCCGGGGCTCAACCCCGGAATAGCCTTTGAGACTGGATTGCTTGAATCCAGGAGAGGTGAGTGGAATTCCGAGTGTAGAGGTGAAATTCGTAGATATTCGGAAGAACACCAGTGGCGAAGGCGGCTCACTGGACTGGTATTGACGCTGAGGTGCGAAAGCGTGGGGAGCAAACAGG
0aa5c18dfc7c28004726bec9573f27be	25	0	0	0	0	0	0	0	0	0	0	0	0	0	0	0	0	0	0	0	0	0	0	0	0	0	0	d__Bacteria; p__Myxococcota; c__Polyangia; o__Polyangiales; f__Sandaracinaceae; g__uncultured	1	GACAGAGGGTGCAAACGTTGCTCGGAATCACTGGGCGTAAAGGGCGTGTAGGCGGGAGAGAAAGTCGGGCGTGAAATCCCTAGGCTCAACCTAGGAACTGCACTCGAAACTTCTTTTCTTGAGTGCCGGAGAGGAAAGCGGAATACCTGGTGTAGAGGTGAAATTCGTAGATATCAGGTGGAACACCAGTGGCGAAGGCGGCTTTCTGGACGGTAACTGACGCTGAGACGCGAAAGCGTGGGGAGCAAACAGG
0ab5af9a08c57a4ed3fb285507aa14d3	0	0	0	0	0	0	7	0	0	0	0	0	0	0	0	0	0	0	0	0	0	0	0	0	0	0	0	d__Bacteria; p__Bacteroidota; c__Bacteroidia; o__Chitinophagales; f__Saprospiraceae; g__uncultured	0.994024	TACGGAGGGTGCAAGCGTTATCCGGAATCACTGGGTTTAAAGGGTGCGTAGGTGGCATCGTAAGTCAGAAGTGAAAGTTTGCGGCTTAACCGTAAAATTGCTTTTGATACTGCAATGCTTGAATCAGGTTGAGGTTGGCGGAATGTGGCATGTAGCGGTGAAATGCTTAGATATGCCATAGAACACCGATTGCGAAGGCAGCTGACTGGACCTGTATTGACGCTGAGGCACGAAAGCGTGGGGAGCGAACAGG
0ab6e45f709458d36f9fee88d6596bfb	0	0	0	0	0	0	0	0	0	15	0	0	0	0	0	0	0	0	0	0	0	0	0	0	0	0	0	d__Bacteria; p__Desulfobacterota; c__uncultured; o__uncultured; f__uncultured; g__uncultured	0.99661	TACGGAGGGTGCGAGCGTTGTTCGGAATCACTGGGCGTAAAGGGCGTGTAGGCGGTCCGCTAAGTCTGATGTGAAAGCCCGGGGCTCACCCCCGGAAGGGCATTGGAAACTGGCGGACTCGAGTCCCGGAGAGGAGAGTGGAATTCCTGGTGTAGCGGTGAAATGCGTAGATATCAGGAGGAACACCGGTGGCGAAGGCGGCTCTCTGGACGGTGACTGACGCTGAGACGCGAAAGCGTGGGGAGCAAACAGG
0aba18f135efcef0f524587e1e2a72f8	0	0	0	0	0	0	0	0	0	0	0	0	0	0	0	0	32	0	0	0	0	0	0	0	0	0	0	d__Bacteria; p__Elusimicrobiota; c__Endomicrobia; o__Endomicrobiales; f__Endomicrobiaceae; g__Endomicrobium; s__uncultured_bacterium	0.915305	TACGTAGGTGGCGAGCGTTATTCGGATTTACTAGGCGTAAAGCGCTTGTAGGTGGTTGGATAAGTCTGTAGTGAAATTTCACAGCTCAACTGTGAAAGGTCTATAGAAACTATCCGGCTTGAGTGTGGAAGGGGGTAACGGAATTCCCGGTGTAGCGGTGAAATGCGTAGATATCGGGAGGAACACCAATGGCGAAAGCAGTTACCTGGTCCAATACTGACACTGAGGAGCGAAAGCTAGGGGAGCAAACAGG
0ac4098f19cd11cc434f7890971076ed	0	0	0	0	0	0	0	0	0	9	0	0	0	0	0	0	0	0	0	0	0	0	0	0	0	0	0	d__Bacteria; p__Verrucomicrobiota; c__Chlamydiae; o__Chlamydiales; f__Simkaniaceae; g__uncultured	0.993263	TACGGAGGGTGCAAGCATTAATCGGATTTATTGGGCGTAAAGGGCGCGTAGGCGGAAGAGCAAGTCAGATGTGAAATTCCGAAGCTCAACTTCGGAGCTGCATTTGAAACTGTTCATCTAGAGGATTGGCGGAGAAAACGGAATTCCACGAGTAGCGGTGAAATGCGTAGATATGTGGAAGAACACCGGTGGCGAAAGCGGTTTTCTAGCTTATTCCTGACGCTGAGGCGCGAGAGCAAGGGGAGCAAACAGG
0ac746fe30015359631f7ce89e4f4248	0	0	9	0	0	0	0	0	0	0	0	0	0	0	0	0	0	0	0	0	0	0	0	0	0	0	0	d__Bacteria; p__Chloroflexi; c__Dehalococcoidia	0.935794	TACGTAGGAGGCGAGCGTTGTCCGGATTTATTGGGCGTAAAGAGCGCGCAGGCGGCACATTAAGTCAAGTGTGAAATCTCCCGGCTCAACTGGGAGGATGCACGTGATACTGGTGAGCTGGAGTGCAGCAGAGGGAGATGGAATTCCCGGTGTAGTGGTGAAATGCGTAGATATCGGGAGGAACACCAGTGGCGAAAGCGGTCTCCTGGGCTGTAACTGACGCTGAGGCGCGAAAGCGTGGGGAGCGAACCGG
0ad81eef2fe0e7aea2fb3dbc8b937ba5	0	0	0	0	0	0	0	0	0	0	0	3	0	0	0	0	0	0	0	0	0	0	0	0	0	0	0	d__Bacteria; p__Verrucomicrobiota; c__Verrucomicrobiae; o__LD1-PB3; f__LD1-PB3; g__LD1-PB3; s__uncultured_Verrucomicrobia	0.937538	TACAGAGGTCTCGAGCGTTGTTCGGATTTACTGGGCGTAAAGGGAGCGTAGGCGGTTCGGTGTGTTGAATGTGAAATCCCACAACTCAACTGTGGAATGGCATTCAAAACTACCGGGCTAGAGTACTGGAGAGGAGAGCGGAATTCTTGGTGTAGCGGTGAAATGCGTAGATATCAAGAGGAACACCGGTGGCGAAGGCGGCTCTCTGGACAGATACTGACGCTGAGGCTCTAAAGTTAGGGGAGCAAACAGG
0adbb04af12aceed962a26550e7a663b	0	0	0	0	0	0	0	0	0	18	0	0	0	0	0	0	0	0	0	0	0	0	0	0	0	0	0	d__Bacteria; p__Proteobacteria; c__Alphaproteobacteria; o__Sphingomonadales; f__Sphingomonadaceae	0.983357	TACGGAGGGGGCTAGCGTTGTTCGGAAATACTGGGCGTAAAGCGCACGTAGGCGGTGAAGTAAGTCAGAGGTGAAATCCCAGGGCTCAACCCTGGAACTGCCTTTGAAACTGCTACACTAGAATCATGGAGAGGTCAGTGGAATTCCGAGTGTAGAGGTGAAATTCGTAGATATTCGGAAGAACACCAGTGGCGAAGGCGACTGACTGGACATGTATTGACGCTGAGGTGCGAAAGCGTGGGGAGCAAACAGG
0ae9de35833b95b45fa484fc344b6d11	0	0	0	0	0	0	0	0	0	0	0	3	0	0	0	0	0	0	0	0	0	0	0	0	0	0	0	d__Bacteria; p__Cyanobacteria; c__Sericytochromatia; o__Sericytochromatia; f__Sericytochromatia; g__Sericytochromatia; s__uncultured_bacterium	0.998343	GACGTAGGATGCAAGCGTTGTCCGGATTTATTGGGCGTAAAGAGAACGTAGGTGGTAACGTAAGTCTGATGTGAAAGCCCACGGCTCAACCGTGGATCCGCCTTGGATACTGCGTAACTAGAGGGCAGCAGAGGAAAGTGGAATTCCCAGTGTAGCGGTGAAATGCGTAGATATTGGGAGGAACACCAGTGGCGAAAGCGACTTTCTGGGCTGTTTCTGACGCTGAGGTTCGAAAGCCAGGGGAGCAAACGGG
0aecc4c942df52266ac9fa924ec8b979	0	0	0	0	0	0	0	0	0	0	0	0	0	0	4	0	0	0	0	0	0	0	0	0	0	0	0	d__Archaea; p__Nanoarchaeota; c__Nanoarchaeia; o__Woesearchaeales; f__GW2011_GWC1_47_15; g__GW2011_GWC1_47_15; s__uncultured_archaeon	0.98799	TCCCAGCGGTCCAAGTCGCAGCCACAATTATTGGGTCTAAAACATTCGTAGCTTGTCGAGTAAGTTCTTTGTGAAATTTTAACTCTTAAGGTTAAAGCGTGCAAGGAATACTGCTTGACTGGAGACCGGAAGAAGTAAGAAGTATGATCGAGGTAGTAGTAAAATATGTTAATCTCGATTAGACTAACAACAGCGAAGGCATCTTACTAGTACGGATCTGACAGTGAGGGATGAAGGCTAGGGTCGCGAAACGG
0af3a1da0bc47c96a1700ebd61f39269	5	0	39	4	0	0	26	0	0	0	0	0	0	0	7	0	0	0	0	0	0	0	0	0	0	0	0	d__Bacteria; p__Firmicutes; c__Bacilli; o__Alicyclobacillales; f__Alicyclobacillaceae; g__Tumebacillus	0.803314	TACGTAGGGGGCAAGCGTTGTCCGGAATCACTGGGCGTAAAGCGCGCGCAGGCGGCTTTTTACGTCTGGGGTGAAAGCCCAAGGCTCAACCTTGGAATCGCCTTGGAAACGGAAAAGCTTGAGCGTCGGAGAGGCAAGGGGAATTCCACGTGTAGCGGTGAAATGCGTAGAGATGTGGAGGAACACCAGTGGCGAAGGCGCCTTGCTGGCCGATTGCTGACGCTGAGGCGCGAAAGCGTGGGGAGCAAACAGG
0af4cbf343a41e0918a14ae9efd16b85	0	0	0	0	0	0	0	0	0	0	0	0	0	0	0	0	0	0	0	0	0	0	0	0	37	0	51	d__Archaea; p__Crenarchaeota; c__Nitrososphaeria; o__Nitrososphaerales; f__Nitrososphaeraceae; g__Nitrososphaeraceae; s__unidentified_archaeon	0.874461	TACCAGCACCCCGAGTGGTCGGGACGATTATTGGGCCTAAAGCATCCGTAGCCGGTCATGCAAGTCCTCCGTTAAATCCACCTGCTCAACAGATGGGCTGCGGAGGATACTACAAGGCTAGGAGGCGGAAGAGGCAAGCGGTACTCAGTGGGTAGGGGTAAAATCCTCTGATCCATTGAAGACCACCAGTGGCGAAGGCGGCTTGCCAATACGCGCTCGACGGTGAGGGATGAAAGCTGGGGGAGCAAACCGG
0afa9fb676da3a83b80c3eb3c11c392e	0	0	0	0	0	0	0	0	0	0	0	0	0	0	0	0	0	0	38	0	0	0	0	0	0	0	0	d__Bacteria; p__Actinobacteriota; c__Actinobacteria; o__Micrococcales; f__Cellulomonadaceae; g__Actinotalea; s__uncultured_bacterium	0.954773	TACGTAGGGCGCAAGCGTTGTCCGGATTTATTGGGCGTAAAGAGCTCGTAGGCGGTTTGTCGCGTCTGCTGTGAAAACCCGAGGCTCAACCTCGGGCCTGCAGTGGGTACGGGCAGACTAGAGTGCGGTAGGGGAGACTGGAATTCCTGGTGTAGCGGTGGAATGCGCAGATATCAGGAGGAACACCGATGGCGAAGGCAGGTCTCTGGGCCGCAACTGACGCTCAGGAGCGAAAGCATGGGGAGCGAACAGG
0b150c57813c768eef6c500057a433ae	0	0	0	0	0	0	0	0	0	0	0	0	0	0	0	0	0	0	0	0	0	0	0	0	14	7	0	d__Bacteria; p__Firmicutes; c__BRH-c20a; o__BRH-c20a; f__BRH-c20a; g__BRH-c20a; s__uncultured_soil	0.940208	TACGTAGGTGGCAAGCGTTGTCCGGAATTACTGGGCGTAAAGCGCGCGTAGACGGCTTAAAAAGTCAGATGTGAAAGACCCGGGCTCAACCCGGGGGTTGCATCTGAGACTGCTAGGCTTGAGTGCAGGAGAGGCAAGTGGAATTCCCAGTGTAGCAGTGAAATGCGTAGATATTGGGAGGAACACCAGTGGCGAAGGCGACTTGCTGGACTGTAACTGACGTTGAGGTGCGAAAGCTAGGGGAGCAAACGGG
0b22ec143750c12cab9e5b2e8a9ca797	0	0	0	0	0	0	0	0	0	12	0	0	0	0	0	0	0	0	0	0	0	0	0	0	0	0	0	d__Bacteria; p__Myxococcota; c__Myxococcia; o__Myxococcales; f__Myxococcaceae; g__uncultured; s__uncultured_bacterium	0.70499	TACAGAGGGTGCAAGCGTTGTTCGGAATTATTGGGCGTAAAGCGCGTGTAGGCGGCTTTGCAAGTCGGGTGTGAAAGCCCTCGGCTCAACCGAGGAAGTGCGCCCGAAACTGCAGAGCTCGAGTGCCAGAGAGGGTGGCGGAATTCCCCAAGTAGAGGTGAAATTCGTAGATATGGGGAGGAACACCAGTGGCGAAGGCGGCCACCTGGATGGTGACTGACGCTGAGACGCGAAAGCGTGGGGAGCAAACAGG
0b36c352632cb1346cdc7d73f9fb376c	1202	0	0	888	0	35	305	27	154	1584	855	511	206	1073	5689	2796	0	0	0	0	0	0	0	0	0	0	0	d__Bacteria; p__Proteobacteria; c__Gammaproteobacteria; o__Pseudomonadales; f__Pseudomonadaceae; g__Pseudomonas	0.999661	TACAGAGGGTGCAAGCGTTAATCGGAATTACTGGGCGTAAAGCGCGCGTAGGTGGTTTGTTAAGTTGGATGTGAAATCCCCGGGCTCAACCTGGGAACTGCATTCAAAACTGACAAGCTAGAGTATGGTAGAGGGTGGTGGAATTTCCTGTGTAGCGGTGAAATGCGTAGATATAGGAAGGAACACCAGTGGCGAAGGCGACCACCTGGACTGATACTGACACTGAGGTGCGAAAGCGTGGGGAGCAAACAGG
0b4250d7ce4f8fced49298bf3361caf2	0	0	0	0	0	0	0	0	0	9	0	0	0	0	0	0	0	0	0	0	0	0	0	0	0	0	0	d__Bacteria; p__Myxococcota; c__Polyangia; o__Haliangiales; f__Haliangiaceae; g__Haliangium; s__uncultured_Nannocystineae	0.734363	TACGAAGGGTGCAAACGTTGCTCGGAATCATTGGGCGTAAAGCGCACGTAGGCGGCTTCAAAAGTCGGATGTGAAATCCCGTGGCTCAACCATGGACGTGCATTCGAAACTGCGAAGCTTGAGTATGGAAGAGGGTCGCGGAATTCCCGGTGTAGAGGTGAAATTCGTAGATATCGGGAGGAACACCAGTGGCGAAGGCGGCGACCTGGGCCAATACTGACGCTGAGGTGCGAAAGCGTGGGGAGCAAACAGG
0b5f0a192b92c230e826d1ceb10f9d39	0	0	0	0	0	0	0	0	0	35	0	0	0	0	0	0	0	0	0	0	0	0	0	0	0	0	0	d__Bacteria; p__Planctomycetota; c__Planctomycetes; o__Pirellulales; f__Pirellulaceae; g__Pirellula; s__uncultured_Pasteuria	0.754666	TACGAGAGGCCCAAACGTTATTCGGATTTACTGGGCTTAAAGAGTTCGTAGGCGGCGCAGAAAGTAGGGTGTGAAAGCCCTCGGCTCAACCGAGGAATTGCGCTCTAAACTACTGTGCTTGAGGAACCTAGAGGTGAGCAGAACTGATGGTGGAGCGGTGAAATGCGTTGATATCATCAGGAATACCGGAGGCGAAGGCGGCTCACTGGGGGTTTTCTGACGCTGAGGAACGAAAGCCAGGGGAGCGAACGGG
0b680b7505a64c1c123412afa321ce46	0	0	0	0	0	0	0	0	0	0	21	78	32	14	52	37	0	198	108	0	0	0	0	0	0	0	0	d__Bacteria; p__Actinobacteriota; c__RBG-16-55-12; o__RBG-16-55-12; f__RBG-16-55-12; g__RBG-16-55-12; s__uncultured_bacterium	0.815243	TACGTAGGGGGCGAGCGTTGTCCGGAATCATTGGGCGTAAAGAGCACGTAGGCGGCCTGTCAGGTCGGATGTGAAAACCCGTGGCTCAACTGCGGGACTGCATTCGAAACCGGCAGGCTAGAGTCCAGTAGAGGAAAGTGGAATTCCCAGTGTAGCGGTGAAATGCGCAGATATTGGGAAGAACACCGGTGGCGAAGGCGGCTTTCTGGGCTGTGACTGACGCTGAGGTGCGAAAGCTAGGGGAGCAAACAGG
0b8886a0cd76eb3028995d91b279d36d	19	0	0	0	0	0	0	0	0	63	0	0	0	0	0	0	0	0	0	0	0	0	0	0	0	56	0	d__Bacteria; p__Actinobacteriota; c__Actinobacteria; o__Propionibacteriales; f__Nocardioidaceae; g__Nocardioides	0.996273	TACGTAGGGTGCGAGCGTTGTCCGGAATTATTGGGCGTAAAGGGCTCGTAGGCGGTTTGTCGCGTCGGGAGTGAAAACACACAGCTTAACTGTGTGCTGGCTTCCGATACGGGCAGACTAGAGGTATGCAGGGGAGAACGGAATTCCTGGTGTAGCGGTGAAATGCGCAGATATCAGGAGGAACACCGGTGGCGAAGGCGGTTCTCTGGGCATTACCTGACGCTGAGGAGCGAAAGTGTGGGGAGCGAACAGG
0ba48c8b0ac824ea3da43d1446056049	0	0	0	0	0	0	0	0	0	15	0	0	0	0	0	0	0	0	0	0	0	0	0	0	0	0	0	d__Bacteria; p__Planctomycetota; c__Phycisphaerae; o__CCM11a; f__CCM11a; g__CCM11a; s__uncultured_bacterium	0.99996	TACAGAGATGGCAAGCGTTGTTCGGAATCACTGGGCTTAAAGCGCGTGTAGGCGGAGCGATAGGCGCCTTGTGAAATCCCTCGGCTCAACCGAGGAACTGCTTGGCGAACCGGCGCTCTTGAGGCAGGTAGAGGTAACTGGAACCATAGGTGGAGCGGTGAAATGCGTAGAGATCTATGGGAACGCCGGTGGCGAAAGCGAGTTACTGGGCCTGTTCTGACGCTGAGACGCGAAAGCGTGGGTAGCAAACAGG
0be0f3a031027c4f1f0c711d16f7cc5a	0	7	0	0	0	0	0	0	0	0	0	0	0	0	0	0	0	0	0	0	0	0	0	0	0	0	0	d__Bacteria; p__Patescibacteria; c__Saccharimonadia; o__Saccharimonadales; f__WWH38; g__WWH38; s__uncultured_bacterium	0.822597	TACGTAGGACCCAAGCGTTATCCGGAATTACTGGGCGTAAAGAGTTGCGTAGGTGGCAGAGTAAGTCCCGATATAAAGACGACGGCTCAACCGTCGGAATTATCGGGAAACTGCTCAGCTAGAGGACAAGAGAGGTAGATGGAATTCCCAGTGTAGGAGTGAAATCCGTAGATATTGGGAGGAACACCGATGGCGTAGGCAGTCTACTGGCTTGTTCCTGACACTAAGGCACGAAAGCGTGGGGAGCGAACGGG
0be65dd3902d87e2a329593aa949474a	0	0	0	0	21	34	0	0	0	0	0	0	0	0	0	0	0	0	0	0	0	0	0	0	0	0	0	d__Bacteria; p__Planctomycetota; c__Phycisphaerae; o__MSBL9; f__KCLunmb-38-53; g__KCLunmb-38-53; s__uncultured_bacterium	0.999961	TACGAAGGTGACAAGCGTTATTCGAAATCACTGGGCTTAAAGGGTGCGCAGGCGGAAACATAAGTGTCTTGTGAAAACCCCCGGCTTAACCGGGGAATTGCTTGGCATACTGTGTTTCTTGAGGCAAGCAGGGGTGTGTGGAACTCTTGGTGGAGCGGTGGAATGCGTAGATATCAAGAGGAACGCCGAAGGTGAAGACAGCACACTGGGCTTGTCCTGACGCTCAGGCACGAAAGCGTGGGGAGCAAACAGG
0bed153f19f03e83fc4f8985da7b020c	0	0	0	0	0	0	0	0	0	67	0	0	0	0	0	0	0	0	0	0	0	0	0	0	0	0	0	d__Bacteria; p__Proteobacteria; c__Gammaproteobacteria; o__Burkholderiales; f__TRA3-20; g__TRA3-20	0.999994	TACGTAGGGTGCAGGCGTTAATCGGAATTACTGGGCGTAAAGCGTGCGCAGGCGGCTCCTTAAGTCAGATGTGAAATCCCCGGGCTTAACCTGGGAACTGCGTTTGAAACTGGGGAGCTAGAGTGTGGAAGAGGGGGGTGGAATTCCAGGTGTAGCAGTGAAATGCGTAGATATCTGGAGGAACACCGATGGCGAAGGCAGCCCCCTGGGCTAACACTGACGCTCATGCACGAAAGCGTGGGGAGCAAACAGG
0c0a10a7d3465bd7fa75e311a2115e84	0	0	8	0	0	0	7	0	0	0	0	0	0	0	0	0	0	0	0	0	0	0	0	0	0	0	0	d__Bacteria; p__Actinobacteriota; c__Acidimicrobiia; o__Microtrichales; f__uncultured; g__uncultured; s__uncultured_bacterium	0.940017	CACGTAGGGGGCGAGCGTTGTCCGGATTTATTGGGCGTAAAGAGCTCGTAGGTGGCTTAGTAAGTCGGGTGTGAAACCTCCAGGCTTAACCTGGAGACGCCATCCGATACTGCTATAGCTTGAGTCCGGTAGGGGAGCGTGGAATTCCTGGTGTAGCGGTGAAATGCGCAGATATCAGGAGGAACACCAGCGGCGAAGGCGGCGCTCTGGGCCGGTACTGACACTGAGGAGCGAAAGCGTGGGGAGCAAACAGG
0c15ed6b2a3b29db66a3a43b928e0775	0	0	0	0	0	0	0	0	0	16	0	0	0	0	0	9	0	0	0	0	0	0	0	0	0	0	0	d__Bacteria; p__Patescibacteria; c__Parcubacteria; o__Parcubacteria; f__Parcubacteria; g__Parcubacteria; s__uncultured_bacterium	0.999968	TACAGAGACCTCAAGCGTTATCCGGAATCATTGGGCGTAAAGCGTACCGATAGGTGGTTTTACAAGTCAGAAGTGAAATCTCTCAGCTTAACTGGGAGACTGTCTTTTGAAACTGTAAAACTAGAGGGGCAAAGAGGAAGCTGGAACGAACGGTGTAGTAGTGAAATGCGTTGATATCGTTCGGAACACCAATAGCGTAGGCAGGCTTCTGGGTGCCACCTGACACTGCTAGGACGAGAGCGTGGGGAGCGAATGGG
0c20f1ca8b80843361c4e813c9259e64	0	0	10	0	0	0	0	6	10	0	12	4	0	0	7	27	0	0	0	0	0	0	0	0	0	0	0	d__Bacteria; p__Chloroflexi; c__Dehalococcoidia; o__SAR202_clade; f__SAR202_clade; g__SAR202_clade	0.74803	TACGTAGGAGGCGAGCGTTGTCCGGATTTATTGGGCGTAAAGGGCGCGCAGGCGGCACAATAAGTCAGGTGTGAAATCTCCCGGCTCAACTGGGAGGGAGCACTTGATACTGTTGAGCTGGAGTGCAGCAGAGGAAGATGGAATTCCCGGTGTAGTGGTGAAATGCGTAGATATCGGGAGGAACACCAGTGGCGAAAGCGGTCTTCTGGGCTGTAACTGACGCTGAGGCGCGAAAGCGTGGGGAGCGAACCGG
0c24227dbd35e372d9fb853181aed6ce	0	0	0	0	0	0	0	9	0	0	0	0	0	0	0	0	0	0	0	0	0	0	0	0	0	0	0	d__Bacteria; p__Planctomycetota; c__Planctomycetes; o__Pirellulales; f__Pirellulaceae; g__uncultured	0.999758	GACGAACCCCACGAACGTTATTCGGAATTACTGGGCTTAAAGGGTGCGTAGGCGGCGCGGTAAGTTGGGTGTGAAATCCCTCGGCTCAACCGAGGAACTGCGCCCAAAACTACCGTGCTCGAGGGAGATAGAGGAATGCGGAACTTAGGGTGGAGCGGTGAAATGCGTTGATATCCTAGGGAACACCGGTGGCGAAAGCGGCATTCTGGATCTCTTCTGACGCTGAGGCACGAAAGCTAGGGTAGCAAACGGG
0c425988d151768f8146920bb6cc100f	0	0	0	0	0	0	0	0	0	0	0	0	0	0	0	11	0	0	0	0	0	0	0	0	0	0	0	d__Bacteria; p__Firmicutes; c__Bacilli; o__Entomoplasmatales; f__type_III; g__type_III; s__uncultured_Mollicutes	0.999936	GACGTAGGTGGCGAACGTTATCCGGAATTATTGGGCGTAAAGGGTGCGTAGATGGTATGATAAGTTATTGGTGGTAAATCGGGGCTCAACCTCGTGGAAGCTAGTAATACTGTTATACTTGAGTACAGGAGAGGTTAATGGAATTCCCTGTGGAGCGGTAAAATGCGTTAGATATAGGGAGGAACACCAATAACGGCGAAGGCAATTAACTATTCTGCTACTGACATTGAGGCACGAAAGCGTGGGGAGCAAAACGG
0c467f7613300583418591f00c3219f6	4	0	0	0	0	0	0	0	0	0	0	0	0	0	0	0	0	0	0	0	0	0	0	0	0	0	0	d__Bacteria; p__Acidobacteriota; c__Acidobacteriae; o__Bryobacterales; f__Bryobacteraceae; g__Bryobacter; s__metagenome	0.998874	TACGTAGGCAGCAAGCGTTGTTCGGAATTACTGGGCGTAAAGAGTACGTAGGTGGTTTGCCAAGTCCGATGTGAAATCTCCTGGCTTAACTGGGAGGGTGCGTTAGATACTGGCAGGCTTGAGTGTGGGAGAGGAGAGCGGAATTCCTGGTGTAGCGGTGAAATGCGTAGATATCAGGAGGAACGCCTGTGGTGTAGACGGCTCTCTGGACCATTACTGACACTGAGGTACGAAAGCGTGGGTAGCAAACAGG
0c4e56d4580f077ed219bf9b308459af	0	0	2	0	0	0	0	0	0	0	0	0	0	0	0	0	0	0	0	0	0	0	0	0	0	0	0	d__Bacteria; p__Verrucomicrobiota; c__Omnitrophia; o__Omnitrophales; f__Omnitrophales; g__Omnitrophales; s__uncultured_bacterium	0.998271	GACAGAGGTGGCAAGCGTTGTTCGGATTCATTGGGTGTAAAGGGTCCGTAGGTGGCTGCGTAAGTCTGACGTGAAATCCCATGGCTCAACCATGGAACTGCGTTGGATACTGCGCGGCTTGAGTATCGGAGAGGTGAGGGGAATTCTCGGTGTAAGGGTGAAATCTGTAGATATCGAGAGGAACACCAGTGGCGAAGGCGCCTCACTGGCCGATTACTGACACTGAGGGACGAAAGCAAGGGGAGCAAACAGG
0c5158f6a26a7a31ff5939b6ea93a51d	0	0	0	0	0	0	0	0	0	0	0	0	0	0	0	0	0	0	0	0	0	0	71	0	0	0	0	d__Bacteria; p__Firmicutes; c__Clostridia; o__Lachnospirales; f__Lachnospiraceae	0.999996	TACGTAGGGGGCAAGCGTTATCCGGATTTACTGGGTGTAAAGGGAGCGTAGACGGTCCGGCAAGTCTGATGTGAAATCCCAGGGCTTAACCCTGGGACTGCATTGGAAACTGTTGGACTAGAGTGCAGGAGAGGTAAGTGGAATTCCTAGTGTAGCGGTGAAATGCGTAGATATTAGGAGGAACACCAGTGGCGAAGGCGGCTTACTGGACTGTAACTGACGTTGAGGCTCGAAAGCGTGGGGAGCAAACAGG
0c6e268bcb5c7cc1486909b122ab981d	4	0	0	0	0	0	0	0	0	7	0	0	0	0	0	0	0	0	0	0	0	0	0	0	0	0	0	d__Bacteria	0.999763	TACGAGGGGGGCAAGCGTTATTCAATTTAACTGGGCGTAAAGCGTCTGTAGGCGGCAAGTTTTGTTATTCGGTAAACATTAAAGTTGGACTTTAAGAGACGGATAAAACGGACTTTGCTAGAGTCATAGAGAGGATCGTAGAATTTCTGAAGTAGGGATGGAATCCTGTCACATCAGAAGGAATACCAAAGGCGAAGGCAACGATCTGGCTATGACTGACGCTCAGAGACGAAAGCATGGGGAGCGAATGGG
0c6f38845415dd12d7c658693393b02e	24	0	0	0	0	0	0	0	0	21	0	0	0	0	0	0	0	0	0	0	0	0	0	0	0	0	0	d__Bacteria; p__Desulfobacterota; c__Desulfuromonadia; o__Geobacterales; f__Geobacteraceae	0.999997	TACGGAGGGTGCGAGCGTTGTTCGGAATTATTGGGCGTAAAGCGCGTGTAGGCGGTCTTTTAAGTCTGATGTGAAAGCCCCGGGCTCAACCCGGGAAGTGCATTGGAAACTGGGAGACTTGAATACGGGAGAGGGTAGTGGAATTCCTAGTGTAGGAGTGAAATCCGTAGATATTAGGAGGAACACCGGTGGCGAAGGCGGCTACCTGGACCGATATTGACGCTGAGACGCGAAAGCGTGGGGAGCAAACAGG
0c76f3c025c35fa26465a90750d44dbb	0	0	0	0	0	0	0	0	0	0	0	0	3	0	0	0	0	0	0	0	0	0	0	0	0	0	0	d__Bacteria; p__Myxococcota	0.830768	TACGGAGGGTGCTAGCGTTGTTCGGAATTACTGGGCGTAAAGCGCGTGTAGGCGGCACGTCAAGTCGTGTGTGAAAGCCCTCGGCTTAACCGAGGAAGTGCGCACGAAACTGACGCGCTTGAGTACCGGAGAGGGAAGGGGAATTCCCGGTGTAGAGGTGAAATTCGTAGATATCGGGAGGAACACCAGTGGCGAAGGCGCCTTCCTGGACGGATACTGACGCTGAGACGCGAAAGCGTGGGGAGCAAACAGG
0c8bb5dc3b07a3723cd7f7857a903a90	0	0	0	0	20	0	0	0	0	0	0	0	17	0	0	0	0	0	0	0	0	0	0	0	0	0	0	d__Bacteria; p__Elusimicrobiota; c__Elusimicrobia; o__Lineage_IV; f__Lineage_IV; g__Lineage_IV; s__Elusimicrobia_bacterium	0.832716	TACGTAGGTGGCGAGCGTTACTCGGAATTACTAGGCGTAAAGCGTGTGTAGGCGGGAGCTTAAGTCCGCTGTTAAATCTCATAGCTCAACTATGAAATGCCGGCGGATACTGGGCTTCTTGAATTCGGTAGAGGAAACTGGAATTCCAGGTGTAGCGGTGAAATGCGTAGATATCTGGAAGAACGCCAAAGGCGAAGGCAGGTTTCTGGGCCGCAATTGACGCTGAGACACGAAAGCTAGGGGAGCAAACAGG
0ca32d230541c66c48bf61909d31fae7	0	0	0	0	0	0	0	0	0	7	0	0	0	0	0	0	0	0	0	0	0	0	0	0	0	0	0	d__Bacteria; p__Chloroflexi; c__Anaerolineae; o__RBG-13-54-9; f__RBG-13-54-9; g__RBG-13-54-9	1	AACGTAGGTGGCGAGCGTTATCCGGATTCATTGGGCGTAAAGAGCTTGTAGGTGGTCTGGTAAGTTGGACGTGAAAACTCCGGGCTTAACTTGGAGAGGCCGTTCAATACTGCGAGACTGGAGGATGTCAGAGGGGAGTGGAATTCCTGGTGTAGCAGTGAAATGCGTAGATATCAGGAGGAACACCCGTGGCGAAGGCGGCTCCCTGGGGCATCCCTGACACTGAGAAGCGAAAGCTAGGGGAGCAAACGGG
0ca34c4d7c946390528163f9a8d11dc2	0	0	0	0	0	0	0	0	0	20	0	0	0	0	0	0	0	0	0	0	0	0	0	0	0	0	0	d__Bacteria; p__Proteobacteria; c__Gammaproteobacteria; o__Legionellales; f__Legionellaceae; g__Legionella; s__uncultured_bacterium	0.836655	TACGGAGGGTGCAAGCGTTAATCGGAATTACTGGGCGTAAAGGGTGCGTAGGTGGTTTAGTAAGATATCTGTGAAATCCCCGGGCTTAACCTGGGCAGGTCAGATATAACTGCTGAACTCGAGTATAGGAGAGGGTAGTGGAATTTCCGGTGTAGCGGTGAAATGCGTAGAGATCGGAAGGAACACCAGTGGCGAAGGCGGCTACCTGGCCAAATACTGACACTGAGGCACGAAAGCGTGGGGAGCAAACAGG
0cceab276ed0a08434258b081fa15a48	0	0	0	0	0	0	0	0	0	17	0	0	0	0	0	0	0	0	0	0	0	0	0	0	0	0	0	d__Bacteria; p__Proteobacteria; c__Alphaproteobacteria; o__Rhizobiales; f__Rhizobiaceae; g__Mesorhizobium	0.922349	TACGAAGGGGGCTAGCGTTGTTCGGAATTACTGGGCGTAAAGCGCACGTAGGCGGATTGTTAAGTTAGGGGTGAAATCCCGGGGCTCAACCCCGGAACTGCCTTTAATACTGGCAATCTCGAGTCCGAGAGAGGTGAGTGGAATTCCGAGTGTAGAGGTGAAATTCGTAGATATTCGGAGGAACACCAGTGGCGAAGGCGGCTCACTGGCTCGGTACTGACGCTGAGGTGCGAAAGCGTGGGGAGCAAACAGG
0cd16d0ccd856f1748642236b2c17630	0	0	0	0	41	20	4	8	8	0	0	0	0	0	0	0	0	0	0	0	0	0	0	0	0	0	0	d__Bacteria; p__Patescibacteria; c__Berkelbacteria; o__Berkelbacteria; f__Berkelbacteria; g__Berkelbacteria; s__uncultured_epsilon	0.961973	TACGTAGGGTCCGAACGTTATCCGGAATTATTGGGCGTAAAGAGTTCGTAGGTGGTTTTGTAAGTTGGGTATTAAATCTATCGGCTCAACCGATAAACTGTACTCAATACTGCAAGACTTTGTGGTTTGCAGGGGCAGATGGAATTCATGGTGTAGCAGTGGAATGCGTAGATATCATGAAGAACACCAATGGCGAAGGCAGTCTGCTAGGCTCTCCAGACACTGAGGAACGAAAGCGTGGGTAGCGAACGGG
0ce06783876ca78574c4ff0d009b41e9	3	0	0	0	0	0	0	0	0	0	0	0	0	0	0	0	0	0	0	0	0	0	0	0	0	0	0	d__Bacteria; p__Chloroflexi; c__Anaerolineae; o__RBG-13-54-9; f__RBG-13-54-9; g__RBG-13-54-9; s__uncultured_soil	0.750511	AACGTAGGTGGCGAGCGTTATCCGGATTCACTGGGCGTAAAGGGCACGCAGGCGGCTCGGCAGGTAGGGCATGAAATCTCCCGGCTTAACTGGGAGGGGCTGTCCTAAACCGCTGGGCTTGAGGGCGGGAGAGGGAAGTGGAATTGCCGGTGTAGTGGTGAAATGCGTAGAGATCGGCAGGAACACCAGTGGCGAAGGCGACTTCCTGGTCCGCCCCTGACGCTCATGTGCGAAAGCTAGGGTAGCGAACGGG
0ce51d2de5507edbeef6b4dd114e9447	31	0	0	0	0	0	0	0	0	138	0	0	0	0	0	0	0	0	0	0	0	0	0	0	0	0	0	d__Bacteria; p__Proteobacteria; c__Gammaproteobacteria; o__Burkholderiales; f__Nitrosomonadaceae; g__MND1	1	TACGTAGGGTGCGAGCGTTAATCGGAATTACTGGGCGTAAAGTGTGCGCAGGTGGCCGCGCAAGTCGAGTGTGAAATCCCCGAGCTTAACTTGGGAATTGCGCTCGAAACTACGTGGCTCGAGTGTGGCAGAGGAAGGTGGAATTCCACGTGTAGCGGTGAAATGCGTAGAGATGTGGAGGAACACCGATGGCGAAGGCAGCCTTCTGGGCCAACACTGACGCTCATGCACGAAAGCGTGGGGAGCAAACAGG
0cf7a940d2f841c76539df743985aa94	0	0	0	0	0	0	0	0	0	11	0	0	0	0	0	0	0	0	0	0	0	0	0	0	0	0	0	d__Bacteria; p__Planctomycetota; c__OM190; o__OM190; f__OM190; g__OM190; s__uncultured_bacterium	0.974696	TACGAAGGTGGCGAGCGTTGTTCGGATTCACTGGGCATAAAGGGCGCGTAGGCGGTTCCGTAAGCAGCGTGTGAAATCCCTCGGCTCAACCGAGGAATTGCACGCTGGACTGCGGTTCTAGAGGACGAGAGGGGGGTGCGGAACTCTAGGTGTAGCGGTGAAATGCGTAGATATCTAGAGGAACACCGGTGGCGAAAGCGACACCCTGGCTCGTATCTGACGCTGAGGCGCGAAAGCGTGGGTAGCAAACAGG
0d069c6048ccee3a747bf8a5e9093099	0	78	0	0	0	0	0	60	0	0	0	0	0	0	0	0	48	0	35	0	0	0	0	0	0	0	0	d__Bacteria; p__Proteobacteria; c__Alphaproteobacteria; o__Rhizobiales; f__Xanthobacteraceae	0.999753	TACGAAGGGGGCTAGCGTTGCTCGGAATCACTGGGCGTAAAGCGCACGTAGGCGGCTTCTTAAGTCAGGGGTGAAATCCTGGAGCTCAACTCCAGAACTGCCTTTGATACTGAGGAGCTCGAGTCCGGGAGAGGTGAGTGGAACTGCGAGTGTAGAGGTGAAATTCGTAGATATTCGCAAGAACACCAGTGGCGAAGGCGGCTCACTGGCCCGGTACTGACGCTGAGGTGCGAAAGCGTGGGGAGCAAACAGG
0d138e67255f9a210aba4726f16f3d55	0	0	0	0	0	0	0	0	0	0	0	0	0	14	42	26	0	0	0	0	0	0	171	87	596	0	0	d__Bacteria; p__Actinobacteriota; c__Actinobacteria; o__Pseudonocardiales; f__Pseudonocardiaceae; g__Pseudonocardia	0.999951	TACGTAGGGTGCGAGCGTTGTCCGGAATTATTGGGCGTAAAGAGCTCGTAGGCGGTGTGTCGCGTCGGTCGTGAAAACTTGGGGCTTAACCCTGAGCTTGCGGTCGATACGGGCATCACTGGAGTTCGGCAGGGGAGACTGGAATTCCTGGTGTAGCGGTGAAATGCGCAGATATCAGGAGGAACACCGGTGGCGAAGGCGGGTCTCTGGGCCGATACTGACGCTGAGGAGCGAAAGCGTGGGGAGCGAACAGG
0d1b990045c79b75c99c14d92d788139	0	9	0	0	0	0	0	0	0	0	0	0	0	0	0	0	0	0	0	0	0	0	0	0	0	0	0	d__Bacteria; p__Planctomycetota; c__Planctomycetes; o__Pirellulales; f__Pirellulaceae; g__Pirellula	0.995999	GACGAGCTCTCCAAACGTTATTCGGTATCACTGGGCTTAAAGAGTTCGTAGGCGGTCCTGTAGGTGAGGTGTGAAATCCCTCGGCTCAACCGAGGAATTGCGCTTCAAACCGCGGGACTTGAGGGAGGCAGAGGTAAGCGGAACAGATGGTGGAGCGGTGAAATGCGTTGATATCATCTGGAACACCGGTGGCGAAGGCGGCTTACTGGGTCTCTTCTGACGCTGAGGAACGAAAGCTAGGGTAGCGAACGGG
0d1faa1bf6ed191959adc19ae3efba9c	0	0	0	0	0	0	0	0	0	5	0	0	0	0	0	0	0	0	0	0	0	0	0	0	0	0	0	d__Bacteria; p__Chloroflexi; c__Chloroflexia; o__Chloroflexales; f__Roseiflexaceae; g__uncultured	0.999997	TACAGAGGGGGCAAGCGTTGTCCGGAATTACTGGGCGTAAAGCGTCCGCAGGTGGCCCAGGAAGTGTTGTGTGAAAGCCCCGCGCTTAACGCGGGGAGGCCACGACAGACTCTTGGGCTCGAGGGATGTAGAGGGTCGTGGAATTGCCGGTGTAGTGGTGAAATGCGTAGAGATCGGCAGGAACACCAAGGACGAAGGTAGCGACCTGGGCATACCCTGACACTCATGGACGACAGCGTGGGGAGCGAACCGG
0d34e514b2d0d3a14fbfa27a9717f5ae	0	0	0	0	0	0	0	0	0	69	17	0	0	0	0	0	0	0	0	0	0	0	0	0	0	0	0	d__Bacteria; p__Bacteroidota; c__Bacteroidia; o__Sphingobacteriales; f__Sphingobacteriaceae; g__Pedobacter	0.915473	TACGGAGGATCCAAGCGTTATCCGGATTTATTGGGTTTAAAGGGTGCGTAGGCGGCTTATTAAGTCAGGGGTGAAAGACGGTGGCTCAACCATCGCAGTGCCTTTGATACTGATGAGCTTGAATGAACTAGAGGTAGGCGGAATGTGACAAGTAGCGGTGAAATGCATAGATATGTCACAGAACACCGATTGCGAAGGCAGCTTACTATGGTTTTATTGACGCTGAGGCACGAAAGCGTGGGGATCAAACAGG
0d367084ab11899b56494caeb2986e56	8	0	0	0	0	0	0	0	0	7	0	0	13	9	0	0	0	0	0	0	0	0	0	0	0	0	0	d__Bacteria; p__Planctomycetota; c__Phycisphaerae; o__Tepidisphaerales; f__CPla-3_termite_group; g__CPla-3_termite_group; s__metagenome	0.99951	TACAGAGGTCCCAAGCGTTACTGAGAATCACTGGGTTTAAAGGGTGCGTAGGTGGTCCGTTAAGTTCGTTGTGAAATCCCTGGGCTCAACCCAGGAACTGCTTCGAATACTGGCGGACTTGAGGCCAGTAGGGGTCACTAGAACTGACGGTGGAGCGGTGAAATGCGTAGATATCGTCAGGAATGCCGGTGGTGAAGACGGGTGACTGGGCTGGTTCTGACACTGAGGCACGAAAGCGTGGGGAGCGAACGGG
0d51111d30e16c19074210bd64709ca5	10	0	0	0	0	0	0	0	0	31	0	0	0	0	0	0	0	0	0	0	0	0	0	0	0	0	0	d__Bacteria; p__Chloroflexi; c__KD4-96; o__KD4-96; f__KD4-96; g__KD4-96; s__uncultured_bacterium	0.820241	TACGTAGGTGGCAAGCGTTGTCCGGATTTACTGGGCGTAAAGAGCGCGCAGGCGGCCTGATCAGTCGAATGTGAAAGCCCCCGGCTTAACTGGGGAGGGTCATTCGATACTGTCAGGCTCGAAGGCAGGAGAGGGAAGCGGAATTCCCGGTGTAGTGGTGAAATGCGTAGATATCGGGAGGAACACCAGTGGCGAAGGCGGCTTTCTGGCCTGTTCTTGACGCTGAGGCGCGAAAGCCAGGGGAGCGAACGGG
0d52e8f4254cebdc58a616e60429beb2	0	0	0	0	0	0	0	3	0	0	0	0	0	0	0	0	0	0	0	0	0	0	0	0	0	0	0	d__Bacteria; p__Patescibacteria; c__Berkelbacteria; o__Berkelbacteria; f__Berkelbacteria; g__Berkelbacteria; s__uncultured_bacterium	0.93132	TACGTAGGGTCCAAACATTATCCGGATTTATTGGGCGTAAAGAGTGCGTAGGTGGTTTTTTAAGATCTAGTTTAAATCTCCCGGCTCAACCGGGAACAGGGCTAGATAACTGGGGAACTAGAGGCGTTCAGGGGCAGATGGAACTTATGGTGTAGCAGTGAAATGCGTTGATATCATAAGGAACACCGATGGCGAAGGCAGTCTGCTAGGAACGATCTGACACTGAGGCACGAAAGCGTGGGGAGCGAACGGG
0d56ab7b9320acfb257acbed813f414b	0	0	0	0	0	0	0	0	0	0	0	86	63	6	24	16	0	0	0	18	0	24	18	628	79	81	90	d__Bacteria; p__Bacteroidota; c__Bacteroidia; o__Bacteroidales; f__Dysgonomonadaceae; g__uncultured; s__uncultured_bacterium	0.984652	TACGGAGGATCCGAGCGTTATCCGGATTTATTGGGTTTAAAGGGTGCGTAGGCGGGCGTGAAAGTCAGCGGTGAAAGTTCGTGGCTCAACCACGGAATTGCCGTTGAAACTTCATGTCTTGAGTGTAGATGAGGTGGGTGGAATTCGTAGTGTAGCGGTGAAATGCATAGATATTACGAAGAACTCCGATTGCGCAGGCAGCTCACTGGGCTACAACTGACGCTGAGGCACGAAGGTGCGGGGATCAAACAGG
0d5717e42bc939a402bee7ac2ddcfc81	0	134	0	0	0	0	0	0	0	83	0	0	0	0	0	0	0	0	0	0	0	0	0	0	0	0	0	d__Bacteria; p__Proteobacteria; c__Gammaproteobacteria; o__Methylococcales; f__Methylomonadaceae; g__Methylobacter; s__uncultured_gamma	0.895376	TACGGAGGGTGCGAGCGTTAATCGGAATTACTGGGCGTAAAGCGTGCGTAGGCGGTTGATTAAGTCAGATGTGAAAGCCCCGGGCTTAACCTGGGAACGGCATTTGATACTGGTTAACTAGAGTTTAGTAGAGGGGAGTGGAATTTCAGGTGTAGCGGTGAAATGCGTAGATATCTGAAGGAACACCAGTGGCGAAGGCGACTCCCTGGACTAGAACTGACGCTGAGGTACGAAAGCGTGGGTAGCAAACAGG
0d59054a5b5ea6388317f1997004ab14	0	0	0	0	0	0	0	0	0	10	0	0	0	0	0	0	0	0	0	0	0	0	0	0	0	0	0	d__Bacteria; p__Acidobacteriota; c__Blastocatellia; o__DS-100; f__DS-100; g__DS-100	1	TACGTAGGGGGCAAGCGTTGTTCGGAATTACTGGGCGTAAAGGGCGCGTAGGCGGCACGGCAAGTCGGGAGTGAAAGCCCGGGGCTCAACCCCGGAGGGTCTCTCGAAACTGCCGAGCTAGAGTGCGGAAGAGGCAACTGGAATTCCCAGTGTAGCGGTGAAATGCGTAGATATTGGGAAGAACACCGGAGGCGAAGGCGGGTTGCTGGGCCGACACTGACGCTGAGGCGCGAAAGCCAGGGGAGCAAACGGG
0d63b0dd4bc6e3fe86b6c4cc6186be46	0	59	0	0	0	0	0	0	0	0	0	0	0	0	0	0	0	0	0	0	0	0	0	0	0	0	0	d__Archaea; p__Crenarchaeota; c__Nitrososphaeria; o__Nitrosopumilales; f__Nitrosopumilaceae; g__Nitrosarchaeum; s__uncultured_archaeon	0.984844	AACCAGCACCTCAAGTGGTCAGGATGATTATTGGGCCTAAAGCATCCGTAGCTCGTTTTGTAAGTTTTCGGTTAAATCCATGCGCTCAACGTATGGGCTGCCGGGAATACTGCATAACTAGGAAGTGGGAGAGGTAGACGGTACTCGGTAGGAAGGGGTAAAATCCTTTGATCTATTGATGACCACCTGTGGCGAAGGCGGTCTACCAGAACACGTTCGACGGTGAGGGATGAAAGCTGGGGGAGCAAACCGG
0d6f684e91d0f0c71959f9066acf478a	0	0	20	0	0	0	0	0	0	0	0	0	0	0	0	0	0	0	0	0	0	0	0	0	0	0	0	d__Bacteria; p__Bacteroidota; c__Bacteroidia; o__Bacteroidales; f__Rikenellaceae; g__uncultured; s__uncultured_Bacteroidetes	0.790192	TACGGGGGATGCAAGCGTTATCCGGATTTATTGGGTTTAAAGGGTGCGTAGGCGGTTTGATAAGTCAGCGGTGAAATATTTCAGCTTAACTGGAAGGGTGCCGTTGATACTGTCAGGCTTGAATATGGTTGCTGTGGGTGGAATGTGTGGTGTAGCGGTGAAATGCATAGATATCACACAGAATATCGATTGCGAAGGCAGCTCACAAAGCCATTATTGACGCTGATGCACGAAAGTGTGGGGATCAAACAGG
0d72d213c88f5aa866fccb22765e1c3d	0	0	0	0	0	0	15	0	0	0	0	0	0	0	0	0	0	0	0	0	0	0	0	0	0	0	0	d__Bacteria; p__Dependentiae; c__Babeliae; o__Babeliales; f__Vermiphilaceae; g__Vermiphilaceae	0.999997	TACGAAGGGTGCGAGCGTTATTCGGAATCACTGGGCGTAAAGGGTGCGTAGACGGTATGTTAAGTTTGTTGTTAAAGGCTCCGGCCTAACCGGAGTATTGCGATGAAAACTGGCACACTAGAGGGTGAGAGAGAGAAGTGGAATTCCTGGAGTAGCGGTAAAATGCATGGATCTCAGGAGGAACACCAATGGCGAAGGCAGCTTCTTGGCTCATTCCTGACGTTGAGGCACGAAAGCGTGGGGAGCAAACAGG
0d8cfeca57bc32448e7c960421b036c6	0	2	0	0	0	0	0	0	0	0	0	0	0	0	0	0	0	0	0	0	0	0	0	0	0	0	0	d__Bacteria; p__Acidobacteriota; c__Acidobacteriae	0.999998	TACGTAGGCAGCAAGCGTTGTTCGGAGTTACTGGGCGTAAAGGGTGTGTAGGCGGCTCCGTAAGTTCGGTGTGAAATCTCCCGGCTCAACTGGGAGGGTGCGCCGAAAACTGCGAAGCTGGAGCGCAGGAGAGGAAAGCAGAATTCCTGGTGTAGCGGTGAAATGCGTAGATATCAGGAGGAATACCGGTGGTGAAGGCGGCTTTCTGGACTGCTGCTGACGCTGATACACGAAAGCGTGGGGAGCAAACAGG
0d958e5f21be4d88428e07d438734e58	0	0	0	0	0	0	0	0	0	0	0	0	0	0	0	0	0	0	21	0	0	0	0	0	0	0	0	d__Bacteria; p__Planctomycetota; c__Phycisphaerae; o__Phycisphaerales; f__AKAU3564_sediment_group; g__AKAU3564_sediment_group; s__uncultured_bacterium	0.742126	TACGAAGGTGGCGAGCGTTGTTCGGAATCACTGGGCTTAAAGAGCATGTAGGCGGCTCATCAAGCGTCTTGTGAAATCCCTCGGCTCAACCGAGGAATGGCTGGGCGAACTGATGGGCTTGAGGCAGGTAGGGGCGCGCGGAACTCTTGGTGGAGCGGTGGAATGCGTAGATATCAAGAGGAACGCCGGTGGCGAAGGCGGCGCGCTGGGCTTGTCCTGACGCTGAGATGCGAAAGCCAGGGGAGCAAACGGG
0d95e98164be3bf9cc2e8af290a62020	0	0	0	0	0	0	0	0	0	7	0	0	0	0	0	0	0	0	0	0	0	0	0	0	0	0	0	d__Bacteria; p__Planctomycetota; c__Planctomycetes; o__Pirellulales; f__Pirellulaceae	1	GACGAGGTCCACAAACGTTATTCGGAATTACTGGGCTTAAAGCGTGCGTAGGCGGCTTAGCAAGTCGGGTGTGAAAGCCCTCGGCTCAACCGAGGAATTGCGCCCGAAACTGCTGAGCTTGAGTGAGACAGAGGTGAGCGGAACTGATGGTGGAGCGGTGAAATGCGTTGATATCATCAGGAACACCGGTGGCGAAGGCGGCTCACTGGGTCTCTACTGACGCTGAGGTACGAAAGCCAGGGTAGCGAACGGG
0da4b2c3004eb98400a2bc1b1afd4522	30	0	0	0	0	0	0	0	0	0	0	0	0	0	0	0	0	0	0	0	0	0	0	0	0	0	0	d__Bacteria; p__Patescibacteria; c__Saccharimonadia; o__Saccharimonadales; f__Saccharimonadaceae; g__TM7a; s__uncultured_bacterium	0.990553	TACGTAGGACCCAAGCGTTATCCGGAGTGACTGGGCGTAAAGAGTTGCGTAGGTGGTTAGTAAAGTGAATAGTGAAACCTGGTGGCTCAACCATACAGACTATTATTCAAACTCACTAACTCGAGAATGGTAGAGGTAACTGGAATTTCTAGTGTAGGAGTGAAATCCGTAGATATTAGAAGGAACACCAATGGCGTAGGCAGGTTACTGGACCATTTCTGACACTGAGGCACGAAAGCGTGGGGAGCGAACCGG
0daf18761540fabc4ddd7b0e44890d04	0	0	0	0	0	0	0	0	0	0	0	0	0	0	0	0	0	0	0	0	0	0	0	0	0	0	54	d__Archaea; p__Crenarchaeota; c__Nitrososphaeria; o__Nitrososphaerales; f__Nitrososphaeraceae; g__Candidatus_Nitrocosmicus; s__uncultured_archaeon	0.723306	TACCAGCACCCCGAGTGGTCGGGACGTTTATTGGGCCTAAAGCATCCGTAGCCGGTTCTACAAGTCTTCCGTTAAATCCACCTGCTCAACAGATGGGCTGCGGAAGATACTATGGAGCTAGGAGGCGGGAGAGGCAAGCGGTACTCGATGGGTAGGGGTAAAATCCGTTGATCCATTGAAGACCACCAGTGGCGAAGGCGGCTTGCCAGAACGCGCTCGACGGTGAGGGATGAAAGCTGGGGGAGCAAACCGG
0db4c9355b8011226b95d42f7446a066	0	0	20	0	0	0	0	0	0	0	0	0	0	0	0	0	0	0	0	0	0	0	0	0	71	141	121	d__Bacteria; p__Bacteroidota; c__Bacteroidia; o__Bacteroidales; f__Prolixibacteraceae; g__BSV13	0.999999	TACGGAGGGTGCAAGCGTTATCCGGATTTATTGGGTTTAAAGGGTGCGTAGGCGGCGATTTAAGTCAGTGGTGAAATCCTGCAGCTCAACTGTAGAACAGCCATTGAAACTGAATTACTTGAGTAATCTTGAGGTAGGCGGAATGTGTAGTGTAGCGGTGAAATGCTTAGATATTACACAGAACACCGATTGCGAAGGCAGCTTACTAAGGATTTACTGACGCTGATGCACGAAAGCGTGGGGATCAAACAGG
0dc51d9ffb00535a59f75133b19b2eb1	0	0	0	0	0	0	0	0	0	0	0	0	0	0	0	0	0	2	0	0	0	0	0	0	16	24	23	d__Bacteria; p__Planctomycetota; c__Phycisphaerae; o__MSBL9; f__KCLunmb-38-53; g__KCLunmb-38-53; s__uncultured_bacterium	0.995949	TACGAAGGTGGCAAGCGTTGTTCGGAATCACTGGGCTTAAAGGGCGCGTAGGCGGATCAGTAAGTGTCTTGTGAAATCCCCCAGCTTAACTGGGGAATTGCTCGGCAAACTACTGATCTTGAGGCAAGTAGGGGAGTGTGGAACTCTTGGTGGAGCGGTGGAATGCGTAGATATCAAGAGGAACGCCGAAGGTGAAGACAGCACTCTGGACTTGTACTGACGCTGAGGCGCGAAAGCGTGGGGAGCAAACAGG
0dd9405c2c5f194bfe15facb6febd569	0	0	0	0	13	52	0	0	0	0	0	0	0	0	0	0	0	0	0	0	0	0	0	0	0	0	0	d__Bacteria; p__Planctomycetota; c__Phycisphaerae; o__Phycisphaerales; f__AKAU3564_sediment_group; g__AKAU3564_sediment_group	0.999796	TACGAAGGTTGCTAGCGTTGTTCGGAATCACTGGGCTTAAAGCGTACGTAGGCGGCCCGTCAAGTGCCTTGTGAAATCCCACGGCTCAACCGTGGAATTGCTTGGTATACTGTCGGGCTTGAGGCAGGTAGGGGCGCATGGAACTCTTGGTGGAGCGGTGGAATGCGTAGATATCAAGAGGAACGCCGGTGGCGAAAGCGATGCGCTGGGCCTGTCCTGACGCTGAGGTACGAAAGCCAGGGGAGCAAACGGG
0ddc70ef5ceb78039881eba72d4f0a98	0	0	0	0	0	0	0	0	0	0	25	53	8	0	22	40	0	0	74	0	0	0	0	0	0	0	0	d__Bacteria; p__Acidobacteriota; c__Vicinamibacteria; o__Vicinamibacterales; f__uncultured; g__uncultured	1	TACGGGGGGGGCAAGCGTTGTTCGGAATTACTGGGCGTAAAGGGTTCGTAGGTGGCCAACTAAGTCAGACGTGAAATCCCTCAGCTTAACTGAGGAACTGCGTCTGATACTGGATGGCTTGAGTGCAGGAGAGGAACGCGGAATTCCAGGTGTAGCGGTGAAATGCGTAGATATCTGGAGGAACACCGGTGGCGAAGGCGGCGTTCTGGACTGCAACTGACACTGAGGAACGAAAGCCAGGGGAGCAAACGGG
0dec93b9ade9bbc21db37a9cd0bfd78d	0	0	0	0	0	0	0	0	0	8	0	0	0	0	0	0	0	0	0	0	0	0	0	0	0	0	0	d__Bacteria; p__Proteobacteria; c__Gammaproteobacteria; o__Diplorickettsiales; f__Diplorickettsiaceae; g__uncultured; s__uncultured_bacterium	0.76362	TACAGAGGGTGCGAGCGTTAATCGGAATTACTGGGCGTAAAGGGCGCGTAGGCGGTTGTATAAGATTGTTGTGAAATCCCTGGGCTTAACCTAGGAACTGCAACGATGACTGTATAGCTTGAGTATTGTAGAGGGCAGTGGAATTTCCGGTGTAGCGGTGAAATGCGTAGAGATCGGAAGGAACACCGGTGGCGAAGGCGGCTGCCTGGACAAATACTGACGCTGAGGCGCGAGAGCGTGGGGAGCAAACAGG
0df3d77bc1fda1018a16b45fed5e9ee1	53	0	0	0	0	0	0	0	0	66	0	0	0	0	0	0	0	0	0	0	0	0	0	0	0	9	0	d__Bacteria; p__Desulfobacterota; c__Desulfuromonadia; o__Geobacterales; f__Geobacteraceae; g__Geobacter	0.951824	TACGGGGGGTGCAAGCGTTGTTCGGAATTATTGGGCGTAAAGCGCGTGTAGGCGGTTTGTTAAGTCTGTTGTGAAAGCCCTGGGCTCAACCCAGGAAGTGCACTGGATACTGGCAGACTTGAATACGGGAGAGGGTAGTGGAATTCCTGGTGTAGGAGTGAAATCCGTAGATATCAGGAGGAACACCGGTGGCGAAGGCGGCTACCTGGACCGATATTGACGCTGAGACGCGAAAGCGTGGGTAGCAAACAGG
0df518fa1692790ebfdc359948c36ed1	0	79	0	138	15	57	224	243	29	0	0	0	0	0	0	0	119	0	0	0	0	0	0	0	0	0	0	d__Bacteria; p__Actinobacteriota; c__Thermoleophilia; o__Gaiellales; f__Gaiellaceae; g__Gaiella	0.997831	TACGTAGGGGGCAAGCGTTGTCCGGATTTATTGGGCGTAAAGAGCGTGTAGGCGGCCGCACAGGTCCGTTGTGAAAACTGGAGGCTTAACCTTCAGACGTCGATGGAAACCGTGCGGCTAGAGTCCGGAAGAGGAGAGCGGAATTCCTGGTGTAGCGGTGAAATGCGCAGATATCAGGAAGAACACCCGTGGCTAAGGCGGCTCTCTAGTACGGTACTGACGCTGAGACGCGAAAGCGTGGGGAGCGAACAGG
0df656bf94b7c448acf3312817e168af	0	0	0	0	0	0	0	0	0	2	0	0	0	0	0	0	0	0	0	0	0	0	0	0	0	0	0	d__Bacteria; p__Patescibacteria; c__ABY1; o__Candidatus_Komeilibacteria; f__Candidatus_Komeilibacteria; g__Candidatus_Komeilibacteria; s__uncultured_bacterium	0.767287	TACGAAGGTGGCAAGCGTTACCCGGATTTACTGGGCGTAAAGCGTCTGTAGACTGTTTGAGAAGTTTTTGGTTAAATCTTGAGGCTTAACCTCAAGACTGCCAGGAATACTCTCAAACTAGAGGTTGGGAGAGGTAAGCGGAATTGCCGGTGTAGTAGTAAAATGCGTTGATATCGGCAAGAACACCAAAAGCAAAGGCAGCTTACTAGAACACACCTGACGTTGAGAGACGAAAGCGTGGGTAGCGAATGGG
0dfae844de329f7946a8b5e19b6727fa	0	0	0	0	0	0	0	0	0	33	0	0	0	0	0	0	0	0	0	0	0	0	0	0	0	0	0	d__Bacteria; p__Chloroflexi; c__Dehalococcoidia; o__S085; f__S085; g__S085; s__metagenome	0.997709	TACGTAGGTGGCAAGCGTTGTCCGGATTTACTGGGCGTAAAGGGCGTGCAGGCGGTTTGTTAAGTCTAGGGTGAAAGCTCCCGGCTCAACTGGGAGAGGTCCTTGGATACTGGCGAACTTGAGGGATGCAGAGGAAAGTGGAATTCCCGGTGTAGTGGTGATATGCGTAGATATCGGGAGGAACACCAGTGGCGAAGGCGGCTTTCTGGGCATTTCCTGACGCTGAGACGCGAAAGCGTGGGGAGCGAACCGG
0dfbea4963a4d285e8b2f2f1cd9bdddf	0	0	0	0	0	0	0	0	0	0	0	0	0	0	0	4	0	0	0	0	0	0	0	0	0	0	0	d__Bacteria; p__Bacteroidota; c__Bacteroidia; o__Chitinophagales; f__Chitinophagaceae; g__Niastella; s__uncultured_bacterium	0.999388	TACGGAGGGTGCAAGCGTTATCCGGATTCACTGGGTTTAAAGGGTGCGTAGGTGGATTGCCAAGTCCGTGGTGAAATCTCCGAGCTTAACTCGGAAACTGCCGTGGATACTGGTAATCTTGAATATCGTGGAGGTAAGCGGAATATGTCATGTAGCGGTGAAATGCTTAGATATGACATAGAACACCGATAGCGAAGGCAGCTTGCTACACGATCATTGACACTGAGGCACGAAAGCGTGGGGATCAAACAGG
0e0629572f178444400fc7d866c1f290	0	7	0	0	0	0	0	0	0	0	0	0	0	0	0	0	0	0	0	0	0	0	0	0	0	0	0	d__Bacteria; p__Dependentiae; c__Babeliae; o__Babeliales; f__Vermiphilaceae; g__Vermiphilaceae; s__uncultured_Candidatus	0.810039	TACGAGGGGTGCAAGCGTTATTCGGAATTATTGGGCGTAAAGGGTGCGTAGGTGGCACGCTAAGTCAACTGTTAAATTCCTCGGCCTAACCGAGGATCTGCGGTAGATACTGGCGAGCTAGAGGGTGGAAGAGAGAAGTGGAATTCTCGGAGTAGCGGTAAAATGCGTAGATCTCGAGAGGAACACCAATGGCGAAGGCAGCTTCTTGGTCCACACCTGACACTGAGGCACGAAAGCGTGGGGAGCAAACAGG
0e15a6481fd56ec33f482775b84f8152	0	20	0	9	13	17	12	14	0	0	0	0	0	0	0	0	0	0	0	0	0	0	0	0	0	0	0	d__Bacteria; p__Myxococcota; c__Polyangia; o__Haliangiales; f__Haliangiaceae; g__Haliangium; s__uncultured_bacterium	0.750038	TACGGAGGGTGCAAACGTTGCTCGGAATCATTGGGCGTAAAGCGCACGTAGGCGGTCCAGCAAGTCGGGTGTGAAAGCCCTCGGCTCAACCGAGGAAGTGCATTCGAAACTAGTGGACTTGAATACTGGAGAGGGTCGCGGAATTCCCGGTGTAGAGGTGAAATTCGTAGATATCGGGAGGAACACCAGTGGCGAAGGCGGCGACCTGGACAGATATTGACGCTGAGGTGCGAAAGCGTGGGGAGCAAACAGG
0e1b4973d01f40b0b24b73010c576d7c	0	0	0	0	0	0	0	0	11	0	0	0	0	0	0	0	0	0	0	0	0	0	0	0	0	0	0	d__Bacteria; p__Armatimonadota; c__uncultured; o__uncultured; f__uncultured; g__uncultured; s__uncultured_bacterium	0.945996	TACGTGGGGGGCGAGCGTTGTCCGAATTTACTGGGCGTAAAGCGCGTGTAGGCGGTTCTTTAAGTCAGGTGTGAAATCCCGTGGCTCAACCACGGAACTGCATTTGAAACTGAAGGGCTTGAGTGTGGGAGAGGAAAGTGGAATTCCTGGTGTAGCGGTGAAATGCGTAGATATCAGGAGGAACACCCGTGGCGAAGGCGGCTTTCTGGCCCACTACTGACGCTGAGACGCGAAAGCTAGGGGAGCAAACGGG
0e278459a3742f6188f98e2c36cfc6cf	0	0	37	0	0	0	0	0	0	0	0	0	0	0	0	0	0	0	0	0	0	0	0	0	0	0	0	d__Bacteria; p__Actinobacteriota; c__Thermoleophilia; o__Gaiellales; f__Gaiellaceae; g__Gaiella	0.98858	TACGTAGGGGGCAAGCGTTGTCCGGATTTATTGGGCGTAAAGAGCGTGTAGGCGGCCAGACAGGTCCGTTGTGAAAACTGGAGGCTTAACCTTCAGACGTCGATGGAAACCGTCTGGCTAGAGTCCGGAAGAGGAGAGTGGAATTCCTGGTGTAGCGGTGAAATGCGCAGATATCAGGAAGAACACCCGTGGCTAAGGCGGCTCTCTAGTACGGTACTGACGCTGAGACGCGAAAGCGTGGGGAGCAAACAGG
0e285e3d9f44a903f31fa0fd54345b68	76	0	0	0	0	0	0	0	0	140	0	0	0	0	0	0	0	0	0	0	0	0	0	0	0	0	0	d__Bacteria; p__Actinobacteriota; c__Acidimicrobiia; o__Microtrichales; f__Ilumatobacteraceae; g__CL500-29_marine_group; s__metagenome	0.950945	CACGTAGGCACCAAGCGTTGTCCGGATTTATTGGGCGTAAAGAGCTCGTAGGCGGTTGAGTAAGTCGGGTGTGAAAACTCTGGGCTTAACCCAGAGCCGCCACTCGATACTGCTCTGACTTGAGTTCGGTAGGGGAGCAGGGAATTCCTAGTGTAGCGGTGAAATGCGCAGATATTAGGAGGAACACCGGTGGCGAAGGCGCTGCTCTGGGCCGAAACTGACGCTGAGGAGCGAAAGCGTGGGTAGCAAACAGG
0e2e91fba1ca9ed7de2d11ea4786c914	0	0	0	0	0	0	0	0	0	0	0	0	0	4	0	0	0	0	0	0	0	0	0	0	0	0	0	d__Bacteria; p__Proteobacteria; c__Gammaproteobacteria; o__Pseudomonadales; f__Moraxellaceae; g__Acinetobacter; s__Acinetobacter_ursingii	0.968406	TACAGAGGGTGCGAGCGTTAATCGGATTTACTGGGCGTAAAGCGTGCGTAGGCGGCTAATTGAGTCGGATGTGAAATCCCCGAGCTTAACTTGGGAATTGCATTCGATACTGGTTAGCTAGAGTGTGGGAGAGGATGGTAGAATTCCAGGTGTAGCGGTGAAATGCGTAGAGATCTGGAGGAATACCGATGGCGAAGGCAGCCATCTGGCCTAACACTGACGCTGAGGTACGAAAGCATGGGGAGCAAACAGG
0e35289d784d5d6552de3d7d28fbbc9f	0	0	0	0	0	0	0	0	0	0	0	0	0	0	0	0	0	0	0	0	0	0	0	0	90	530	152	d__Bacteria; p__Armatimonadota; c__uncultured; o__uncultured; f__uncultured; g__uncultured	0.999977	TACGTAGGGGGCGAGCGTTGTCCGAATTCACTGGGCGTAAAGCGCGCGTAGGCGGGTTTTTAAGTTGGGGGTGAAATCCCGAGGCTCAACCTCGGAACTGCCTCCAAAACTGGGAACCTTGAGGTTTGGAGAGGGAAGTGGAATTCCAGGTGTAGCGGTGAAATGCGTAGATATCTGGAGGAACACCCGTGGCGAAGGCGGCTTCCTGGCCATATTCTGACGCTGAGGTGCGAAAGCTAGGGGAGCGAACGGG
0e42cbd500cfa1a517c90ce8f06ca1ba	0	0	0	0	0	0	0	0	0	0	10	0	0	0	0	0	0	0	0	0	0	0	0	0	0	0	0	d__Bacteria; p__Bacteroidota; c__Bacteroidia; o__Sphingobacteriales; f__Lentimicrobiaceae; g__Lentimicrobium	0.895584	TACGGAGGGTGCAAGCGTTATCCGGATTCATTGGGTTTAAAGGGTGCGCAGGCGGGCTTGTCAGTCAGTGGTGAAATCCTACGGCTTAACCGTGGAACTGCCATTGATACTGCAAGTCTTGAGTATAGTTGAAGTGGGCGGAATGTAGCATGTAGCGGTGAAATGCATAGATATGCTACAGAACACCAATTGCGAAGGCAGCTCACTAAGTTATAACTGACGCTCATGCACGAAAGCGTGGGGATCAAACAGG
0e4c3815441b06e741d6a7d84c06e5da	0	0	37	0	0	0	0	0	0	0	0	0	0	0	0	0	0	0	0	0	0	0	0	0	0	0	0	d__Bacteria; p__Actinobacteriota	1	GACGTAGGGGGCAAGCGTTGTTCGGAATCATTGGGCGTAAAGCGCTCGTAGGCGGTCGATTAAGTCGGATGTGAAAACCCAGGGCTCAACCCTGGGCCTGCATTCGAAACTGGTCGACTCGAGTCCAGAAGAGGCAAGTGGAATTCCCGGTGTAGCGGTGGAATGCGCAGATATCGGGAAGAACACCAGTGGCGAAGGCGGCTTGCTGGGATGTGACTGACGCTGAGGAGCGAAAGCTAGGGGAGCAAACAGG
0e55339184fe9a032b6098595b39905f	61	0	0	0	0	0	0	0	0	0	0	0	0	0	0	0	0	0	0	0	0	0	0	0	0	0	0	d__Bacteria; p__Bacteroidota; c__Bacteroidia; o__Sphingobacteriales; f__Sphingobacteriaceae; g__Mucilaginibacter	0.999554	TACGGAGGATCCAAGCGTTATCCGGATTTATTGGGTTTAAAGGGTGCGTAGGTGGCTTTTTAAGTCAGGGGTGAAAGACGGTAGCTTAACTATCGCAGTGCCTTTGATACTGAAGAGCTTGAATGAACTAGAGGTAGGCGGAATGTGACAAGTAGCGGTGAAATGCATAGATATGTCACAGAACACCAATTGCGAAGGCAGCTTACTATGGTTTTATTGACACTGAGGCACGAAAGCGTGGGGATCAAACAGG
0e58437d7326cefb95a5c63a98ff9336	0	0	0	0	0	0	0	0	0	0	0	0	0	0	0	0	0	0	0	0	0	0	0	0	0	6	0	d__Bacteria; p__Verrucomicrobiota; c__Verrucomicrobiae; o__Chthoniobacterales; f__Terrimicrobiaceae; g__Terrimicrobium; s__uncultured_eubacterium	0.790448	TACAGAGGTCTCAAGCGTTGTTCGGATTCATTGGGCGTAAAGGGTGCGCAGGCGGCGTGGAAAGTTGAGTGTGAAATCCTGGGGCTTAACCCCAGAACTGCACTCAATACTCCCATGCTAGAGGAATGTAGAGGAGAGTGGAATTCACGGTGTAGCAGTGAAATGCGTAGATATCGTGAGGAAGACCAGTTGCGAAGGCGACTCTCTGGGCATTTCCTGACGCTCATGCACGAAGGCCAGGGGAGCAAACGGG
0e690d907050e4d97bd29853e420dd5a	0	0	0	0	0	0	0	0	0	0	0	0	0	0	0	0	0	105	0	0	0	0	0	0	0	0	0	d__Bacteria; p__Campilobacterota; c__Campylobacteria; o__Campylobacterales; f__Sulfurimonadaceae; g__Sulfuricurvum	1	TACGGAGGGTGCAAGCGTTACTCGGAATCACTGGGCGTAAAGGGTGCGTAGGCTGGCTTCTAAGTCAGATGTGAAATCCAATGGCTTAACCATTGAACTGCATTTGAAACTGGGAGCCTAGAGTTCAGAAGGGGCAGATGGAATTAGTGGTGTAGGGGTAAAATCCGTAGATATCACTAGGAATATCAAAAGCGAAGGCGATCTGCTGGGATGATACTGACGCTGAGGCACGAAAGCGTGGGGAGCAAACAGG
0e6b62a664cbbef401d48974fcaa034b	0	0	0	0	0	0	0	0	0	25	0	0	0	0	0	0	0	0	0	0	0	0	0	0	0	0	0	d__Bacteria; p__Bacteroidota; c__Bacteroidia; o__Chitinophagales; f__Chitinophagaceae	1	TACGGAGGGTGCAAGCGTTATCCGGATTCACTGGGTTTAAAGGGTGCGTAGGTGGGCTAGTAAGTCCGTGGTGAAATCTCCAAGCTTAACTTGGAAACTGCCGTGGATACTATTAGTCTTGAATCTCGTGGAGGTAAGCGGAATATGTCATGTAGCGGTGAAATGCTTAGATATGACATAGAACACCGATAGCGAAGGCAGCTTGCTACACGAGTATTGACACTGAGGCACGAAAGCGTGGGGATCAAACAGG
0e74fdf136fb62f9a7b32821a3e4f942	0	7	0	0	0	0	0	0	0	0	0	0	0	0	0	0	0	0	0	0	0	0	0	0	0	0	0	d__Bacteria; p__Firmicutes	0.707493	GACATAGGTGGCAAACGTTATCCGGAATTACTGGGCGTAAAGAGTGCGTAGGTGGTTCAATAAGTTACTGGTGGCAAATCGGGGCCCAACCCCGTGGAAGTTGGTAATACTGTTGAACTAGAGGACCGGAGAGGTTAACGGAATTCTATGTGTAGCGGTAAAATGCTCAAATATATAGAGGAACACCAAACGGCGAAGGCAGTTAACTATTCGGTGCCTGACGTTGAGGCACGAAAGCGTGGGGAGCAAGACGG
0e898e48800a0329b88fbc39341c44c5	0	13	0	0	0	0	0	0	0	0	0	0	0	0	0	0	0	0	0	0	0	0	0	0	0	0	0	d__Bacteria; p__Verrucomicrobiota; c__Chlamydiae; o__Chlamydiales; f__cvE6; g__cvE6; s__uncultured_bacterium	0.963105	TACGGAGGGTGCAAGCATTGATCGGAATTACTGGGCGTAAAGGGCGCGTAGGCGGTTTAGAAAGTCAGATGTGAAATTCCGGGGCTCAACCCCGGAGCTGCATTTGAAACTCCTAAGCTAGAGTTCAGTTAGGGTAAACGGAATTCCACGTGTAGCGGTGAAATGCGTAGATATGTGGAAGAACACCGGTGGTGAAGACGGTTTACTGGGCTGATACTGACGCTGAGGCGCGAAAGCATGGGGAGCAAACAGG
0eae887e8bf649b5fe0a378f97178881	0	0	0	0	0	0	0	0	0	0	37	0	0	0	0	0	0	0	0	0	0	0	0	0	0	0	0	d__Bacteria; p__Acidobacteriota; c__Vicinamibacteria; o__Vicinamibacterales; f__uncultured; g__uncultured; s__metagenome	0.997286	TACAGGGGGGGCAAGCGTTGTTCGGAATTACTGGGCGTAAAGGGTTCGTAGGTGGCCAACTAAGTCAGACGTGAAATCCCTCAGCTTAACTGGGGAACTGCGTCTGATACTGGTTGGCTTGAGTACAGGAGAGGAATGCGGAATTCCAGGTGTAGCGGTGAAATGCGTAGATATCTGGAGGAACACCGGTGGCGAAGGCGGCATTCTGGACTGTAACTGACACTGAGGAACGAAAGCCAGGGGAGCAAACGGG
0ebe8cd3d6b25a0c1d364b530efdc195	0	0	0	0	0	0	0	0	0	0	0	10	9	2	0	8	0	0	0	0	0	0	0	0	0	0	0	d__Bacteria; p__Patescibacteria; c__ABY1; o__Candidatus_Komeilibacteria; f__Candidatus_Komeilibacteria; g__Candidatus_Komeilibacteria; s__Parcubacteria_group	0.781625	TACGAGGGTGGCAAGCGTTATCCGGATTTATTGGGTGTAAAGCGTCCCTAGGCTGTTCGGTAAGTTTCTGGTTAAATCTCTGGGCTCAACCCAGAAACCGCTAGAAAAACTGCCAGACTAGAGACCGGGAGAGGCAAGCGGAATAGCCGGTGGAGTAGTAAAATGCGTTGATATCGGCTAGAACACCAAAAGCGAAGGCAGCTTGCTAGAACGGTTCTGACGCTCATAGGACGAAAGCGTGGGTAGCGAATGGG
0ebeef0d3162fb90dbd13edcce84bae5	0	0	0	0	0	0	0	0	0	4	0	0	0	0	0	0	0	0	0	0	0	0	0	0	0	0	0	d__Bacteria; p__Chloroflexi; c__Anaerolineae; o__SBR1031; f__SBR1031; g__SBR1031; s__uncultured_bacterium	0.87835	AACGTAGGACGCAAGCGTTATCCGGAGTTACTGGGCGTAAAGCGCAAGCAGGCTGTACCGCAAGTGGGGCGTGAAAGCTCTCGGCTAAACCGGGAGAGGCCGTTCCAAACTGCGGAACTGGAGCACAGCAGAGGTAGGCGGAATTCCGGGTGGAGTGGTGAAATGCGTAGAGATCCGGAGGAACACCAGAGGCGAAGGCGGCCTACTGGGCTGTGACTGACGCTGAGATGCGACAGCTAGGGGAGCGAACGGG
0ed729d71296e0e8b3d6b8aa25b773bc	0	0	0	0	0	0	0	0	0	0	0	0	0	0	0	0	0	0	0	0	0	0	0	0	1234	0	0	d__Bacteria; p__Firmicutes; c__Desulfitobacteriia; o__Desulfitobacteriales; f__Desulfitobacteriaceae; g__Desulfosporosinus	0.999879	TACGTAGGGGGCAAGCGTTGTCCGGAATTATTGGGCGTAAAGGGCGCGTAGGCGGATAATTAAGTCCGGTGTGAAAGATCAGGGCTCAACCCTGAGAGTGCATCGGAAACTGGCTATCTTGAGGACAGGAGAGGAAAGTGGAATTCCACGTGTAGCGGTGAAATGCGTAGATATGTGGAGGAACACCAGTGGCGAAGGCGACTTTCTGGACTGTAACTGACGCTGAGGCGCGAAAGCGTGGGGAGCAAACAGG
0ed82bed84de7c737439d2658891e5e2	21	0	0	0	0	0	0	0	0	0	0	0	0	0	0	0	0	0	0	0	0	0	0	0	0	0	0	d__Bacteria; p__Actinobacteriota; c__Actinobacteria; o__Propionibacteriales; f__Nocardioidaceae; g__Nocardioides	0.999977	TACGTAGGGTGCGAGCGTTGTCCGGAATTATTGGGCGTAAAGGGCTCGTAGGCGGTTTGTCGCGTCGGGAGTGAAAACCAGGTGCTTAACACCTGGCTTGCTTTCGATACGGGCAGACTAGAGGTATGCAGGGGAGAACGGAATTCCTGGTGTAGCGGTGAAATGCGCAGATATCAGGAGGAACACCGGTGGCGAAGGCGGTTCTCTGGGCATGACCTGACGCTGAGGAGCGAAAGTGTGGGGAGCGAACAGG
0ede976c5aa477f43a1a070a0041ec9e	12	0	0	0	0	0	0	0	0	56	0	0	0	0	0	0	0	0	0	0	0	0	0	0	0	0	0	d__Bacteria; p__Chloroflexi; c__JG30-KF-CM66; o__JG30-KF-CM66; f__JG30-KF-CM66; g__JG30-KF-CM66; s__metagenome	0.999599	TACGTAGGTGGCGAGCGTTGTCCGGATTTACTGGGCGTAAAGCGCGCGCAGGCGGACTGATCAGTCTGGGGTGAAATCTCACGGCTCAACTGTGAGCGGTCCCTGGATACTGTCAGTCTTGAGATGTCTAGAGGAGAGCGGAATTCCCGGTGTAGTGGTGGAATGCGTAGATATCGGGAAGAACACCAGTGGCGAAAGCGGCTCTCTGGGGACCATCTGACGCTGAGGCGCGAAAGCGTGGGGAGCGAACCGG
0ee49ddd2029af52eae598da22613373	0	0	0	0	0	0	0	42	20	0	0	0	0	12	0	0	0	0	0	0	0	0	0	0	0	0	0	d__Bacteria; p__Patescibacteria; c__Saccharimonadia; o__Saccharimonadales	1	TACGTAGGGTGCAAGCATTATCCGGAGTGACTGGGCGTAAAGAGTTGCGTAGGTGGTTTATTAAGTGAATAGTGAAATCCGACGGCTCAACCGTACGGACTATTATTCAAACTGGTAAACTCGAGAATGGTAGAGGTAACTGGAATTTCTTGTGTAGGAGTGAAATCCGTAGATATAAGAAGGAACACCAATGGCGTAGGCAGGTTACTGGACCATTTCTGACACTGAGGCACGAAAGCGTGGGGAGCGAACCGG
0ee4aa49af0bde16c37285540abfb00b	0	0	0	0	0	0	0	0	0	32	0	0	0	0	0	0	0	0	0	0	0	0	0	0	0	0	0	d__Bacteria; p__Proteobacteria; c__Alphaproteobacteria; o__Rhizobiales; f__Xanthobacteraceae; g__uncultured	0.753542	TACGAAGGGGGCTAGCGTTGCTCGGAATCACTGGGCGTAAAGCGCACGTAGGCGGCTTTTTAAGTCAGGGGTGAAATCCTGGAGCTCAACTCCAGAACTGCCTTTGATACTGAGGAGCTAGAGTCCGGGAGAGGTGAGTGGAACTGCGAGTGTAGAGGTGAAATTCGTAGATATTCGCAAGAACACCAGTGGCGAAGGCGGCTCACTGGCCCGGTACTGACGCTGAGGTGCGAAAGCGTGGGGAGCAAACAGG
0eeb5105062830cc8364c47fb8dffc57	0	0	0	0	0	0	0	0	0	0	0	0	0	0	0	0	0	0	0	540	219	96	0	0	0	0	0	d__Bacteria; p__Campilobacterota; c__Campylobacteria; o__Campylobacterales; f__Sulfurovaceae; g__Sulfurovum	1	TACGGAGGGTGTAAGCGTTACTCGGAATCACTGGGCGTAAAGCGCGCGCAGGCGGCCTTTTAAGTTGGATGTGAAAGCCTATGGCTCAACCATAGAACTGCATCCAAAACTATTGGGCTAGAGTGTGGGAGAGGAAGATGGAATTAGTTGTGTAGGGGTAAAATCCGTAGAGATAACTAGGAATACCAAAAGCGAAGGCAATCTTCTGGAACACTACTGACGCTGAGGCGCGAAAGCGTGGGGAGCAAACAGG
0ef77bca16ca614be877aede3a634e5d	0	0	0	0	0	0	0	0	0	32	0	0	0	0	0	0	0	0	0	0	0	0	0	0	0	0	0	d__Bacteria; p__Acidobacteriota; c__Blastocatellia; o__11-24; f__11-24; g__11-24; s__uncultured_Acidobacteria	0.832729	TACGTAGGTGGCAAGCGTTGTTCGGAATTATTGGGCGTAAAGGGCGCGTAGGCGGTTTGTTAAGTCGGTCGTGAAAGCCCGGGGCTCAACCCCGGAGGGTCGACCGATACTGGCAGACTAGAGTACAGAAGAGGTAGCTGGAATTCCCGGTGTAGCGGTGAAATGCGTAGATATCGGGAGGAACACCTGAGGCGAAGGCGGGCTACTGGGCTGATACTGACGCTGAGGCGCGAAAGCTAGGGGAGCAAACGGG
0f0e0bf1d023deca6278bafadfcb537c	0	125	295	298	0	0	114	146	0	0	0	0	0	0	9	17	121	0	0	0	0	0	0	0	0	0	0	d__Bacteria; p__Actinobacteriota; c__Thermoleophilia; o__Gaiellales; f__Gaiellaceae; g__Gaiella	0.999442	TACGTAGGGGGCAAGCGTTGTCCGGATTTACTGGGCGTAAAGAGCGTGTAGGCGGCAAAGCAGGTCTGTTGTGAAAACTGGAGGCTCAACCTCCAGACGTCGACAGAAACCGCTTGGCTAGAGTCCGGAAGAGGAGAGTGGAATTCCTGGTGTAGCGGTGAAATGCGCAGATATCAGGAAGAACACCAATGGCGAAGGCAGCTCTCTGGGACGGTACTGACGCTGAGACGCGAAAGCGTGGGGAGCGAACAGG
0f18144d308ada95632ab5193d92073f	102	0	0	42	0	0	0	0	0	0	0	919	58	0	0	307	0	0	0	0	0	197	386	0	0	0	0	d__Bacteria; p__Proteobacteria; c__Gammaproteobacteria; o__Pseudomonadales; f__Pseudomonadaceae; g__Pseudomonas	0.999958	TACAGAGGGTGCAAGCGTTAATCGGAATTACTGGGCGTAAAGCGCGCGTAGGTGGTTTGTTAAGTTGGATGTGAAATCCCCGGGCTCAACCTGGGAACTGCATCCAAAACTGGCAAGCTAGAGTATGGTAGAGGGTGGTGGAATTTCCTGTGTAGCGGTGAAATGCGTAGATATAGGAAGGAACACCAGTGGCGAAGGCGACCACCTGGACTGATACTGACACTGAGGTGCGAAAGCGTGGGGAGCAAACAGG
0f1b1b6a7585f4586a09eff410aa7ad1	0	125	53	35	0	0	36	26	38	0	0	0	0	0	8	0	18	0	0	0	0	0	0	0	0	0	0	d__Bacteria; p__Proteobacteria; c__Alphaproteobacteria; o__Sphingomonadales; f__Sphingomonadaceae; g__Sphingomonas	0.998344	TACGGAGGGGGCTAGCGTTGTTCGGAATTACTGGGCGTAAAGCGTACGTAGGCGGCTTTGTAAGTTAGAGGTGAAAGCCCGGGGCTTAACCCCGGAATTGCCTTTAAGACTGCATCGCTTGAATCATGGAGAGGTGAGTGGAATTCCGAGTGTAGAGGTGAAATTCGTAGATATTCGGAAGAACACCAGTGGCGAAGGCGACTCACTGGACATGTATTGACGCTGAGGTACGAAAGCGTGGGGAGCAAACAGG
0f25a22a38387ee8ffee27b8f7757654	0	0	0	0	0	0	0	0	0	0	0	0	0	0	0	0	0	0	0	0	0	0	0	0	6	0	0	d__Bacteria; p__Firmicutes; c__Bacilli	0.984663	TACGAAGGGGACTAGCGTTATCCGGAATTATTGGGCGTAAAGCGCGCGCAGGCGGTCCTTTAAGTCTGATGTGAAATACCGATGCTCAACATCGGAACTGCATCAGAAACTGTGGATCTTGAGTGTCGGAGAGGAAAGCGGAATTCCCGGTGTAGCGGTGAAATGCGTAGATATCGGGAGGAACACCAGTGGCGAAGGCGGCTTTCTGGACGACAACTGACGCTGAGGCGCGAAAGCGTGGGGAGCAAACAGG
0f4278767f461a1df87cb88e083d950c	43	0	0	0	0	0	0	0	0	8	0	0	0	0	0	0	0	0	0	0	0	0	0	0	0	0	0	d__Bacteria; p__Acidobacteriota; c__Blastocatellia; o__Blastocatellales; f__Blastocatellaceae; g__Stenotrophobacter; s__uncultured_bacterium	0.790377	TACGTAGGGACCAAGCGTTGTTCGGATTTACTGGGCGTAAAGGGCGCGTAGGCGGCATGACAAGTCACTTGTGAAATCTCCGGGCTTAACTCGGAACGGCCAAGTGATACTGTCACGCTAGAGTGCAGAAAGGGCAATCGGAATTCTTGGTGTAGCGGTGAAATGCGTAGATATCAAGAGGAACACCTGAGGCGAAGGCGGGTTGCTAGGCTGACACTGACGCTGAGTGCGCGAAAGCCAGGGGAGCAAACGGG
0f56106a0fe4a04529080203c14c9d48	0	0	0	0	8	28	0	0	0	0	0	0	0	0	0	0	0	0	0	0	0	0	0	0	0	0	0	d__Archaea; p__Crenarchaeota; c__Bathyarchaeia; o__Bathyarchaeia; f__Bathyarchaeia; g__Bathyarchaeia; s__uncultured_euryarchaeote	0.999819	CACCAGCCCCTCGAGTGGTGGGGACTATTATTTGGCCTAAAGCGTCCGTAGCTGGCTGTATCCGTCTCCCGTTAAATCCAGCGTCCTAAGCGTTGGACCGCGGGTGATACCATACAGCTAGAGGGTGGGATAGGTGGGCGGTATTTCTGGGGTAGGGGCGAAATCCTTTGATCCCAGGAGGACCACCAGTGGCGAAGGCTGCCCACTAGAACACGCCTGACGGTCAGGGACGAAAGCTGGGGCAGCGAACCGG
0f6be26a667ad3c87b8961a4e3038c5e	0	115	0	1376	120	169	0	165	6	0	0	0	0	0	0	0	0	0	0	0	0	0	0	0	0	0	0	d__Bacteria; p__Actinobacteriota; c__Thermoleophilia; o__Gaiellales; f__uncultured; g__uncultured; s__uncultured_Rubrobacterales	0.765555	TACGTAGGGGGCAAGCGTTGTCCGGATTTATTGGGCGTAAAGCGCGTGTAGGCGGCCAGATAAGTCCGCTGTGAAAACTCGAAGCTCAACTTCGAGCTGTCGGTGGAAACTATTTGGCTAGAGTCCGGAAGAGGAGAGTGGAATTCCTGGTGTAGCGGTGAAATGCGCAGATATCAGGAAGAACACCCGTGGCGAAGGCGGCTCTCTGGGACGGTACTGACGCTGAGACGCGAAAGCGTGGGGAGCGAACAGG
0f700b983207ec336ed4b4679028b514	14	349	144	214	37	44	220	301	38	0	0	0	0	0	12	0	262	0	0	0	0	0	0	0	0	0	0	d__Bacteria; p__Methylomirabilota; c__Methylomirabilia; o__Rokubacteriales; f__Rokubacteriales; g__Rokubacteriales; s__uncultured_bacterium	0.994489	GACAGAGGGGGCAAGCGTTGCTCGGAATTACTGGGCGTAAAGGGCGCGTAGGCGGGATGGCAAGTCGGTCGTGAAATCCTTCGGCTCAACCGAAGAACGTCGATCGATACTGCTGTTCTTGAGGGTTGCAGAGGAGACTGGAATTCCCGGTGTAGCGGTGAAATGTGTAGAGATCGGGAGGAACACCGGTGGCGAAGGCGGGTCTCTGGGCAATTCCTGACGCTGAGGCGCGAAAGCGTGGGGAGCAAACGGG
0f87b2e1cfa29b9e154cfa4a13d1721b	10	0	0	0	0	0	0	0	0	0	0	0	0	0	0	0	0	0	0	0	0	0	0	0	0	0	0	d__Bacteria; p__Proteobacteria; c__Alphaproteobacteria; o__Acetobacterales; f__Acetobacteraceae	0.999999	TACGAAGGGGGCTAGCGTTGCTCGGAATTACTGGGCGTAAAGGGCGCGTAGGCGGCACTGTTAGTCAGGCGTGAAAGTCCTGGGCTCAACCTGGGAACTGCGCTTGATACGGCAGAGCTAGAGGATGGAAGAGGGTCGCGGAATTCCCAGTGTAGAGGTGAAATTCGTAGATATTGGGAAGAACACCGGTGGCGAAGGCGGCGACCTGGTCCATTACTGACGCTGAGGCGCGACAGCGTGGGGAGCAAACAGG
0f9a9401c8ed8ec1ab2d631f2defd295	0	0	10	0	0	0	0	0	0	0	0	0	0	0	0	0	0	0	0	0	0	0	0	0	0	0	0	d__Bacteria; p__Chloroflexi	0.999072	TACGTAGGGGGCGAGCGTTGTCCGGATTTACTGGGCGTAAAGAGCGCGTAGGCGGTGCGTTAAGTCCGCGGTGAAATCTCCCGGCTCAACTGGGAGGGTGCCGCGGATACTGGCGTGCTGGAGGACGGCAGAGGAAGGTGGAATTCCCGGTGTAGTGGTGAAATGCGTAGAGATCGGGAGGAACACCAGTGGCGAAAGCGGCCTTCTGGGCCGGCCCTGACGCTGAGGCGCGAAAGCGTGGGGAGCGAACCGG
0fa9b44d52836d2f173f4ac532f8a013	7	40	0	0	0	0	0	0	0	24	0	0	0	0	0	18	0	0	0	0	0	0	0	0	0	0	0	d__Bacteria; p__Proteobacteria; c__Alphaproteobacteria; o__Azospirillales; f__Azospirillaceae; g__Skermanella	0.999945	TACGAAGGGGGCTAGCGTTGTTCGGAATTACTGGGCGTAAAGGGCGCGTAGGCGGTACTTCAAGTCAGGCGTGAAAGCCCCGGGCTCAACCTGGGAACCGCGCTTGAGACTGGAGAACTAGAGTTCGGGAGAGGATGGTGGAATTCCCAGTGTAGAGGTGAAATTCGTAGATATTGGGAAGAACACCGATGGCGAAGGCAGCCATCTGGACCGACACTGACGCTGAGGCGCGAAAGCGTGGGGAGCAAACAGG
0fc3bad702de0ac24b9b0ba26710e5a5	0	0	0	0	0	0	0	0	0	0	0	0	0	0	0	0	0	0	7	0	0	0	0	0	0	0	0	d__Bacteria; p__Acidobacteriota; c__Acidobacteriae; o__Bryobacterales; f__Bryobacteraceae; g__Bryobacter; s__metagenome	0.952632	TACGTAGGCAGCGAGCGTTGTTCGGAATTACTGGGCGTAAAGAGTGTGTAGGCGGTGCTCTAAGTTTGGTGTGAAATCTCCCGGCTTAACTGGGAGGGTGCATCGAAAACTGGAATGCTAGAGGGTGGGAGAGGTAAGCGGAATTCCTGGTGTAGCGGTGAAATGCGTAGATATCAGGAGGAACACCTGTGGTGTAGACAGCTTACTGGACCACTTCTGACGCTGAGACACGAAAGCGTGGGTAGCAAACAGG
0ff52ecd45be79c478d82cfd5bd2e9cd	0	0	0	0	0	0	0	5	0	0	0	0	0	0	4	0	0	0	0	0	0	0	0	0	0	0	0	d__Bacteria; p__Proteobacteria; c__Gammaproteobacteria; o__Pseudomonadales; f__Moraxellaceae; g__Acinetobacter	0.999991	TACAGAGGGTGCGAGCGTTAATCGGATTTACTGGGCGTAAAGCGTGCGTAGGCGGCTTTTTAAGTCGGATGTGAAATCCCTGAGCTTAACTTAGGAATTGCATTCGATACTGGAAAGCTAGAGTATGGGAGAGGATGGTAGAATTCCAGGTGTAGCGGTGAAATGCGTAGAGATCTGGAGGAATACCGATGGCGAAGGCAGCCATCTGGCCTAATACTGACGCTGAGGTACGAAAGCATGGGGAGCAAACAGG
1006b91fba2b1793307dd41b55314a8e	0	0	0	0	0	6	0	0	0	0	0	0	0	0	0	0	0	0	0	0	0	0	0	0	0	0	0	d__Bacteria; p__Armatimonadota; c__uncultured; o__uncultured; f__uncultured; g__uncultured; s__uncultured_soil	0.998555	TACGTAGGGGGCGAGCGTTGTCCGAATTTACTGGGCGTAAAGCGCGTGTAGGCGGCTCTTTAAGTCAGGTGTGAAATCCTGCGGCTCAACCGCAGAACTGCATCTGAAACTGGAGAACTTGAGTTTGGGAGAGGAGAGTGGAATTCCTGGTGTAGCGGTGAAATGCGTAGATATCAGGAGGAACACCCGTGGCGAAGGCGGCTCTCTGGCCCAATACTGACGCTGAGACGCGAAAGCTAGGGGAGCGAACGGG
1010a5fbea523a222f942ee68a10cc83	0	0	0	0	0	0	0	0	0	0	0	0	0	0	3	3	0	0	0	0	0	0	0	0	0	0	0	d__Bacteria; p__Cyanobacteria; c__Sericytochromatia; o__Sericytochromatia; f__Sericytochromatia; g__Sericytochromatia	1	TACGTAGGATGCGAGCGTTGTCCGGAATTATTGGGCGTAAAGAGAACGTAGGTGGCTTTTTAAGTTCGGTCTTAAAGACCGGGGCTCAACCCCGGGAATGGACTGAAAACTGGGAGGCTAGAGGATGTCAGAGGATGGTGGAATTCCCAGTGTAGCGGTGAAATGCGTAGATATTGGGAGGAACACCTGTGGCGAAAGCGGCCATCTGGGGCATTCCTGACACTGAGGTTCGAAAGCTCGGGGAGCAAACAGG
1016daff40035c927c17dcc34795d7ae	0	7	7	0	0	0	0	0	0	0	0	0	0	0	0	0	0	0	0	0	0	0	0	0	0	0	0	d__Bacteria; p__Acidobacteriota; c__Subgroup_20; o__Subgroup_20; f__Subgroup_20; g__Subgroup_20; s__uncultured_bacterium	0.933184	TACGAGGGGAGCAAGCGTTGTTCGGAATCATTGGGCGTAAAGGGCGCGTAGGCGGTCTGGCAAGTCTAAGGTGAAATCCCTCGGCTCAACCGAGGAACTGCCTTGGAAACTGCCGGACTTGAGTTCCGGAGAGGAAAGCAGAATTCCCAGTGTAGCGGTGAAATGCGTAGATATTGGGAGGAATACCGGTGGCGAAGGCGGCTTTCTGGACGGAAACTGACGCTGAGGCGCGAAAGCTAGGGGAGCAAACGGG
1021497ea97ef334339243d582bfb44d	0	0	0	0	0	0	0	0	0	12	0	0	0	0	0	0	0	0	0	0	0	0	0	0	0	0	0	d__Bacteria; p__Proteobacteria; c__Gammaproteobacteria; o__Burkholderiales; f__SC-I-84; g__SC-I-84	0.999993	TACGTAGGGTGCGAGCGTTAATCGGAATTACTGGGCGTAAAGCGTGCGTAGGCGGTTCGTTAAGTGCGTCGTGAAAGCCCCGGGCTCAACCTGGGAATGGCGATGGAAACTGGCGGGCTGGAGTATGGCAGAGGGGGGTGGAATTCCGCGTGTAGCAGTGAAATGCGTAGAGATGCGGAGGAACACCGATGGCGAAGGCAGCCCCCTGGGCCAATACTGACGCTCAGGCACGAAAGCGTGGGGAGCAAACAGG
10376142db3d508a942d17402a298754	0	0	0	0	0	0	0	0	0	0	0	0	0	0	0	4	0	0	0	0	0	0	0	0	0	0	0	d__Bacteria; p__Spirochaetota; c__V2072-189E03; o__V2072-189E03; f__V2072-189E03; g__V2072-189E03; s__uncultured_bacterium	0.983011	TACGTATGTGGCAAGCGTTGTTCGGAATTATTGGGCGTAAAGGGCATTCAGGCGGGATGTTTAGTCAGATGTGAAATCTCAAGGCTCAACCTTGAAACTGCATCTGATACTGGCATTCTTGAGTCAGGGAGAGGAAGGCGGAATTCCCGGTGTAGCGGTGAAATGCGTAGATATCGGGAAGAACACCGGTGGCGAAGGCGGCCTTCTGGCCTATGACTGACGCTGAAGTGCGAAAGTGTGGGGATCAAACGGG
103d69ca2514e956723cb9cff3b4a1dc	0	0	0	0	0	0	0	0	0	0	0	0	6	0	3	0	0	0	0	0	0	0	0	0	0	0	0	d__Bacteria; p__Planctomycetota; c__vadinHA49; o__vadinHA49; f__vadinHA49; g__vadinHA49; s__uncultured_bacterium	0.951909	TACGTGTGGAGCGAGCGTTGTTCGGAATTACTGGGCATAAAGGGCGCGTAGGCGGAGTGTCGTGTCTAGGGTGAAATCCCCCGGCTTAACCGGGGAATTGCCTTGGAAACTGGCATTCTAGAGTGGAACAGGGGTGAGTGGAACTCTGGGTGTAGCGGTGAAATGCGTAGATATCCAGGGGAACGCCGGCGGCGAAAGCGGCTCACTGGGTTCCAACTGACGCTGAGGCGCGAAAGCGTGGGGATCAAACAGG
1057558de242812fdb138341e65f73d0	0	0	62	0	0	0	0	0	0	0	0	0	0	0	0	0	0	0	0	0	0	0	0	0	0	0	0	d__Bacteria; p__NB1-j; c__NB1-j; o__NB1-j; f__NB1-j; g__NB1-j	0.999999	TACGGAGGGCGCAAGCGTTGTTCGGAATCATTGGGCGTAAAGCGCGTGTAGGCGGCTTGGCAAGTCGGGTGTGAAATCCCGGGGCTCAACCCCGGAACTGCATTCGATACTGCCTCGCTAGAGTCCCGGAGAGGAGGGCGGAATTCCCGGTGTAGAGGTGAAATTCGTAGATATCGGGAGGAACACCAGTGGCGAAGGCGGCCCTCTGGACGGTGACTGACGCTGAGATGCGAAAGCGTGGGGAGCAAACAGG
106b589da1eefb66b61ac6adf638e457	0	0	0	0	0	0	0	0	0	0	0	13	9	0	0	4	0	0	0	0	0	0	0	0	0	0	0	d__Archaea; p__Nanoarchaeota; c__Nanoarchaeia; o__Woesearchaeales; f__SCGC_AAA011-D5; g__SCGC_AAA011-D5; s__Candidatus_Pacearchaeota	0.999109	TACTAGCGGTCCAAGTCGCAGCCATCATTATTGGGTCTAAAATATCCGTAGCTTGCTTAATAAGTTCCCTGTGAAATCTCATCTCTTAAGGATGAGGCGTGCAGGGAATACTGCTAAGCTAGAGACTGGAAGACGTAGAAAGTATGTTCAAAGTAGCGGTAAAATGTGTTAATCTTGAGCAGACTCACAATAGCGAAGGCATTCTACGAGGACAGTTCTGACAGTAAAGGATGAAGGCTAGGGGCGCAAAATGG
1089677f6cbeac8b5e2bc05034ec2146	0	0	0	0	0	0	0	0	0	12	0	0	0	0	0	0	0	0	0	0	0	0	0	0	0	0	0	d__Bacteria; p__Verrucomicrobiota; c__Verrucomicrobiae; o__Chthoniobacterales; f__Chthoniobacteraceae; g__Chthoniobacter; s__uncultured_bacterium	0.937973	TACAGAGGTCTCAAGCGTTGTTCGGATTCATTGGGCGTAAAGGGTGCGTAGGCGGTGGGGCAAGTCAGGTGTGAAATCCCGGAGCTCAACTCCGGAACTGCACTTGATACTGCTCTACTAGAGTACTGGAGAGGAGACTGGAATTTACGGTGTAGCAGTGAAATGCGTAGATATCGTAAGGAAGACCAGTGGCGAAGGCGAGTCTCTGGACAGTTACTGACGCTGAGGCACGAAGGCCAGGGGAGCAAACGGG
108a44ecb69681d50f4ca90d81803a66	0	0	0	0	0	0	0	0	2	0	0	0	0	0	0	0	0	0	0	0	0	0	0	0	0	0	0	d__Bacteria; p__Patescibacteria; c__Gracilibacteria; o__Candidatus_Peribacteria; f__Candidatus_Peribacteria; g__Candidatus_Peribacteria; s__uncultured_bacterium	0.999941	GACAGGGGATGCAAGCGTTACTCGGAATTACTGGGCGTAAAGCGTCTGTAGGTGTCCTGCCAAGTCTGGTGTCAAATGGCGATGCTCAACATCGTCAACGTACTGGAAACTAGCGGGATTGAGTCACTCAGAGGTATCTGGAATGTCGTGTGTAGGGGTAAAATCCGTAGATCCACGATGGAACGCCAAAAGCGAAAGCAGGATACTGGGGGTGTACTGACACTCAGAGACGAAAGCGTGGGGAGCAAAGGGG
108aef1996fc5a865d67bd9ffbc31224	0	0	0	0	0	16	0	0	0	0	0	0	0	0	0	0	0	0	0	0	0	0	0	0	0	0	0	d__Bacteria; p__Actinobacteriota; c__Acidimicrobiia; o__uncultured; f__uncultured; g__uncultured	0.995311	TACGTAGGGTGCAAGCGTTGTCCGGATTTATTGGGCGTAAAGAGCTCGTAGGCGGTTTGGCAAGTCGGGTGTGAAAGCTTCAGGCTCAACCTGGAGATGCCACCCGAGACTGCTATGACTGGAGTCTGGTAGGGGAGCACGGAATTCCTGGTGTAGCGGTGAAATGCGCAGATATCAGGAGGAACACCGGTGGCGAAGGCGGTGCTCTGGGCCAGTACTGACGCTGAGGAGCGAAAGCGTGGGTAGCAAACAGG
108be155555fb441b36128fa7198ab4a	0	0	0	0	0	0	0	0	0	20	0	0	0	0	0	0	0	0	0	0	0	0	0	0	0	0	0	d__Bacteria; p__Bacteroidota; c__Kryptonia; o__Kryptoniales; f__BSV26; g__BSV26	1	TACGTAGGATCCGAGCGTTGTCCGGATTTACTGGGTGTAAAGGGCGTGTAGGTGGGTCTCTAAGTCGGTGGTGAAAGCCTGCAGCTTAACTGCAGAATTGCCATTGATACTGGAGGTCTTGAGTACGGCAGAGGGAAATAGAATTCATGGTGTAGCGGTGAAATGTGTAGATATCATGAAGAATACCGGTAGCGAAGGCGGTTTCCTGGTCCGTAACTGACACTGAGGCGCGAAAGCGTGGGGAGCAAACAGG
1099e2ca8e67158bfb8e3670df1759af	52	0	0	0	0	0	0	0	0	0	0	0	0	0	0	0	0	0	0	0	0	0	0	0	0	0	0	d__Bacteria; p__Acidobacteriota; c__Vicinamibacteria; o__Vicinamibacterales; f__uncultured; g__uncultured	0.999944	TACGGGGGGGGCAAGCGTTGTTCGGAATTACTGGGCGTAAAGGGCTCGTAGGCGGCCAACTAAGTCGGATGTGAAATCCCCAGGCTTAACCTGGGAACTGCATCCGATACTGGATGGCTTGAATCCGGGAGAGGGATGCAGAATTCCAGGTGTAGCGGTGAAATGCGTAGATATCTGGAGGAATACCGGTGGCGAAGGCGGCATCCTGGACCGGCATTGACGCTGATGAGCGAAAGCTAGGGGAGCAAACGGG
109f244d08f71c400691a0a76105ace7	21	0	0	0	0	0	0	0	0	0	0	0	0	0	0	0	0	0	0	0	0	0	0	0	0	0	0	d__Bacteria; p__Chloroflexi; c__Anaerolineae; o__Anaerolineales; f__Anaerolineaceae; g__uncultured	0.985388	AACGTAGGTTCCGAGCGTTATCCGGATTTACTGGGCGTAAAGCGTGTTCAGGCGGCTCAACAAGTCGGGCATGAAATCTCTCGGCTCAACCGGGAGGGGCTGTCCGAAACTGTTGGGCTTGAGGGCAGTAGAGGGTGGTGGAATTCCGGGTGTAGTGGTGAAATGCGTAGATATCCGGAGGAACACCAGTGGCGAAAGCGGCCACCTGGACTGTACCTGACGCTCAAACACGAAAGCTAGGGGAGCGAACGGG
10a60cd9d0be2b452b735368997c43f5	0	0	0	0	0	0	0	0	0	9	0	0	0	0	0	0	0	0	0	0	0	0	0	0	0	0	0	d__Bacteria; p__Proteobacteria; c__Gammaproteobacteria; o__Diplorickettsiales; f__Diplorickettsiaceae; g__uncultured; s__uncultured_bacterium	0.882771	TACAGAGGGTGCAAGCGTTAATCGGATTTACTGGGCGTAAAGGGCGCGTAGGTGGTTGTATAAGTTTCATGTGAAATCCCTGGGCTTAACCTAGGAATCGCATGGAAAACTGTATGACTGGAGTACTGTAGAGGGTAGTGGAATTTCCGGTGTAGCGGTGAAATGCGTAGAGATCGGAAGGAACACCAGTGGCGAAGGCGGCTACCTGGACAGATACTGACGCTGAGGCGCGAGAGCGTGGGGAGCAAACAGG
10a8cf9a11c8b11410c9bce545e8f19b	0	0	0	0	0	6	0	0	0	0	0	0	0	0	0	0	0	0	0	0	0	0	0	0	0	0	0	d__Bacteria; p__Proteobacteria; c__Gammaproteobacteria; o__Immundisolibacterales; f__Immundisolibacteraceae; g__Immundisolibacter; s__uncultured_gamma	0.989399	TACGGAGGGTGCAAGCGTTAATCGGAATTACTGGGCGTAAAGCGCGCGTAGGCGGCTGGTTAAGTCGGATGTGAAATCCCCGAGCTCAACTTGGGAACTGCATCCGATACTGGCCAGCTAGAGTGTGGTAGAGGGAAGTGGAATTCCAGGTGTAGCGGTGAAATGCGTAGATATCTGGAGGAACATCAGTGGCGAAGGCGACTTCCTGGACCAACACTGACGCTGAGGCGCGAAAGCGTGGGGAGCAAACAGG
10c6be05d6083a0cc0b42290ff0cbc2e	0	0	0	0	0	0	0	0	0	0	0	9	30	0	0	0	0	0	0	0	0	0	0	0	0	0	0	d__Archaea; p__Halobacterota; c__Methanomicrobia; o__Methanomicrobiales; f__Methanoregulaceae; g__Methanoregula	0.98385	TACCGGCGGCTCGAGTGGTGGCCACTATTACTGGGCTTAAAGCGTTCGTAGCTGGTCTGTTAAGTCTCTGGGGAAATCTACTGGCTTAACCAATAGGCGTCTCAGGGATACTGGCAGACTAGGGACCGGGAGAGGTGAGAGGTACTCCAGGGGTAGGAGTGAAATCCTGTAATCCTTGGGGGACCACCTGTGGCGAAGGCGTCTCACCAGAACGGCTCCGACAGTGAGGGACGAAAGCTGGGGGAGCAAACCGG
10d8271ed667cc74d48fcdb0173af52f	0	0	116	0	0	0	0	0	0	0	0	0	0	0	0	0	0	0	0	0	0	0	0	0	0	0	0	d__Bacteria; p__Acidobacteriota; c__Holophagae; o__Subgroup_7; f__Subgroup_7; g__Subgroup_7	0.999997	TACAGAGGGGGCAAGCGTTATTCGGAATTATTGGGCGTAAAGGGCGCGTAGGCGGCTTGGCAAGTGGATGGTGAAATCCCTCGGCTTAACCGAGGAACTGCCGTCCAAACTGCTTTGCTTGAGGCCGGGAGAGGTGAGTGGAATTCCCAGTGTAGCGGTGAAATGCGTAGATATTGGGAGGAACACCAGTGGCGAAGGCGGCTCACTGGACCGGTTCTGACGCTGAGGCGCGAAAGCGTGGGGAGCAAACGGG
10dbc7d8228431896f9593270476061a	0	0	0	0	0	0	0	0	0	10	0	0	0	0	0	0	0	0	0	0	0	0	0	0	0	0	0	d__Bacteria; p__Armatimonadota; c__Chthonomonadetes; o__Chthonomonadales; f__Chthonomonadales; g__Chthonomonadales; s__uncultured_bacterium	0.993954	TACGGAGGTGGCGAGCGTTGTCCGAAGTTACTGGGCGTAAAGCGCGCGTAGGCGGGCTAGTAAGTCGGAAGTGAAAGGCTGGAGCTTAACTCCAGCAGTGCTCCCGATACTGTTAGTCTTGAGGGCGGCAGGGAGAAGTGGAATGGCTGGTGTAGCGGTGAAATGCGTAGATATCAGTCGGAACACCGGTGGCGAAGGCGGCTTCTTGGGCCGTTCCTGACGCTGAGGCGCGAAAGCCAGGGGAGCGAACGGG
10eba3fd8a92c705d0e263019f81b844	0	0	0	0	0	0	0	0	0	12	0	0	0	0	0	0	0	0	0	0	0	0	0	0	0	0	0	d__Bacteria; p__Planctomycetota; c__Phycisphaerae; o__CCM11a; f__CCM11a; g__CCM11a; s__uncultured_bacterium	0.738499	TACGGAGGATGCAAGCGTTGTTCGGAATCACTGGGCTTAAAGCGCGTGTAGGCGGGATATTTGGTGTCGTGTGAAATCCCCGGTCTCAACCCGGGAACTGCGCGGCATACCGGTATTCTTGAGGCAAGCAGAGGTGACTGGAACGACGGGTGGAGCGGTGAAATGCGTAGATATCCGTTGGAACGCCGGCGACGAAGGTGAGTCACTGGGCTTGTCCTGACGCTGAGACGCGAAAGCGTGGGTAGCAAACAGG
10ec46957e2deb10b791f6ae4ba994ee	0	0	0	0	0	0	0	0	0	72	0	0	0	0	0	0	0	0	0	0	0	0	0	0	0	0	0	d__Bacteria; p__Chloroflexi; c__JG30-KF-CM66; o__JG30-KF-CM66; f__JG30-KF-CM66; g__JG30-KF-CM66; s__uncultured_bacterium	0.985487	TACGTAGGTGGCAAGCGTTGTCCGGATTTATTGGGCGTAAAGGGCGCGCAGGCGGTTCGTTAAGTCCGAGGTGAAATCTCCCGGCTCAACTGGGAGAGGTCTTCGGATACTGGCGGACTGGAGGTGAGCAGAGGTGAGTGGAATTCTCGGTGTAGTGGTGAAATGCGTAGATATCGAGAGGAACACCAGTGGCGAAGGCGGCTCACTGGGCTCTACCTGACGCTGAGGCGCGAAAGCGTGGGGAGCGAACCGG
10f0461cb8a244c14aa2fb73e127e9e5	29	0	0	0	0	0	0	0	0	62	0	0	0	0	0	0	0	0	0	0	0	0	0	0	0	0	0	d__Bacteria; p__Acidobacteriota; c__Vicinamibacteria; o__Vicinamibacterales; f__uncultured; g__uncultured	0.998995	TACGGGGGGGGCAAGCGTTGTTCGGAATTACTGGGCGTAAAGGGCTCGTAGGCGGCCAACTAAGTCAGACGTGAAATCCCTCGGCTTAACCGGGGAACTGCGTCTGATACTGGATGGCTTGAATCCGGGAGAGGGATGCGGAATTCCAGGTGTAGCGGTGAAATGCGTAGATATCTGGAGGAACACCGGTGGCGAAGGCGGCATCCTGGACCGGCATTGACGCTGAGGAGCGAAAGCCAGGGGAGCAAACGGG
10f65afae38daf69cfbf91f3b92d067b	0	0	0	0	0	0	0	0	0	0	0	0	0	0	0	0	0	0	0	0	0	0	0	0	17	0	0	d__Bacteria; p__Dependentiae; c__Babeliae; o__Babeliales; f__Vermiphilaceae; g__Vermiphilaceae; s__metagenome	0.973109	TACGAAGGGTGCAAACGTTATTCGGAATCACTGGGCGTAAAGGGTGCGTAGACGGTATGTTAAGTTCGTCGTTAAAGACTCCGGCCTAACCGGAGCACCGCAATGAAAACTGGCGTACTAGAGGGTGAGAGAGAGAAGTGGAATTCCTGGAGTAGCGGTAAAATGCGTGGATCTCAGGAGGAACACCAATGGCGAAGGCAGCTTCTTGGCTCATTCCTGACGTTGAGGCACGAAAGCGTGGGGAGCAAACAGG
10f78334cc505c7d57872db6d945bed8	0	0	26	0	0	0	0	0	0	0	0	0	0	0	0	0	0	0	0	0	0	0	0	0	0	0	0	d__Bacteria; p__Armatimonadota; c__Chthonomonadetes; o__Chthonomonadales; f__Chthonomonadales; g__Chthonomonadales; s__uncultured_Lutispora	0.999402	TACGTAGGGGGCGAGCGTTGTCCGAAGTTACTGGGCGTAAAGCGCGCGTAGGCGGGTTATTAAGTTGGATGTGAAATCTTCGGGCTCAACCCGGAAACCGCATCCAAAACTGTTAGCCTTGAGGTATGGAGAGGGAAGTGGAATTCCTGGTGTAGCGGTGAAATGCGTAGATATCAGGAGGAACACCCGTGGCGAAGGCGGCTTCCTGGTCATATCCTGACGCTGAGGCGCGAAAGCTAGGGGAGCGAACGGG
10fa915191538b2723b092d0bf5cf87a	8	0	0	0	0	0	0	0	0	0	0	0	0	0	0	0	0	0	0	0	0	0	0	0	0	0	0	d__Bacteria; p__Bacteroidota; c__Bacteroidia; o__Chitinophagales; f__Chitinophagaceae; g__Ferruginibacter; s__metagenome	0.821356	TACGGAGGGTGCAAGCGTTATCCGGATTTACTGGGTTTAAAGGGTGCGTAGGTGGATTAGTAAGTCAGTGGTGAAATCTCCGGGCTTAACCCGGAAACTGCCATTGATACTATTAGTCTTGAATTATCTGGAGGTAAGCGGAATATGTCATGTAGCGGTGAAATGCTTAGATATGACATAGAACACCCATTGCGAAGGCAGCTTACTACGGATATATTGACACTGAGGCACGAAAGCGTGGGGATCAAACAGG
10fd8392a089f99d85af893360f12c06	0	0	0	0	0	0	0	0	0	0	0	29	40	8	25	21	0	0	0	0	0	0	0	0	0	0	0	d__Bacteria; p__Patescibacteria; c__Saccharimonadia; o__Saccharimonadales; f__Saccharimonadales; g__Saccharimonadales; s__uncultured_bacterium	0.825603	TACGTAGGACCCAAGCGTTATCCGGAATTACTGGGCGTAAAGAGTTGCGTAGGTGGTTTGTTAAGTGGAGCGTGAAAGCGTGTGGCTCAACCATACAGCTGCGTTCTAAACTGGCAAACTTGAGTGCGAGAGAGGTAGATGGAATTTCTAGTGTAGGAGTGAAATCCGTAGATATTAGAAGGAACACCGATGGCGTAGGCAGTCTACTGGCTCGTTACTGACACTAAGGCACGAAAGCGTGGGGAGCAAACGGG
10fdda79a9d9e554ccb522fa266d765e	0	0	0	0	0	0	0	0	0	0	0	0	0	0	0	0	0	0	72	0	0	0	0	0	0	0	0	d__Bacteria; p__Acidobacteriota; c__Vicinamibacteria; o__Vicinamibacterales; f__uncultured; g__uncultured	0.999958	TACGGGGGGGGCAAGCGTTGTTCGGAATTACTGGGCGTAAAGGGCTCGTAGGCGGCCAACTAAGTCAGACGTGAAATCCCTCAGCTTAACTGGGGAACTGCGTCTGATACTGGATGGCTTGAGTTCGGGAGAGGGATGCGGAATTCCAGGTGTAGCGGTGAAATGCGTAGATATCTGGAGGAACACCGGTGGCGAAGGCGGCATCCTGGACCGACACTGACGCTGAGGAGCGAAAGCCAGGGGAGCAAACGGG
110c3871c554e3bd7dcf1ee93b23bbf8	0	0	0	0	0	0	0	0	0	0	0	0	0	0	0	0	0	58	0	0	0	0	0	0	0	0	0	d__Bacteria; p__Bacteroidota; c__Bacteroidia; o__Bacteroidales; f__Prolixibacteraceae; g__WCHB1-32; s__uncultured_bacterium	0.939751	TACGGAGGATGCAAGCGTTATCCGGATTCATTGGGTTTAAAGGGTGCGTAGGCGGCTTTTTAAGTCAGTGGTGAAATCCTGCCGCTTAACGGTAGAATTGCCATTGATACTGAAAAGCTTGAGTACATTTGAGGTAAGCGGAATGTGTAGTGTAGCGGTGAAATGCTTAGATATTACACAGAACACCAATTGCGAAGGCAGCTTACTAAACTGATACTGACGCTGATGCACGAAAGCGTGGGGAGCGAACAGG
11194f310db186f457a89cc5c9c1c506	0	0	0	0	0	0	0	0	0	0	0	9	0	0	0	0	0	0	0	0	0	0	0	0	0	0	0	d__Bacteria; p__Planctomycetota; c__Planctomycetes; o__Pirellulales; f__Pirellulaceae	1	GACGAACCGTACAAACGTTATTCGGAATTACTGGGCTTAAAGGGTGCGTAGGCGGCGGTGCAAGTTGGGTGTGAAATCCCTCGGCTCAACCGAGGAACTGCGCTCAAAACTGCATTGCTTGAGGGAGATAGAGGTGAGTGGAACTTAGGGTGGAGCGGTGAAATGCGTTGATATCCTAAGGAACACCAGTGGCGAAAGCGACTCACTGGGTCTCTTCTGACGCTGAGGCACGAAAGCTAGGGTAGCGAACGGG
11215de38e3276d7f4406d60415942cd	0	0	0	0	0	0	0	0	0	13	0	0	0	0	0	0	0	0	0	0	0	0	0	0	0	0	0	d__Bacteria; p__Proteobacteria; c__Alphaproteobacteria; o__uncultured; f__uncultured; g__uncultured	0.999994	GACGGAGGAGGCTAGCGTTGTTCGGAATTACTGGGCGTAAAGCGCGCGCAGGCGGTCTTGCAAGTCAGGGGTGAAAGCCCGGGGCTCAACCTCGGAACTGCCTTTGAGACTGTGAGACTCGAGACCGAGAGAGGAGAGTGGAATTCCCAGTGTAGAGGTGAAATTCGTAGATATTGGGAAGAACACCAGTGGCGAAGGCGGCTCTCTGGCTCGGTACTGACGCTCATGCGCGAAAGCGTGGGGAGCAAACAGG
112f6ee2bae362ee3a370b393661f604	0	0	0	0	0	0	0	0	0	0	0	0	0	0	0	0	9	0	0	0	0	0	0	0	0	0	0	d__Bacteria; p__Actinobacteriota; c__Actinobacteria; o__uncultured; f__uncultured; g__uncultured	0.999715	TACGTAGGGTGCGAGCGTTGTCCGGATTTATTGGGCGTAAAGAGCTCGTAGGCGGTTTGTCGCGTCGGATGTGAAAACCTATGGCTTAACCATGGGCCTGCATTCGATACGGGCAAACTAGAGTTCGGTAGGGGAGACTGGAATTCCTGGTGTAGCGGTGAAATGCGCAGATATCAGGAGGAACACCGGTGGCGAAGGCGGGTCTCTGGGCCGATACTGACGCTGAGGAGCGAAAGCGTGGGGAGCAAACAGG
112ff08a9588eb4602901a4082290513	37	0	0	0	0	0	0	0	0	0	0	0	0	0	0	0	0	0	0	0	0	0	0	0	0	0	0	d__Bacteria; p__Chloroflexi; c__Gitt-GS-136; o__Gitt-GS-136; f__Gitt-GS-136; g__Gitt-GS-136	1	TACGTAGGTCGCAAGCGTTGTCCGGATTTACTGGGCGTAAAGAGCGCGCAGGCGGCTGGTCAAGTCCGATGTGAAATCTCCCGGCTTAACTGGGAAACTGCATCGGAAACTGATCGGCTTGAAGGTGGGAGAGGGTAGTGGAATTCCCGGTGTAGTGGTGAAATGCGTAGATATCGGGAGGAACACCAGTGGCGAAGGCGACTACCTGGCCCATTCTTGACGCTGAGGCGCGAAAGCTAGGGGAGCGAACGGG
113d31b301d63e6764e0ab48616d6166	12	0	0	0	0	0	5	0	0	9	0	0	0	0	0	0	0	0	0	0	0	0	0	0	0	0	0	d__Bacteria; p__Bacteroidota; c__Bacteroidia; o__Sphingobacteriales; f__AKYH767; g__AKYH767; s__metagenome	0.751793	TACGAAGGTCCCAAGCGTTATCCGGATTTATTGGGTTTAAAGGGTGCGTAGGCGGGCTATTAAGTCAGTGGTGAAAGCCCCAAGCTTAACTTGGGAACTGCCATTGATACTGATGGTCTTGAGTACATTTGAGGTGGGCGGAATGTGTCATGTAGCGGTGAAATGCTTAGATATGACACAGAACACCGATTGCGAAGGCAGCTCACTAAACTGTAACTGACGCTGAGGCACGAAAGCGTGGGGAGCAAACAGG
11400ff7e947aee1bc8e27d3dafb42f1	0	0	0	0	0	0	0	0	0	0	0	0	0	0	0	0	0	0	6	0	0	0	0	0	0	0	0	d__Bacteria; p__Bacteroidota; c__Bacteroidia; o__Sphingobacteriales; f__Z4MB62; g__Z4MB62; s__uncultured_bacterium	0.92623	TACGGAGGATGCAAGCGTTATCCGGATTCATTGGGTTTAAAGGGTCCGCAGGCGGGATAATAAGTCAGAGGTGAAATCCTACGGCTCAACTGTAGAACTGCCTTTGATACTGTTATCCTAGAGTGTAGTTGATGTGGGCGGAATATGTCATGTAGCGGTGAAATGCTTAGATATGACATAGAACACCGATCGCGAAGGCAGCTCACAAAGCTACAACTGACGCTCAGGGACGAAAGCGTGGGGATCAAACGGG
1146e3dd8de04dde5721f890d16c7be8	0	0	0	0	0	0	0	0	0	9	0	0	0	0	0	0	0	0	0	0	0	0	0	0	0	0	0	d__Bacteria; p__Planctomycetota; c__Planctomycetes; o__Pirellulales; f__Pirellulaceae; g__uncultured; s__uncultured_Planctomycetaceae	0.902577	GACGAACCGTCCAAACGTTATTCGGAATTACTGGGCTTAAAGGGTGCGTAGGCGGCGCGGAAAGTCGGGTGTGAAATCCCTCGGCTCAACCGAGGAATGGCGCTCGAAACTACCGTGCTCGAGGAAGACAGAGGTGAGCGGAACTCAGGGTGGAGCGGTGAAATGCGTTGATATCCTGAGGAACACCGGTGGCGAAAGCGGCTCACTGGGTCTTTTCTGACGCTGATGCACGAAAGCTAGGGTAGCGAACGGG
115511039be5133515593aecd7332b3a	0	0	0	0	0	0	0	0	0	0	0	0	0	0	0	0	0	64	0	0	0	0	0	0	0	0	0	d__Bacteria; p__Firmicutes; c__Bacilli; o__Paenibacillales; f__Paenibacillaceae; g__Paenibacillus	0.997566	TACGTAGGGGGCAAGCGTTGTCCGGAATTATTGGGCGTAAAGCGCGCGCAGGCGGTCCACTCAGTCAGGTGTTTAATCCCGGGGCTCAACCCCGGTTCGCATCTGAAACTGGTGAACTTGAGTGTAGGAGAGGAAAGTGGAATTCCACGTGTAGCGGTGAAATGCGTAGAGATGTGGAGGAACACCAGTGGCGAAGGCGACTTTCTGGCCTATAACTGACGCTGAGGCGCGAAAGCGTGGGGAGCAAACAGG
118da29e66521c564a2a6a35a81c4be6	0	0	0	0	0	5	0	0	0	0	0	0	0	0	0	0	0	0	0	0	0	0	0	0	0	0	0	d__Bacteria; p__Patescibacteria; c__Saccharimonadia; o__Saccharimonadales; f__LWQ8; g__LWQ8	0.792854	TACGGAGGATCCAAGCGTTATCCGGAATTACTGGGCGTAAAGAGTTGCGTAGGTGGCAGAGTAAGCGAAGCATGAAATCTTAAGGCTCAACCTTAAGTCTATGCTTTGAACTACTCAGCTTGAGAATGAGAGAGGTAGATGGAATTGCTAGTGTAGGAGTGAAATCCGTAGATATTAGCAGGAACACCGATGGCGTAGGCAGTCTACTGGCTCATTTCTGACACTAAGGCACGAAAGCGTGGGGAGCGAACGGG
11a326b7907bd4c634a8f1d754a69996	0	0	0	0	0	0	0	0	0	0	0	0	0	0	0	0	0	0	0	0	48	0	0	0	0	0	0	d__Bacteria; p__Actinobacteriota; c__Thermoleophilia; o__Gaiellales; f__uncultured; g__uncultured	1	TACGTAGGGGGCAAGCGTTGTCCGGAATCATTGGGCGTAAAGCGCGTGTAGGCGGCCATCCAAGTCTGATGTGAAAGCTCGGGGCTCAACCCCGAGTCTGCATTGGAAACTGGTTGGCTTGAGTCCGGAAGAGGAGACTGGAATTCCTGGTGTAGCGGTGAAATGCGCAGATATCAGGAAGAACACCGGTGGCGAAGGCGGGTCTCTGGGACGGTACTGACGCTGAGACGCGAAAGCGTGGGGAGCAAACAGG
11c18f515f5cb96dd363291537eacf07	13	0	0	0	0	0	15	0	0	169	0	0	0	0	0	19	0	0	0	0	0	0	0	0	0	0	0	d__Bacteria; p__NB1-j; c__NB1-j; o__NB1-j; f__NB1-j; g__NB1-j; s__uncultured_bacterium	0.745995	TACGGAGGGTGCAAGCGTTGTTCGGAATCATTGGGCGTAAAGCGCGTGTAGGCGGCTAGGCAAGTCAGTTGTGAAAGCCCGGGGCCCAACCCCGGAACTGCATCTGAAACTGCCTGGCTAGAGTCCCGGAGAGGAAGGCAGAATTCCCGGTGTAGGGGTGAAATCCGTAGATATCGGGAGGAATACCAGCGGCGAAGGCGGCCTTCTGGACGGTGACTGACGCTGAGACGCGAAAGCGTGGGGAGCAAACAGG
11c5f9f5fe6ded231d2f70e776424a26	0	0	0	0	0	0	0	0	0	0	0	0	4	0	0	0	0	0	0	0	0	0	0	0	0	0	0	d__Bacteria; p__Firmicutes; c__Symbiobacteriia; o__Symbiobacteriales; f__Symbiobacteraceae; g__uncultured	0.734089	TACGTAGGGGGCGAGCGTTGTCCGGATTTATTGGGCGTAAAGGGCGCGTAGGCGGCTTGTTAAGTCTGGTGTGAAAGCCCGAGGCTCAACCTCGGTAAGCACTGGAAACTGGCAAGCTTGAGTACTGGAGAGGGTCGTGGAATTCCCAGTGTAGCAGTGAAATGCGTAGAGATTGGGAGGAACACCAGTGGCGAAGGCGGCGACCTGGACAGATACTGACGCTGAGGCGCGAAAGCTGGGGGAGCAAACGGG
11cbfd2a4163315d40fd3a2a70044885	0	0	0	0	0	0	0	0	0	16	0	0	0	0	0	0	0	0	0	0	0	0	0	0	0	0	0	d__Bacteria; p__Myxococcota; c__Polyangia; o__Haliangiales; f__Haliangiaceae; g__Haliangium	0.999998	TACGAAGGGTGCAAACGTTGCTCGGAATTATTGGGCGTAAAGCGCACGTAGGCGGCTTAGCAAGTCGGATGTGAAATCCCTCGGCTCAACCAAGGAAGTGCATCCGAAACTGCTGAGCTTGAGTACGAAAGAGGATCGCGGAATTCCCGGTGTAGAGGTGAAATTCGTAGATATCGGGAGGAACACCAGTGGCGAAGGCGGCGATCTGGGTCGATACTGACGCTGAGGTGCGAAAGCGTGGGGAGCAAACAGG
11cf00d5510167969f1fef28cb176a41	0	0	0	0	0	0	0	0	0	0	0	0	10	0	0	0	0	0	0	0	0	0	0	0	0	0	0	d__Bacteria; p__Patescibacteria; c__Saccharimonadia; o__Saccharimonadales; f__LWQ8; g__LWQ8; s__uncultured_Candidatus	0.876436	TACGGAGGATCCAAGCGTTATCCGGAATTACTGGGCGTAAAGAGTTGCGTAGGTGGCATAGTAAGCGAGTAGTGAAAGCGTTCGGCTCAACCGGATATCCATTACTTGAACTACTAAGCTAGAGGATGAGAGAGGTTATTGGAATTCCCTGTGTAGGAGTGAAATCCGTAGATATAGGGAGGAACACCGATGGCGTAGGCAGATAACTGGCTCATTCCTGACACTAAGGCACGAAAGCGTGGGTAGCAAACGGG
11d4be7147d8e71b124605731a0ffd56	0	0	0	0	0	0	0	0	0	0	0	23	0	0	0	0	0	0	0	0	0	0	0	0	0	0	0	d__Bacteria; p__Patescibacteria; c__WWE3; o__WWE3; f__WWE3; g__WWE3; s__uncultured_candidate	0.99838	TACGTAGGGTGCAAGCATTACCCGGTCTTATTGGGCGTAAAGAGTTCTGTAGGCGGTTGAATAAGTTGGAAGTTAAATATCCCGGCTCAACTGGGAGGAGGCTTTCAATACTGTTCGACTTAGAGGTAACAAGGGGATAGCGGAACACATGGTGTAGCAGTGAAATGCGTTGATATCATGTGGAACACCAAGGGGGAAGCCAGCTATCTGGGGTTATTCTGACGCTGAGAGACGAAAGCGTGGGGAGCGAAACGG
11def160a5f9b152ac1e64672ca9da06	0	0	0	0	0	0	0	0	0	0	4	0	0	0	0	0	0	0	0	0	0	0	0	0	0	0	0	d__Bacteria; p__Bacteroidota; c__SJA-28; o__SJA-28; f__SJA-28; g__SJA-28; s__uncultured_Chlorobi	0.995726	TACGTAGGGGGCAAGCGTTGTCCGGATTTACTGGGTGTAAAGGGTGCTCAGGCGGATTTGTAAGTCAGTGGTGAAATCCCGGAGCTTAACTCCGGAACTGCCATTGATACTGCAAGTCTCGAGTTTGGAAGAGGTAGATGGAATATCTGGTGTAGCAGTGAAATGCGTAGATATCAGATAGAACACCAATGGCGAAGGCAGTCTACTGGTCCAATACTGACGCTAAAGCACGAAAGTGTGGGTAGCAAACAGG
11e74d0e7963b3805ae57c78a7153582	0	0	0	0	0	0	0	0	0	0	0	0	0	0	0	0	0	0	0	0	0	0	0	0	2	0	0	d__Bacteria; p__Patescibacteria; c__Berkelbacteria; o__Berkelbacteria; f__Berkelbacteria; g__Berkelbacteria; s__uncultured_bacterium	0.999475	TACGTAGGGTGCAAGCGTTATCCGGATTTATTGGGCGTAAAGCGCTCGTAGGTGGTTTGTTAAGTTTCCTGTTAAAGCTCCGGGCTCAACTCGGAAATCGCAGAGAATACTAGCAGACTTGAGGGTGGCAGGGGCTAGTGGAATACTTGGTGTAGGGGTGAAATCCATTGATATCAAGTAGAACACCGATGGCGAAGGCAACTAGCTAGGTCACTACTGACACTGAGGAGCGAAAGCGTGGGTAGCGAACGGG
11f0579552c4bbf14b6eb7d57f941b73	0	0	0	0	0	0	0	0	0	0	0	0	49	26	46	32	0	0	0	27	0	73	0	0	0	0	0	d__Bacteria; p__Planctomycetota; c__Phycisphaerae; o__Tepidisphaerales; f__WD2101_soil_group; g__WD2101_soil_group	1	GACAGAGGTGCCAAGCGTTAGGCGGAATCACTGGGCTTAAAGCGTGTGTAGGCGGACTGATAAGTACCTTGTGAAATCCCCCGGCTCAACCGGGGAACTGCTGGGTATACTGTTGGTCTTGAGCCACCTAGGGGCAACTGGAACAAACGGTGGAGCGGTGAAATGCGTAGATATCGTTTGGAACGCCAAAGGTGAAAACAGGTTGCTGGGGGTGTGCTGACGCTGAGACACGAAAGCCAGGGGAGCGAACGGG
11f7a659e53147b7a8eac0cee7ac8ea5	0	32	0	0	0	0	0	0	0	0	0	0	0	0	0	0	0	0	0	0	0	0	0	0	0	0	0	d__Bacteria; p__Chloroflexi; c__TK10; o__TK10; f__TK10; g__TK10	1	TACGTAGGGGGCGAGCGTTGTCCGGATTTATTGGGCGTAAAACGCTTGTAGGCGGCCACGCTGCGTCGTGCGTGAAATCTCCCGGCTTAACTGGGAGGGGTCGTGCGATACGAGCGGGCTCGAGGCAGGTAGGGGGAAGCGGAATTCCCGGTGTAGTGGTGGAATGCGTAGATATCGGGAGGAACACCAGTGGCGAAGGCGGCTTCCTGGACCTGATCTGACGCTGAGGAGCGAAAGCGTGGGGAGCGATCCGG
11ffdb969badbdad1ca802c9dfa246ba	0	3	0	0	0	0	0	0	0	0	0	0	0	0	0	0	0	0	0	0	0	0	0	0	0	0	0	d__Bacteria; p__Dependentiae; c__Babeliae; o__Babeliales; f__Vermiphilaceae; g__Vermiphilaceae	0.941631	TACGAGGGGTGCAAGCGTTATTCGGAATCATTGGGCGTAAAGGGTGCGTAGACGGCGCTTTAAGTCAACTGTTAAATCTTTCGGCCTAACTGAAAGTTCGCGGTAGATACTGGAGTGCTAGAGGGTGGAAGAGAGAAGTGGAATTCTCGGAGTAGCGGTAAAATGCGTAGATCTCGAGAGGAACACCGATGGCGAAGGCAGCTTCTTGGTCCATACCTGACGTTGAGGCACGAAAGCGTGGGGAGCAAACAGG
120999c73a88c24f0fee44f485c5830b	0	0	0	0	0	0	0	0	0	6	0	0	0	0	0	0	0	0	0	0	0	0	0	0	0	0	0	d__Bacteria; p__Proteobacteria; c__Gammaproteobacteria; o__uncultured; f__uncultured; g__uncultured; s__uncultured_bacterium	0.936576	TACAGAGGGTGCGAGCGTTAATCGGAATGACTGGGCGTAAAGGGCATGTAGGCGGTTATGTTAGTCTGATGTGAAATACCCGGGCTTAACCTGGGATATGCATTGGAAACGGCATAGCTAGAGTATGGGAGAGGGAAGTGGAATTTCCGGTGTAGCGGTGAAATGCGTAGAGATCGGAAAGAACACTCGTGGCGAAGGCGGCTTTCTGGCCCATAACTGACGCTGAGGTGCGAAAGCATGGGGAGCAAACAGG
120eba657e42a11a5c29f97b90f02035	0	0	0	0	0	0	0	0	5	0	0	0	0	0	0	28	0	262	0	0	0	0	0	0	0	0	0	d__Bacteria; p__Actinobacteriota; c__Actinobacteria; o__Streptomycetales; f__Streptomycetaceae; g__Streptomyces	0.999976	TACGTAGGGCGCAAGCGTTGTCCGGAATTATTGGGCGTAAAGAGCTCGTAGGCGGCTTGTCACGTCGGGTGTGAAAGCCCGGGGCTTAACCCCGGGTCTGCATTCGATACGGGCTAGCTAGAGTGTGGTAGGGGAGATCGGAATTCCTGGTGTAGCGGTGAAATGCGCAGATATCAGGAGGAACACCGGTGGCGAAGGCGGATCTCTGGGCCATTACTGACGCTGAGGAGCGAAAGCGTGGGGAGCGAACAGG
121514c34f3585f77097bae0ae149589	0	42	0	27	17	15	0	0	0	0	0	18	38	12	42	27	0	33	0	43	48	41	57	72	285	229	117	d__Bacteria; p__Firmicutes; c__Clostridia; o__Caldicoprobacterales; f__Caldicoprobacteraceae; g__Caldicoprobacter; s__uncultured_bacterium	0.928496	TACGTAGGGGGCAAGCGTTGTCCGGAATTATTGGGCGTAAAGGGTGCGTAGGCGGCCGACTAAGTCAGATGTGAAATACCAGGGCTCAACCTTGGGGGTGCATTTGAAACTGGTTGGCTTGAGTGCAGGAGAGGAAAGTGGAATTCCTAGTGTAGCGGTGAAATGCGTAGAGATTAGGAGGAACACCAGTGGCGAAGGCGACTTTCTGGACTGTAACTGACGCTGAGGCACGAAAGCGTGGGGAGCAAACAGG
121666f70805b5f3d4908a5011d7af3b	0	9	0	0	0	0	0	0	0	0	0	0	0	0	0	0	0	0	0	0	0	0	0	0	0	0	0	d__Bacteria; p__Planctomycetota; c__Planctomycetes; o__Pirellulales; f__Pirellulaceae; g__uncultured; s__uncultured_bacterium	0.85579	GACGAGCCACACAAACGTTATTCGGAATTACTGGGCTTAAAGGGTGCGTAGGCGGCGCGGAAAGTTGGGTGTGAAATCCCTCGGCTTAACCGAGGAATTGCGCTCAAAACTACCGTGCTCGAGGGAGATAGAGGAGTGCGGAACTTAGGGTGGAGCGGTGAAATGCGTTGATATCCTAGGGAACACCGGTGGCGAAGGCGGCACTCTGGATCTCATCTGACGCTGATGCACGAAAGCTAGGGTAGCGAACGGG
122a9d11d364baeacc5b0325e57e5d74	0	4	0	0	0	0	0	0	5	0	0	0	0	0	0	0	0	0	0	0	0	0	0	0	0	0	0	d__Bacteria; p__Proteobacteria; c__Alphaproteobacteria; o__Paracaedibacterales; f__Paracaedibacteraceae; g__Candidatus_Captivus; s__uncultured_bacterium	1	TACGAAGGGAGCTAGCGTTGTTCGGAATAACTGGGCGTAAAGGGTGCGTAGGTGGGTGTGTGCGTTAGATGTGAAATCCCCGGGCTTAACCTGGGAACTGCATTTAATACGGCACGTCTAGAGTGCGAGAGGGGAAAGCGGAATGGCGAGTGGAGCAGTGAAATGCATTGAGATTCGCTAGAACACCAGAGGCGAAGGCGGCTTTCTGGCTCGCTACTGACACTAAGGCACGAAAGCGTGGGGAGCAAACAGG
122e20f0ace74b543f31b54ec9fcda89	0	0	0	0	0	0	0	0	0	51	0	0	0	0	0	0	0	0	0	0	0	0	0	0	0	0	0	d__Bacteria; p__Acidobacteriota; c__Vicinamibacteria; o__Vicinamibacterales; f__uncultured; g__uncultured	0.999996	TACGGGGGGGGCAAGCGTTGTTCGGAATTACTGGGCGTAAAGGGCTCGTAGGCGGCCAACTAAGTCGGATGTGAAATCCCCAGGCTTAACCTGGGAACTGCATCCGATACTGGATGGCTTGAATTCGGGAGAGGGATGCAGAATTCCAGGTGTAGCGGTGAAATGCGTAGATATCTGGAGGAATACCGGTGGCGAAGGCGGCATCCTGGACCGACATTGACGCTGAGGAGCGAAAGCCAGGGGAGCAAACGGG
123309a29384065543f3ac114495eefd	0	0	0	0	102	42	0	0	0	0	0	0	0	0	0	0	0	0	0	0	0	0	0	0	0	0	0	d__Bacteria; p__Patescibacteria; c__Berkelbacteria; o__Berkelbacteria; f__Berkelbacteria; g__Berkelbacteria; s__uncultured_bacterium	0.991551	TACGTAGGGTCCGAGCGTTATCCGGATTTATTGGGCGTAAAGAGTATGTAGGCGGTTTAGAAAGTTGGATTTTAAATCTCCAGGCTTAACTTGGATTTTGGATCCAAAACTTCTAAGCTTTGAGGATAACAGGGGCAAGCGGAATTAGTGGAGTAGCAGTGAAATGCGTTGATCTCACTAAGAACACCAATGGCGAAGGCAGCTTGCTAGGTTATATCTGACGCTGAGATACGAAAGCGTGGGGAGCGAACGGG
1239615ff8e4cb7b764d49732a8c4293	0	13	0	10	5	0	0	0	0	0	0	0	0	0	0	0	0	0	0	0	0	0	0	0	0	0	0	d__Bacteria; p__Planctomycetota; c__OM190; o__OM190; f__OM190; g__OM190; s__uncultured_bacterium	0.947825	GACAGAGGTTGCAAACGTTGTTCGGAATCACTGGGCATAAAGCGCACGTAGGCGGTCTGTTAAGTCAGGTGTGAAAGCCCCCGGCTCAACCGGGGAACAGCATCTGATACTGGCAGACTCGAGGATGGTAGGGGTGAGTGGAACTCCAGGTGGAGCGGTGAAATGCGTAGATATCTGGAGGAACACCGGTGGCGAAAGCGGCTCACTGGACCATAACTGACGCTGAGGTGCGAAAGCTAGGGTAGCAAACGGG
123d1316760c8acd42b68da4953fc663	0	0	0	0	0	0	0	0	0	0	2	0	0	0	0	0	0	0	0	0	0	0	0	0	0	0	0	d__Bacteria; p__Chloroflexi; c__Anaerolineae; o__RBG-13-54-9; f__RBG-13-54-9; g__RBG-13-54-9; s__uncultured_bacterium	0.98951	AACGTAGGAGGCGAGCGTTATCCGGATTTACTGGGCGTAAAGGGCAAGTAGGCGGTAGCTCAAGTTGGATGTGACATCTCCCGGCTTAACTGGGAGGGTGCGTACAATACTAGGTTACTAGAGGGCAGAAGAGGAGAGTGGAACTCCTAGTGTAGCGGTGGAATGCTCAGATACTAGGAAGAACACCAGTGGCGAAGGCGACTCTCTGGTCTGTACCTGACGCTGAGAGGCGAAAGCTAGGGGAGCGAACGGG
124cc62dc7b50566a4c5641df4cad7b6	0	0	0	0	0	0	0	15	28	0	0	0	0	0	0	0	0	0	0	0	0	0	0	0	0	0	0	d__Bacteria; p__Patescibacteria; c__Parcubacteria; o__Parcubacteria; f__Parcubacteria; g__Parcubacteria; s__uncultured_bacterium	0.999991	TACAGAGACCTCAAGCGTTATCCGGAATCATTGGGCGTAAAGCGTACCGATAGGTGGTTGTACAAGTCAGAAGTGAAATCTCCGAGCTCAACTCGGAATCTGTCTTTTGAAACTGTACGACTAGAGGGGCAAAGAGGAAGCTAGAACGAACGGTGTAGTAGTGAAATGCGTTGATATCGTTCGGAATACCGATAGCGAAGGCAGGCTTCTGGGTGCCACCTGACACTGCTAGGACGAAAGCGTGGGGAGCGAATGGG
125971207aa2aee278f53107b7a28c6a	11	0	0	0	0	0	0	0	0	0	0	0	0	0	0	0	0	0	0	0	0	0	0	0	0	0	0	d__Bacteria; p__Chloroflexi; c__JG30-KF-CM66; o__JG30-KF-CM66; f__JG30-KF-CM66; g__JG30-KF-CM66; s__uncultured_bacterium	0.96024	TACGTAGGTGGCAAGCGTTGTCCGGATTTATTGGGCGTAAAGGGCGCGCAGGCGGTTCGTTAAGTCCGAGGTGAAATCTCCCGGCTCAACTGGGAGAGGTCTTCGGATACTGGCGGACTGGAGGTGAGCAGAGGTGAGTGGAATTCTCAGTGTAGTGGTGAAATGCGTAGATATTGAGAGGAACACCAGTGGCGAAGGCGGCTCACTGGGCTCTACCTGACGCTGAGGCGCGAAAGCGTGGGGAGCGAACCGG
12634bed86c7f8016531fe974639c0c8	0	0	0	0	0	0	9	0	0	0	0	0	0	0	0	0	0	0	0	0	0	0	0	0	0	0	0	d__Bacteria; p__Planctomycetota; c__Planctomycetes; o__Pirellulales; f__Pirellulaceae; g__uncultured; s__uncultured_bacterium	0.984026	GACGAACCTTGCAAACGTTATTCGGAATTACTGGGCTTAAAGGGTGCGTAGGCTGTGCAGAAAGTTGGGTGTGAAATCCCTCGGCTCAACCGAGGAATAGCATTCAAAACTACTGTGCTAGAGGAATACAGAGGTAAGCGGAACTCAGGGTGGAGCGGTGAAATGCGTTGATATCCTGAGGAACACCGGTGGCGAAAGCGGCTTACTGGGTATTTTCTGACGCTGATGCACGAAAGCTAGGGGAGCGAACGGG
1267a50ebe57668704f59b87cf842daa	0	0	0	10	0	0	0	0	0	0	39	0	0	0	0	0	0	0	0	0	0	0	0	0	0	0	0	d__Bacteria; p__Patescibacteria; c__Saccharimonadia; o__Saccharimonadales; f__Saccharimonadales; g__Saccharimonadales; s__Candidatus_Saccharibacteria	0.991408	TACGTAGGGTGCAAGCATTATCCGGAGTGACTGGGCGTAAAGAGTTGCGTAGGTGGTTTATTAAGTGAATGGTGAAATCCGACGGCTCAACCGTACGGACTATTATTCAAACTGATAAACTCGAGAATGGTAGAGGTAACTGGAATTTCTTGTGTAGGAGTGAAATCCGTAGATATAAGAAGGAACACCAATGGCGTAGGCAGGTTACTGGACCATTTCTGACACTGAGGCACGAAAGCGTGGGGAGCGAACCGG
12685c5c242962f0158f7f5098b40221	0	0	0	0	0	0	0	0	0	23	0	0	0	0	0	0	0	0	0	0	0	0	0	0	0	0	0	d__Bacteria; p__Gemmatimonadota; c__S0134_terrestrial_group; o__S0134_terrestrial_group; f__S0134_terrestrial_group; g__S0134_terrestrial_group; s__uncultured_bacterium	0.985699	TACAGAGGGTGCAAGCGTTGTTCGGAATCACTGGGCGTAAAGCGCGCGCAGGCGGATGGTTGCGTCCGGAGTGAAATTTCGCCGCTCAACGGCGAAGCTGCTTTGGATACGGACCGTCTAGGGACCGGTAGAGGCTGGTAGAATTGCAGGTGTAGCGGTGGAATGCGTAGAGATCTGCAAGAATACCCGTGGCGAAGGCGGCCAGCTGGGCCGGATCCGACGCTGAGGCGCGAAAGCGTGGGGAGCAAACAGG
1283db423a62fe6c8aebdb58e7bfb066	0	0	0	0	3	0	0	0	0	0	0	0	0	0	0	0	0	0	0	0	0	0	0	0	0	0	0	d__Bacteria; p__Patescibacteria	0.934297	TACGTAGGGCCCGAGCGTTATCCGGATTCATTGGGCGTAGAGCGCTCGTAGGCGGACCAGTAGGTCGAACATTAAAGACTCCGGCTCAACCGGAGGAAGGTGTTCGAAACCGCTGACCTAGAGAGTGGTAGAGGCAGATGGAATTCTCGGTGTAGGGGTAATATCCGTAGATATCGAGAAGAACACCAAAGGCGAAGGCAGTCTGCTGGACCATTTCTGACGCTAAGGAGCGAAAGCGTGGGGAGCGAACGGG
1285131396316b132e7add1de24bebe0	8	0	0	0	0	0	0	0	0	0	0	0	0	0	0	0	0	0	0	0	0	0	0	0	0	0	0	d__Bacteria; p__Patescibacteria; c__Saccharimonadia; o__Saccharimonadales; f__LWQ8; g__LWQ8; s__uncultured_bacterium	0.997508	TACGGAGGATCCAAGCGTTATCCGGAATTACTGGGCGTAAAGAGTTGCGTAGGTGGCGAAGTAAGTAGGTAGTGAAAGCGTGTGGCTCAACCATATACACATTACCTAAACTGCTTTAGCTAGAGGATGAGAGAGGTTATTGGAATTCCCTGTGTAGGAGTGAAATCCGTAGATATGGGGAGGAACACCGATGGCGTAGGCAGATAACTGGCTCATTCCTGACACTAAGGCACGAAAGCGTGGGGAGCAAACAGG
128bec34adee52bcb8badd8207ba5413	0	0	0	0	0	0	5	0	0	7	0	0	0	0	0	0	0	0	0	0	0	0	0	0	0	0	0	d__Bacteria; p__Verrucomicrobiota; c__Verrucomicrobiae; o__Verrucomicrobiales; f__Verrucomicrobiaceae; g__uncultured; s__metagenome	0.854206	TACGAAGGTCCCAAGCGTTGTTCGGAATCACTGGGCGTAAAGGGTGCGTAGGCGGCGCGAAAAGTCAGATGTGAAATCCCGGGGCTCAACCCCGGAATGGCATCCGATACTCTCGCGCTCGAGGACTGGAGGGGAGTCTGGAATTCACGGTGTAGCAGTGAAATGCGTAGATATCGTGAGGAACACTATTGGCGAAGGCGAGACTCTGGACAGATCCTGACGCTGAGGCACGAAGGCCAGGGGAGCGAAGGGG
129218cb18e109d8090c9c0feae5fd1c	8	0	0	0	0	0	18	0	0	0	0	0	0	0	0	0	0	0	0	0	0	0	0	0	0	0	0	d__Bacteria; p__Chloroflexi; c__Anaerolineae; o__Caldilineales; f__Caldilineaceae; g__uncultured; s__uncultured_bacterium	0.999781	TACGTAGGTGGCAAGCGTTATCCGGAATTACTGGGCGTAAAGCGCACGCAGGTGGTTTGCTAAGTTCGACGTGAAAGCGCCTGGCTTAACTGGGCGAGGTCGTTGGAGACTGGCAGACTTGAGGTGAGGAGAGGGGTGTAGAATTCCCGGTGTAGTGGTGGAATGCGTAGATATCGGGAGGAATACCAGTGGCGAAAGCGGCACCCTGGCCTTGGCCTGACACTCATGTGCGAAAGCGTGGGGAGCAAACGGG
129dd144369dcc81eba99d35a25259da	0	0	0	0	0	0	0	0	0	0	0	0	0	0	0	0	0	0	0	0	0	0	0	0	0	0	57	d__Bacteria; p__Proteobacteria; c__Alphaproteobacteria; o__Rhizobiales; f__Rhizobiales_Incertae_Sedis; g__Bauldia	0.997533	TACGAAGGGGGCTAGCGTTGTTCGGAATCACTGGGCGTAAAGCGTATGCAGGCGGATCGTTAAGTCGGGGGTGAAATCCCGAGGCTCAACCTCGGAACTGCCTTCGATACTGGCGATCTTTGAGTCCGGGAGAGGTGAGTGGAACTGCGAGTGTAGAGGTGAAATTCGTAGATATTCGCAAGAACACCAGTGGCGAAGGCGGCTCACTGGCCCGGTACTGACGCTGAGATACGAAAGCGTGGGGAGCAAACAGG
12abbb9c6e0361f8ce7eaf26be38dd3a	0	0	0	0	0	0	0	0	0	10	0	0	0	0	0	0	0	0	0	0	0	0	0	0	0	0	0	d__Bacteria; p__Bacteroidota; c__Bacteroidia; o__Chitinophagales; f__uncultured; g__uncultured; s__uncultured_bacterium	0.794062	TACGGAGGGTGCAAGCGTTATCCGGATTTACTGGGTTTAAAGGGTGCGTAGGTGGGTTGGTAAGTCAGTGGTGAAATACTTTCGCTCAACGAAGGAACTGCCATTGATACTACCAGTCTTGAATACAGTGGAGGTAGGCGGAATGCGTCATGTAGCGGTGAAATGCTTAGATATGACGCAGAACACCAATTGCGAAGGCAGCTTGCTACACTGTTATTGACACTGAGGCACGAAAGCGTGGGGATCAAACAGG
12ac585272f08aec4d3c22163b0089fb	0	0	0	0	0	0	0	0	0	0	0	0	0	0	9	0	0	0	0	0	0	0	0	0	0	0	0	d__Bacteria; p__Chloroflexi; c__Dehalococcoidia; o__Dehalococcoidales; f__uncultured; g__uncultured; s__uncultured_bacterium	0.988843	TACGTAGGTGGCAAGCGTTATCCGGATTCACTGGGCGTAAAGAGCGCGTAGGTGGTCCTTCAAGTCAGATGTTAAATCTCCCGGCTTAACCGGGAGCTGTCATCTGATACTGCTGGACTTGAGGGCGGTAGAGGGAGGTGGAATTCCCGGTGTAGTGGTGAAATGCGTAGATATCGGGAGGAACACCAGTGGCGAAGGCGGCCTCCTAGGCCGTTCCTGACACTGAGGCGCGAAAGCGTGGGGAGCGAACAGG
12aeb64f3d920359213d9fcd3a4e415e	0	0	0	0	0	0	0	0	0	0	0	0	0	0	0	0	0	0	0	0	0	174	0	36	0	0	0	d__Bacteria; p__Actinobacteriota; c__Coriobacteriia; o__OPB41; f__OPB41; g__OPB41	1	TACGTATGGGGCAAGCGTTATCCGGATTCATTGGGCGTAAAGAGCGCGTAGGCGGCTTGTTAAGTCAGATGTGAAAACCGGGGGCTCAACCCGCGGCCTGCATCTGAAACTGGCATGCTTGAGTCTGGTAGAGGAAAGTGGAATTCCTGGTGTAGCGGTGAAATGCGCAGATATCAGGAGGAACACCAGTGGCGAAGGCGGCTTTCTGGGCCACGACTGACGCTGAGGCGCGAAAGCTAGGGGAGCAAACAGG
12c65a2204976a5df6f079dd540d4bb2	0	0	0	0	0	0	22	16	0	0	0	0	0	0	0	0	0	0	0	0	0	0	0	0	0	0	0	d__Bacteria; p__Firmicutes; c__Desulfitobacteriia; o__Desulfitobacteriales; f__Desulfitobacteriaceae; g__Desulfosporosinus; s__uncultured_bacterium	0.744024	TACGTAGGGGGCAAGCGTTGTCCGGAATTATTGGGCGTAAAGGGCGCGTAGGCGGATAGTTAAGTCCGGTGTGAAAGATCAGGGCTCAACCCTGAGAGTGCATCGGAAACTGGTTATCTTGAGGACAGGAGAGGAAAGTGGAATTCCTAGTGTAGCGGTGAAATGCGTAGATATTAGGAGGAACACCAGTGGCGAAGGCGACTTTCTGGACTGTAACTGACGCTGAGGCGCGAAAGCGTGGGGAGCAAACAGG
12cd9a4a9fca2f57f7e7e2135c523438	0	0	0	0	0	0	0	0	0	5	0	0	0	0	0	0	0	0	0	0	0	0	0	0	0	0	0	d__Bacteria; p__Planctomycetota; c__Phycisphaerae; o__Phycisphaerales; f__Phycisphaeraceae; g__uncultured	0.999861	TACAGAGGCCTCGAGCGTTGCGCGGAATCACTGGGCTTAAAGGGTGCGTAGGTGGACATGCAAGTGCCTTGTGAAATCCCCGGGCTCAACCCGGGAACTGCTTGGTAGACTGCATGTCTTGAGGTCGGTAGGGGTCGCTGGAACAGTTGGTGGAGCGGTGAAATGCGTAGATATCAACTGGAACGCCAAAGGCGAAGGCAAGCGACTGGGCCGATTCTGACACTGAGGCACGAAAGCGTGGGGAGCAAACGGG
12d343ccbd7707ed7a4b7719390e3460	0	0	0	0	0	0	0	0	0	0	0	0	0	0	0	0	0	0	0	87	0	0	82	0	0	0	147	d__Bacteria; p__Actinobacteriota; c__Actinobacteria; o__Streptomycetales; f__Streptomycetaceae; g__Streptomyces	0.999874	TACGTAGGGCGCAAGCGTTGTCCGGAATTATTGGGCGTAAAGAGCTCGTAGGCGGTTTGTCACGTCGGGTGTGAAAGCCCGGGGCTTAACCCCGGGTCTGCATTCGATACGGGCAGACTAGAGTGTGGTAGGGGAGATCGGAATTCCTGGTGTAGCGGTGAAATGCGCAGATATCAGGAGGAACACCGGTGGCGAAGGCGGATCTCTGGGCCATTACTGACGCTGAGGAGCGAAAGCGTGGGGAGCGAACAGG
12e3f443ae568bf2cda84f5af232b63c	0	0	0	0	0	0	0	0	0	6	0	0	0	0	0	0	0	0	0	0	0	0	0	0	0	0	0	d__Bacteria; p__Chloroflexi; c__TK10; o__TK10; f__TK10; g__TK10; s__uncultured_bacterium	0.753058	TACGTAGGGGGCAAGCGTTGTCCGGATTTACTGGGCGTAAAAAGCTCGTAGGTGGCTCGTTCAGTCGAGCGTGAAATCTCCCGGCTTAACTGGGAGAGGTCGTTCGATACTAGCGGGCTCGAGGCTGGTAGAGGGAAGCGGAATTCCGGGTGTAGTGGTGGAATACGTAGATATCCGGAGGAACACCAGTGGCGAAGGCGGCTTCCTGGACCGGTTCTGACACTGAGGAGCGAAAGCGTGGGGAGCGATCCGG
12e5ea96b2b4f0557abcb459f181397a	0	0	0	0	0	0	0	0	0	21	0	40	0	0	0	0	0	0	0	0	0	0	0	0	0	0	0	d__Bacteria; p__Firmicutes; c__Bacilli; o__Bacillales; f__Bacillaceae; g__Bacillus	0.92827	TACGTAGGTGGCAAGCGTTGTCCGGAATTATTGGGCGTAAAGCGCGCGCAGGTGGTTCTTTAAGTCTGATGTGAAAGCCCACGGCTCAACCGTGGAGGGTCATTGGAAACTGGGGAACTTGAGTGCAGAAGAGGAAAGTGGAATTCCAAGTGTAGCGGTGAAATGCGTAGAGATTTGGAGGAACACCAGTGGCGAAGGCGACTTTCTGGTCTGTAACTGACACTGAGGCGCGAAAGCGTGGGGAGCAAACAGG
130150a17fabbafa92994afe786ce840	0	0	0	0	15	17	0	0	0	0	0	0	22	8	18	0	0	0	0	0	0	0	0	23	0	0	0	d__Bacteria; p__Bacteroidota; c__Bacteroidia; o__Bacteroidales; f__SB-5; g__SB-5	0.986982	TACGGAGGATGCGAGTGTTATCCGGATTCATTGGGTTTAAAGGGTGCGTAGGCGGAATATTAAGTCAGCGATGAAATCCTGCAGCTTAACTGTAGAACTGTCATTGATACTGGTATTCTTGAATGCAGTTGAGGTAGGCGGAATGTGTAATGTAGCGGTGAAATGCTTAGATATTACACAGAACACCGATTGCGAAGGCAGCTTACTAAACTGTGATTGACGCTGAGGCACGAAAGCGTGGGGAGCAAACAGG
1308f792b8526c646ec8232bc7e398de	0	12	22	0	0	0	0	0	0	0	0	0	0	0	0	0	0	0	0	0	0	0	0	0	0	0	0	d__Bacteria; p__Acidobacteriota; c__Vicinamibacteria; o__Vicinamibacterales; f__uncultured; g__uncultured; s__uncultured_Acidobacteriales	0.71565	TACGGGGGGGGCAAGCGTTGTTCGGAATTACTGGGCGTAAAGGGCTCGTAGGCGGCCAACTAAGTCGGATGTGAAATCCCCAGGCTTAACCTGGGAACTGCATCCGATACTGGATGGCTTGAATTCGGGAGAGGGATGCAGAATTCCAGGTGTAGCGGTGAAATGCGTAGATATCTGGAGGAATACCGGTGGCGAAGGCGGCATCCTGGACCGAGATTGACGCTGATGAGCGAAAGCTAGGGGAGCAAACGGG
1309546d87dbf627142cda3da5b49a93	9	0	0	0	0	0	0	0	0	49	0	0	0	0	0	0	0	0	0	0	0	0	0	0	0	0	0	d__Bacteria; p__Chloroflexi; c__Anaerolineae; o__SBR1031; f__A4b; g__A4b; s__uncultured_bacterium	0.947326	AACGTAGGACGCAAGCGTTATCCGGAGTTACTGGGCGTAAAGGGCGTGTAGGCGGCTTTTCAAGTTCGTCGTGAAAGACCCCGGCTAAACCGGGGGAGGTCGAGGGAGACTGAGAAGCTGGAGGGCGGCAGAGGGACAGGGAATTCCGGGTGTAGTGGTGAAATGCGTAGAGATCCGGAGGAACACCAGTGGCGAAGGCGCTGTCCTGGGCCGCAACTGACGCTGAGACGCGAAAGCATGGGGAGCGAACGGG
130f423812b13454456c9290beffb1fe	0	0	0	0	16	0	0	118	0	0	0	0	0	0	0	0	0	0	0	0	0	0	0	0	0	0	0	d__Bacteria; p__Actinobacteriota; c__Actinobacteria; o__Micrococcales; f__Demequinaceae; g__Demequina; s__uncultured_bacterium	0.989917	TACGTAGGGCGCAAGCGTTGTCCGGAATTATTGGGCGTAAAGAGCTCGTAGGCGGTTCGTCGCGTCTGCCGTGAAAACCCGAGGCTCAACCTCGGGCCTGCGGTGGGTACGGGCGGACTAGAGTGTGGTAGGGGAGACTGGAATTCCTGGTGTAGCGGTGGAATGCGCAGATATCAGGAGGAACACCAATGGCGAAGGCAGGTCTCTGGGCCACAACTGACGCTGAGGAGCGAAAGCGTGGGTAGCGAACAGG
13276ad0413ae98180b1eebcb316964e	0	0	0	0	0	0	0	0	0	0	0	0	0	0	0	0	0	0	0	0	0	0	0	44	0	992	2504	d__Bacteria; p__Proteobacteria; c__Alphaproteobacteria; o__Rhizobiales; f__Amb-16S-1323; g__Amb-16S-1323; s__uncultured_bacterium	0.998837	TACGAAGGGGGCTAGCGTTGCTCGGAATCACTGGGCGTAAAGCGCACGTAGGTGGATTGCCAAGTCGGGGGTGAAATCCTGGAGCTCAACTCCAGAACTGCCTTCGATACTGGCGATCTTGGAGTCCGGGAGAGGTGGGTGGAACTGCGAGTGTAGAGGTGAAATTCGTAGATATTCGCAAGAACACCAGTGGCGAAGGCGGCTCACTGGCCCGGTACTGACACTGAGGTGCGAAAGCGTGGGGAGCAAACAGG
132cf5e424c0eaae34720b0e3c8f2ca3	0	0	0	0	0	0	0	0	0	0	0	9	9	0	8	0	0	0	0	0	0	13	0	51	49	113	0	d__Bacteria; p__Patescibacteria; c__Berkelbacteria; o__Berkelbacteria; f__Berkelbacteria; g__Berkelbacteria	0.999722	TACGTAGGGTGCAAACGTTATCCGGATTTACTGGGCGTAAAGAGCTCGTAGGTGGCCCTGTAAGTTGGATATTAAATACTCCGGCTCAACCGGAGGAGTGTATCCAAAACTGCAGGACTAGAGGTATGTAGGGGAGAATGGAACTTACGGTGTAGCAGTGAAATGCGTAGATATCGTAAGGAACGCCAATAGTGAAGACAGTTCTCTGGACATTACCTGACACTGAGGAGCGAAAGCGTGGGTAGCGAACGGG
132ffe9a542685a423a59236950b46b0	0	0	0	0	0	0	0	0	0	0	0	0	0	0	0	0	0	0	0	0	0	0	0	0	0	7	0	d__Bacteria; p__Myxococcota; c__bacteriap25; o__bacteriap25; f__bacteriap25; g__bacteriap25	0.885777	TACAGAGGGTGCAAGCGTTGTTCGGAATTATTGGGCGTAAAGGGCGTGTAGGCGGTCTGCTAAGTCATGTGTGAAATCCCTCGGCTTAACCGAGGAACGACGCATGAAACTGGCAAGCTAGAGTACCAAAGAGGGGGGTGGAATTCCCGGTGTAGCGGTGAAATGCGTAGATATCGGGAGGAACACCGGTGGCGAAGGCGGCCCCCTGGTTGGATACTGACGCTGAGACGCGAAAGCGTGGGGAGCAAACAGG
133862bc5656b433803da453daeb9375	0	0	12	0	0	0	0	20	0	0	0	0	0	0	0	0	0	95	0	0	0	0	0	0	0	0	0	d__Bacteria; p__Proteobacteria; c__Alphaproteobacteria; o__Rhizobiales; f__Hyphomicrobiaceae; g__Hyphomicrobium	0.984623	TACGAAGGGGACTAGCGTTGTTCGGAATTACTGGGCGTAAAGCGCACGTAGGCGGATTTGTAAGTCAGGGGTGAAATCCCGGGGCTCAACCTCGGAACTGCCTTTGATACTGCAAGTCTCGAGTCCGATAGAGGTGGGTGGAATTCCTAGTGTAGAGGTGAAATTCGTAGATATTAGGAAGAACACCGGTGGCGAAGGCGGCCCACTGGATCGGTACTGACGCTGAGGTGCGAAAGCGTGGGGAGCAAACAGG
13558d9491e1a664112ce52d4b8f7696	0	0	0	0	0	0	0	0	0	0	0	0	0	0	0	5	0	0	0	0	0	0	0	0	0	0	15	d__Bacteria; p__Firmicutes; c__Clostridia	0.99998	TACGTAGGTGGCAAGCGTTGTCCGGAATTACTGGGTGTAAAGGGTGCGTAGACGGGATGTAAAGTCAGATGTGAAATACCGGAGCTCAACTCCGGAGCTGCATTTGAAACTTACAATCTTGAGTGCAGGAGAGGAAAGCGGAATTCCTAGTGTAGCGGTGAAATGCGTAGATATTAGGAGGAACACCAGTGGCGAAGGCGGCTTTCTGGACTGTAACTGACGTTGAGGCACGAAAGCGTGGGGAGCAAACAGG
13679fda0aed7227385a43add434ea21	0	0	0	0	0	0	0	3	0	0	18	27	0	0	0	0	0	0	0	0	0	0	0	0	0	0	0	d__Bacteria; p__Planctomycetota; c__Phycisphaerae; o__MSBL9; f__KCLunmb-38-53; g__KCLunmb-38-53; s__uncultured_bacterium	0.999998	TACGAAGGTGACAAGCGTTATTCGAAATCACTGGGCTTAAAGGGTGCGCAGGCGGAAACATAAGTGTCTTGTGAAAACCCCCGGCTTAACCGGGGAATTGCTCGGCATACTGTGTTTCTTGAGGCAAGCAGGGGTGTGTGGAACTCTTGGTGGAGCGGTGGAATGCGTAGATATCAAGAGGAACGCCGAAGGTGAAGACAGCACACTGGGCTTGTCCTGACGCTCAGGCACGAAAGCGTGGGGAGCAAACAGG
137a334f894d5f4180e901b8920b74b1	0	0	0	0	0	0	0	0	0	12	0	0	0	0	0	0	0	0	0	0	0	0	0	0	0	0	0	d__Bacteria; p__Bacteroidota; c__Kryptonia; o__Kryptoniales; f__BSV26; g__BSV26; s__uncultured_bacterium	0.999443	TACGTAGGGTGCGAGCGTTGTCCGGATTCACTGGGTGTAAAGGGAGCGCAGGCGGGTTGGCAAGTCATTGGTGAAATTCTCAGGCTCAACTTGGGGACTGCCAATGATACTGCTGATCTTGAGTACGGGAGAGGAAGACGGAATTCCTGGTGTAGCGGTGAAATGCGTAGATATCAGGAAGAACACCGGTGGCGAAGGCGGTCTTCTGGCCCGTTACTGACGCTCATGCTCGAAAGCGTGGGGAGCAAACAGG
13801e7bc71636162780bd7b6d06bf65	10	0	0	0	0	0	0	0	0	14	0	0	0	0	0	0	0	18	0	0	0	0	0	0	29	0	0	d__Bacteria; p__Myxococcota; c__Polyangia; o__Polyangiales; f__Phaselicystidaceae; g__Phaselicystis; s__uncultured_Polyangiaceae	0.990903	GACAGAGGGTGCAAACGTTGTTCGGAATTACTGGGCGTAAAGCGCGTGTAGGCGGCTATGCAAGTCGGATGTGAAAGCCCTCGGCTCAACCGGGGAAGTGCACCCGAAACTGCAAAGCTAGAGTCTCGGAGAGGATCGTGGAATTCTCGGTGTAGAGGTGAAATTCGTAGATATCGAGAGGAACACCGGTGGCGAAGGCGGCGATCTGGACGATGACTGACGCTGAGACGCGAAAGCGTGGGGAGCAAACAGG
13875e5251aba715f7ef237edcfb33f7	0	0	0	0	2	0	0	0	10	0	0	0	0	0	0	0	0	0	0	0	0	0	0	0	0	0	0	d__Bacteria; p__Patescibacteria; c__Saccharimonadia; o__Saccharimonadales; f__Saccharimonadales; g__Saccharimonadales; s__uncultured_bacterium	0.992973	TACGGAGGATCCAAGCGTTATCCGGAATTACTGGGCGTAAAGAGTTGCGTAGGCGGTTAAGTAAGTAGTGTGTGAAATAATGAGGCTCAACCTCATGTCCATACACTAAACTGCTTTGACTAGAGAATGGAAGAGGTCGCTGGAATTCCTGGTGTAGGGGTGAAATCCGTAGATATCAGGAGGAACACCGATGGCGTAGGCAGGCGACTGGTCCATTTCTGACGCTCAGGCACGAAAGCGTGGGGAGCGATCGGG
138f6ca2616ade6a52da923660b46ba8	0	0	0	0	0	0	0	4	0	0	0	0	0	0	0	0	0	0	0	0	0	0	0	0	0	0	0	d__Bacteria; p__Bacteroidota; c__Bacteroidia; o__Bacteroidales; f__Bacteroidetes_BD2-2; g__Bacteroidetes_BD2-2; s__Bacteroidetes_bacterium	0.999995	TACGGAGGATGCAAGCGTTATCCGGATTCATTAGGTATAAAGGGTGCGTAGGCGGATTTGTAAGTCAGTGGTGAAATACTATAGCTTAACTATAGAACTGCCATTGATACTGCAAGTCTTGAGTACAATTGAGGTAGGCGGAATGTGTGGTGTAGCGGTGAAATGCTTAGATATCACACAGAACACCGATTGCGAAGGCAGCTTACTAAACTGTAACTGACGCTGATGCACGAAAGCATGGGGAGCAAACAGG
1390be990b3eede8ecc6bc9d45d2f008	0	0	0	0	0	0	0	0	0	0	0	0	0	0	0	0	0	103	0	0	0	0	0	0	0	0	0	d__Bacteria; p__Actinobacteriota; c__Actinobacteria; o__Propionibacteriales; f__Nocardioidaceae; g__Marmoricola	0.855015	TACGTAGGGTGCGAGCGTTGTCCGGAATTATTGGGCGTAAAGGGCTCGTAGGCGGTTTGTCACGTCGGGAGTGAAAACTCAGGGCTCAACCCTGAGCCTGCTTCCGATACGGGCAGACTAGAGGTATGCAGGGGAGAACGGAATTCCTGGTGTAGCGGTGAAATGCGCAGATATCAGGAGGAACACCGGTGGCGAAGGCGGTTCTCTGGGCATTACCTGACGCTGAGGAGCGAAAGTGTGGGGAGCGAACAGG
13969e356470e3014feadea1fd0ef67a	0	0	0	0	0	0	0	0	0	0	0	0	0	0	0	0	0	0	0	0	0	0	0	0	0	4	0	d__Bacteria; p__Synergistota; c__Synergistia; o__Synergistales; f__Synergistaceae; g__Thermovirga; s__uncultured_Synergistaceae	0.714562	TACGTAGGGGGCGAGCGTTGTCCGGAATTACTGGGCGTAAGGGGTGCGCAGGCTGTTATGCGAGTCTGCTGTGAAATGCGCCGGCTTAACCGGTGAATTGCGGCAGATACTGCATGACTGGAGTACTGGAGAGGAAAGTGGAATTCCCGGTGTAGCGGTGAAATGCGTAGATATCGGGAGGAACACCGGTGGCGAAGGCGGCTTTCTGGCCAGTTACTGACGCTCATGCACGAAAGCTGGGGTAGCAAACCGG
139d2deea39a001b08b85013a2949729	0	0	0	0	0	0	0	0	0	2	0	0	0	0	0	0	0	0	0	0	0	0	0	0	0	0	0	d__Bacteria; p__Patescibacteria; c__Gracilibacteria; o__Candidatus_Peregrinibacteria; f__Candidatus_Peregrinibacteria; g__Candidatus_Peregrinibacteria; s__uncultured_bacterium	0.809706	TACGGAGGGTGCAAGCGTTATCCGGAATCATTGGGCGTAAAGCGTTTGTAGGCGGTATAATAAGTCGAATGTTAAATCTTGCAGCTCAACTGCAAGTTCGTATTTGAAACTGTTATACTAGAGATATGTAGAGGCAGATGGAATTCTGTGTGTAGGGGTAAAATCCGTTGATACACAGAGGAACACCAAAAGCGAAGGCAGTCTGCTGGGCATTTTCTGACGCTAAAGAACGAAAGCGTGGGGAGCGAAAAGG
139e7ec5b40b4baee0df7e345b77b1e4	0	0	0	0	0	0	0	0	0	18	0	0	0	0	0	0	0	0	0	0	0	0	0	0	0	0	0	d__Bacteria; p__Patescibacteria; c__Saccharimonadia; o__Saccharimonadales; f__Saccharimonadales; g__Saccharimonadales	0.744376	TACGGAGGATCCAAGCGTTATCCGGAATTACTGGGCGTAAAGAGTTGCGTAGGTGGCATAGTAAGCAGGCAGTGAAAGCGTGGGGCTCAACCCCATAAACATTGTTTGAACTGCTAAGCTAGAGAATGAGAGAGGTCGCTGGAATTCCCTGTGTAGGAGTGAAATCCGTAGATATAGGGAGGAACACCGATGGCGTAGGCAGGCGACTGGCTCATTTCTGACACTAAGGCACGAAAGCGTGGGGAGCAAACGGG
13a8904a239cc292ec30dbe3f834daa5	0	19	88	0	0	0	65	43	0	30	0	0	0	0	0	0	0	0	0	0	0	0	0	0	0	0	0	d__Bacteria; p__NB1-j; c__NB1-j; o__NB1-j; f__NB1-j; g__NB1-j; s__uncultured_delta	0.778995	TACGGAGGGCGCAAGCGTTGTTCGGAATCACTGGGCGTAAAGCGCGTGTAGGCGGCCGGGCAAGTCGGATGTGAAATCCCGAGGCTCAACCTCGGAACTGCACTCGAAACTGCTCGGCTCGAGTCCCGGAGAGGATGGCGGAATTCCCGGTGTAGGGGTGAAATCCGTAGATATCGGGAGGAACACCAGTGGCGAAGGCGGCCATCTGGACGGTGACTGACGCTGAGACGCGAAAGCGTGGGGAGCAAACAGG
13bf3a9ffd8c2ea7f85224c423b6d86c	0	0	0	0	0	0	0	0	0	0	0	0	0	0	0	0	0	12	0	0	0	0	0	0	0	0	0	d__Bacteria; p__Proteobacteria; c__Alphaproteobacteria; o__Rhizobiales; f__Devosiaceae; g__Devosia	0.931976	TACGAAGGGGGCTAGCGTTGTTCGGATTTACTGGGCGTAAAGCGCACGTAGGCGGATCGTTAAGTTAGGGGTGAAATCCTGGAGCTCAACTCCAGAACTGCCCTTAATACTGGCGATCTTGAGTCCGGAAGAGGTAAGTGGAACTCCTAGTGTAGAGGTGGAATTCGTAGATATTAGGAAGAACACCAGTGGCGAAGGCGGCTTACTGGTCCGGTACTGACGCTGAGGTGCGAAAGCGTGGGGAGCAAACAGG
13c8f5a35731ee3e6d21a7bccc2c44f5	0	0	0	0	0	0	0	0	0	5	0	0	0	0	0	0	0	0	0	0	0	0	0	0	0	0	0	d__Bacteria; p__RCP2-54; c__RCP2-54; o__RCP2-54; f__RCP2-54; g__RCP2-54	0.992964	GACGGAGGGTGCAAGCGTTGTTCGGAATTACTGGGCGTAAAGGGCGCGTAGGCGGTTTGCTAAGTTCGGTGTGAAAGCCCCTGGCTCAACTGGGGAACGGCGCTGGAAACTGGCAGACTAGAGTACCGGAGAGGAGGGTGGAATTCCTGGTGTAGCGGTGAAATGCGTAGATATCAGGAGGAACACCGGTGGCGAAGGCGGCCCTCTGGACGGATACTGACGCTGAGGCGCGAAAGCGTGGGGATCAAACAGG
13d36a53f0b12845b7cdadabe269a41f	0	0	0	0	0	0	0	0	0	5	0	0	0	0	0	0	0	0	0	0	0	0	0	0	0	0	0	d__Bacteria; p__Fibrobacterota; c__Fibrobacteria; o__Fibrobacterales; f__Fibrobacteraceae	1	TACGAGGGGGGCAAATGTTGTTCGGAATCACTGGGCGTAAAGGGAGCGTAGGCGGGTTTTTAAGTTGGATGTTTAACCCCGGGGCCCAACCCCGGATCGGCATCCAAAACTGGAAATCTTGAATAGGGGAGAGGTCAGTGGAATTGGAGGTGTAGCGGTGGAATGCGTAGAGATCTCCAAGAACACCAGTTGCGAAGGCGGCTGACTGGACCCATATTGACGCTGAGGCTCGAAAGCATGGGGAGCAAACAGG
13e22b4458024c466825bdd6b520c4fb	0	0	0	0	0	0	0	0	0	0	0	0	0	0	0	0	0	0	0	0	0	0	72	0	79	64	53	d__Bacteria; p__Actinobacteriota; c__Thermoleophilia; o__Solirubrobacterales; f__Solirubrobacteraceae; g__Conexibacter	0.707373	TACGTAGGGGGCAAGCGTTGTCCGGAATCATTGGGCGTAAAGCGCGTGTAGGCGGCCCGATAAGTCCGCTGTGAAAGTCCAGGGCTCAACCCTGGGATGCCGGTGGATACTGTCGGGCTCGAGTCCGGAAGAGGCGAGTGGAATTCCTGGTGTAGCGGTGAAATGCGCAGATATCAGGAGGAACACCAATGGCGAAGGCAGCTCGCTGGGACGTGACTGACGCTGAGACGCGAAAGCGTGGGGAGCAAACAGG
13ee00f22942fc5dc007eb875a42a9ac	0	0	0	0	0	0	0	2	0	0	0	0	0	0	0	0	0	0	0	0	0	0	0	0	0	0	0	d__Bacteria; p__Marinimicrobia_(SAR406_clade); c__Marinimicrobia_(SAR406_clade); o__Marinimicrobia_(SAR406_clade); f__Marinimicrobia_(SAR406_clade); g__Marinimicrobia_(SAR406_clade); s__uncultured_bacterium	0.960355	TACGAGGGGTGCTAGCGTTGTCCGGAATCATTGGGCGTAAAGGGTCCGTAGGTGTCTTTGCAAGTCGTTTGTTACATCCACCGGCTTAACCGGTGGCCTGCAATCGAAACTGCAAGGATAGAGTTCGAGAGAGGAAAGTGGAATTCCTGGTGTAGCGGTGACATGCGTAGATATCAGGAGGAACACCAATGGCGAAGGCAGCTTTCTGGCTCGATACTGACACTGAGGGACGAAAGCGTGGGTAGCGAACAGG
13ee36cc2aefdda126581297aa403bd9	0	0	0	0	14	6	0	0	0	0	0	0	0	0	0	0	0	0	0	0	0	0	0	0	0	0	0	d__Bacteria; p__Chloroflexi; c__Dehalococcoidia; o__Dehalococcoidales; f__uncultured; g__uncultured; s__uncultured_Chloroflexi	0.867608	TACGTAGGTGGCTAGCGTTATCCGGATTTACTGGGCGTAAAGAGCGCGTAGGTGGTCTTTCAAGTCGAATGTAAAATCTCCCGGCTCAACTGGGAGGGCGCATTTGATACTGTGAGACTTGAGGACAGTAGAGGAAAGCGGAATTCCCGGTGTAGTGGTGAAATGCGTAGATATCGGGAGGAACACCAGTGGCGAAGGCGGCTTTCTGGGCTGCACCTGACACTGAGGCGCGAAAGCGTGGGGAGCGAACAGG
13eef876ac2408278cc9caaee3f82ba6	0	0	0	0	0	0	0	0	0	32	0	0	0	0	0	0	0	0	0	0	0	0	0	0	0	0	0	d__Bacteria	0.99999	TACGGGGGGTGCGAGCGTTGTCCGGATTCACTGGGCGTAAAGGGCGCGTAGGCGGCCGACTCAGTCCGGTCTTCAAGCGCGGGGCTTACCCCCGCGTCGGGCCGGGGACGGGTGGGCTGGGGGCCGGTCGAGGGATGCGGAATGCCGGGTGTAGTGGTGAAATGCGTAGAGATCCGGCGGAACACCGGTGGTGGAGGCGGCATCCTGGGCCGGAACCGACGCTGAGGCGCGAGAGCGCGGGGAGCGAACCGG
13f71cda41bf0f4bc2afd6c69685b4bb	0	0	0	0	0	0	21	0	0	0	0	0	0	0	0	0	0	0	0	0	0	0	0	0	0	0	0	d__Bacteria; p__Bdellovibrionota; c__Oligoflexia; o__0319-6G20; f__0319-6G20; g__0319-6G20	1	TACGAGGGGTGCAAGCGTTGCTCGGAATTATTGGGCGTAAAGGGTAGGTAGGTGGTCTCATTTGTCTGGGGTGAAAGCCTTGAGCTTAACTCAAGAAGTGCCCCAGAAACGGTGAGACTGGAGTCCTGGAGAGGGTCGTGGAATTCCCGGTGTAGCGGTGAAATGCGTAGAGATCGGGAGGAACACCAGAGGCGAAGGCGGCGACCTGGACAGGTACTGACACTCAACTACGAAAGCGTGGGGAGCAAACAGG
13f812791a04eb6dc42a49bc1db51d2e	0	0	0	0	0	0	0	0	0	35	0	0	0	0	0	0	0	0	0	0	0	0	0	0	0	0	0	d__Bacteria; p__Patescibacteria; c__Saccharimonadia; o__Saccharimonadales; f__S32; g__TM7; s__uncultured_bacterium	0.915544	TACGTAGGGTCCAAGCGTTATCCGGAATTACTGGGCGTAAAGAGTTGCGTAGGTGGCATAGTAAGTAGATAGTGAAAGCGTGTGGCTCAACCATATATCCATTATCTAAACTGCTAAGCTAGAAGATGAGAGAGGTAGATGGAATTCCTGATGTAGGGGTAATATCCGTAGATATCAGGAGGAACACCGATGGCGTAAGCAGTCTACTGGCTCATTCTTGACACTAAGGCACGAAAGCGTGGGGAGCAAACAGG
13fd47213c2ac0a5bc2776572e8cbd88	29	0	41	0	0	0	21	0	0	79	0	0	0	0	0	0	0	0	0	0	0	0	0	0	0	0	0	d__Bacteria; p__Bacteroidota; c__Bacteroidia; o__Chitinophagales; f__Chitinophagaceae; g__Terrimonas; s__metagenome	0.792637	TACGGAGGGTGCAAGCGTTATCCGGATTCACTGGGTTTAAAGGGTGCGTAGGTGGGTCTGTAAGTCCGTGGTGAAATCTCCGAGCTTAACTTGGAAACTGCCATGGATACTATAGGTCTTGAATACTGTGGAGGTCAGCGGAATATGTCATGTAGCGGTGAAATGCTTAGATATGACATAGAACACCAATTGCGAAGGCAGCTGGCTACACAAATATTGACACTGAGGCACGAAAGCGTGGGGATCAAACAGG
1406eae4c52052810c46d883a5988107	0	0	0	0	0	0	0	0	0	0	0	0	20	0	0	0	0	0	0	0	0	3	0	0	0	0	0	d__Archaea; p__Nanoarchaeota; c__Nanoarchaeia; o__Woesearchaeales; f__SCGC_AAA011-D5; g__SCGC_AAA011-D5; s__Candidatus_Diapherotrites	0.999997	TACCCGCGGTCCAAGTCGCAGCCATCATTATTGGGTCTAAAACATCCGTAGCTTGCTTAGTAAGTTTCTTGTGAAATTCTATATCTCAAATATAGAGCGGGCAAGAAGTACTGTTAAGCTAGAGACTGGAAGACGTAAGAAGTACGTTTGGAGTAGCGGTAAAATGTGTTAATCCCAGACGGACTAACAACAGCGAAGGCATCTTACGAGGACAGTTCTGACAGTAAGGGATGAAGGCCAGGGGCGCAAAACGG
140cdc0260b40b346d337b13163a3037	0	0	0	0	0	0	0	0	0	24	0	0	0	0	0	0	0	0	0	0	0	0	0	0	0	0	0	d__Bacteria; p__Proteobacteria; c__Alphaproteobacteria; o__Sphingomonadales; f__Sphingomonadaceae; g__Altererythrobacter	0.945736	TACGGAGGGAGCTAGCGTTGTTCGGAATTACTGGGCGTAAAGCGCACGTAGGCGGCTCAGCAAGTCAGGGGTGAAATCCCGGGGCTCAACCCCGGAACTGCCCTTGAAACTGCTAAGCTAGAATCCTGGAGAGGCGAGTGGAATTCCGAGTGTAGAGGTGAAATTCGTAGATATTCGGAAGAACACCAGTGGCGAAGGCGACTCGCTGGACAGGTATTGACGCTGAGGTGCGAAAGCGTGGGGAGCAAACAGG
1427435456d4da78e4d4f36902b0a273	0	0	0	10	0	0	0	0	0	0	0	14	46	28	101	96	0	51	0	103	26	169	514	397	1700	1099	2326	d__Archaea; p__Crenarchaeota; c__Nitrososphaeria; o__Nitrososphaerales; f__Nitrososphaeraceae	1	TACCAGCACCCCGAGTGGTCGGGACGATTATTGGGCCTAAAGCATCCGTAGCCGGTTCTACAAGTCTTCCGTTAAATCCACCTGCTTAACAGATGGGCTGCGGAGGATACTATGGAGCTAGGAGGCGGGAGAGGCAAGCGGTACTTAGTGGGTAGGGGTAAAATCCGTTGATCCATTGAAGACCACCAGTGGCGAAGGCGGCTTGCCAGAACGCACTCGACGGTGAGGGATGAAAGCTGGGGGAGCAAACCGG
142970fefd40e7b0b15a6f55c32d1a59	0	26	0	0	0	0	0	0	0	0	0	0	0	0	0	0	0	0	0	0	0	0	0	0	0	0	0	d__Bacteria; p__Acidobacteriota; c__Vicinamibacteria; o__Vicinamibacterales; f__uncultured; g__uncultured; s__uncultured_bacterium	0.723665	TACGGGGGGGGCAAGCGTTGTTCGGAATTACTGGGCGTAAAGGGCTCGTAGGCGGCCGACTAAGTCAGACGTGAAATCCCTCGGCTCAACCGGGGAACTGCGTCTGATACTGGATGGCTTGAATCCGGGAGAGGGATGCGGAATTCCAGGTGTAGCGGTGAAATGCGTAGATATCTGGAGGAACACCGGTGGCGAAGGCGGCATCCTGGACCGGTATTGACGCTGAGGAGCGAAAGCCAGGGGAGCAAACGGG
142c5ff68ca161254a183a29724fcf88	0	0	0	0	0	0	0	0	0	0	0	0	0	0	0	0	0	0	0	0	0	0	0	0	3	0	0	d__Bacteria; p__Proteobacteria; c__Gammaproteobacteria	0.989184	TACAGAGGGTGCGAGCGTTAATCGGAATTACTGGGCGTAAAGCGCACGTAGGTGGTTTGATAAGTTGTCTGTGAAAGCCCTGGGCTCAACCTAGGAAAGTCAGGCAATACTGTTAGACTAGAGTGCCATAGAGGGTAGTGGAATTTCACGTGTAGCGGTGAAATGCGTAGATATGTGGAGGAACACCAGTGGCGAAGGCGACTTTCTGGACTGTAACTGACGCTGAGGCGCGAAAGCGTGGGGAGCAAACAGG
1430ca7007be84af110e6be17478311c	0	0	0	0	0	0	0	0	0	0	3	0	0	0	0	0	0	0	0	0	0	0	0	0	0	0	0	d__Bacteria; p__Planctomycetota; c__Planctomycetes; o__Pirellulales; f__Pirellulaceae; g__Pirellula	0.999602	GACGAGCTCCCCAAACGTTATTCGGTATCACTGGGCTTAAAGAGTTCGTAGGCGGTCTGGTAGGTGAGGTGTGAAATCCCCCGGCTCAACCGGGGAACTGCGCTTCAAACCACTAGACTTGAGGGAGACAGAGGTGGGCGGAACAGATGGTGGAGCGGTGAAATGCGTTGATATCATCTGGAACACCGGTGGCGAAAGCGGCCCACTGGGTCTTTTCTGACGCTGAGGAACGAAAGCTAGGGTAGCGAACGGG
1433cdcaa0d161b676e8f369ecab040f	0	0	10	0	0	0	0	0	0	0	0	0	0	0	0	0	0	0	0	0	0	0	0	0	0	0	0	d__Bacteria; p__Acidobacteriota; c__Holophagae; o__Subgroup_7; f__Subgroup_7; g__Subgroup_7	1	TACAGAGGGGGCAAGCGTTATTCGGAATTATTGGGCGTAAAGGGCGCGTAGGCGGCTTGACAAGTGGAAGGTGAAATCCCTCGGCTTAACCGAGGAACTGCCCTCCAAACTGTCTGGCTTGAGACCAGGAGAGGTGAGTGGAATTCCCAGTGTAGCGGTGAAATGCGTAGATATTGGGAGGAACACCAGTGGCGAAGGCGGCTCACTGGACTGGTACTGACGCTGAGGCGCGAAAGCGTGGGGAGCAAACGGG
14480dc444b12c3bf498d3c47bc81b3d	0	0	0	0	0	0	0	0	0	0	0	0	0	0	0	0	0	0	0	0	0	0	0	0	0	247	0	d__Bacteria; p__Proteobacteria; c__Alphaproteobacteria; o__Rhizobiales; f__Xanthobacteraceae; g__Bradyrhizobium	0.901526	TACGAAGGGGGCTAGCGTTGCTCGGAATCACTGGGCGTAAAGGGTGCGTAGGCGGGTCTTTAAGTCAGGGGTGAAATCCTGGAGCTCAACTCCAGAACTGCCTTTGATACTGAGGATCTTGAGTACGGGAGAGGTGAGTGGAACTGCGAGTGTAGAGGTGAAATTCGTAGATATTCGCAAGAACACCAGTGGCGAAGGCGGCTCACTGGCCCGTTACTGACGCTGAGGCACGAAAGCGTGGGGAGCAAACAGG
1449a60b4482f0afb2560bfd408cbafd	0	0	0	0	0	0	0	0	0	0	0	6	0	0	0	0	0	0	0	0	0	0	0	0	0	0	0	d__Bacteria; p__Myxococcota; c__Myxococcia; o__Myxococcales; f__Myxococcaceae	0.999695	TACAGAGGGTGCAAGCGTTGTTCGGAATTATTGGGCGTAAAGCGCGTGTAGGCGGCTTTGCAAGTCGGGTGTGAAAGCCCTCAGCTCAACTGAGGAAGTGCGCCCGAAACTGCCGAGCTTGAGTGCCGGAGAGGGTGGCGGAATTCCCCAAGTAGAGGTGAAATTCGTAGATATGGGGAGGAACACCGGTGGCGAAGGCGGCCACCTGGACGGTAACTGACGCTGAGACGCGAAAGCGTGGGGAGCAAACAGG
146011b4b3b1ac5bd7d8224c5d93209d	14	0	0	0	0	0	18	0	0	168	0	0	0	0	0	18	0	0	0	0	0	0	0	0	0	0	0	d__Bacteria; p__Proteobacteria; c__Alphaproteobacteria; o__Sphingomonadales; f__Sphingomonadaceae; g__Sphingomonas	0.999701	TACGGAGGGGGCTAGCGTTGTTCGGAATTACTGGGCGTAAAGCGCACGTAGGCGGCTTTGTAAGTTAGAGGTGAAAGCCCAGGGCTCAACCCTGGAATTGCCTTTAAGACTGCATCGCTTGAACATCGGAGAGGTAAGTGGAATTCCGAGTGTAGAGGTGAAATTCGTAGATATTCGGAAGAACACCAGTGGCGAAGGCGACTTACTGGACGATTGTTGACGCTGAGGTGCGAAAGCGTGGGGAGCAAACAGG
14649acdee739259b27b7f39d79ae9c8	0	0	0	0	0	0	7	0	0	0	0	0	0	0	0	0	0	0	0	0	0	0	0	0	0	0	0	d__Bacteria; p__Myxococcota; c__bacteriap25; o__bacteriap25; f__bacteriap25; g__bacteriap25; s__uncultured_bacterium	0.999065	AACGGAGGGTGCAAGCGTTGTTCGGAATTACTGGGCGTAAAGCGCGTGCAGGTGGTCTTTTAAGTTTCGTGTGAAATCCCATGGCTTAACCATGGAACGGCACGGAAAACTGGAAGACTTGAGGATGGGAGAAGAGGGCGGAATTCCCAGTGTAGAGGTGAAATTCGTAGATATTGGGAGGAACACCGGTGGCGAAAGCGGCTCTCTAGACCATTTCTGACACTCATACGCGAGAGCGTGGGTAGCAAACAGG
146f509fece2cf82914a5edd841653ef	0	0	0	0	0	0	0	0	9	0	0	0	0	0	0	0	0	0	0	0	0	0	0	0	33	0	0	d__Bacteria; p__Bacteroidota; c__Bacteroidia; o__Bacteroidales; f__Prolixibacteraceae; g__WCHB1-32; s__uncultured_Bacteroidetes	0.932474	TACGGAGGATGCAAGCGTTATCCGGATTCATTGGGTTTAAAGGGTGCGTAGGCGGCTTTTTAAGTCAGTGGTGAAATCTTGCCGCTTAACGGTAAAATTGCCATTGATACTGACAAGCTTGAGTACAGTTGAGGTAGGCGGAATGTGTAGTGTAGCGGTGAAATGCTTAGATATTACACAGAACACCGATTGCGAAGGCAGCTTACTAAACTGTTACTGACGCTAATGCACGAAAGCGTGGGGAGCGAACAGG
1471d47a37bb04f9e57a7ca00132411d	0	0	0	0	0	0	0	0	0	0	0	0	0	0	0	0	0	0	0	0	0	0	0	36	0	0	0	d__Bacteria; p__Chloroflexi; c__Gitt-GS-136; o__Gitt-GS-136; f__Gitt-GS-136; g__Gitt-GS-136	1	TACGTAGGGCGCAAGCGTTGTCCGGATTTACTGGGCGTAAAGAGCGCGCAGGCGGCTGGTCAAGTCCGATGTGAAATCTCCCGGCTCAACTGGGAAACTGCATCGGAAACTGATCGGCTTGAAGGTGGGAGAGGGTAGTGGAATTCCCGGTGTAGTGGTGAAATGCGTAGATATCGGGAGGAACACCAGTGGCGAAGGCGACTACCTGGCCCATTCTTGACGCTGAGGCGCGAAAGCTAGGGGAGCGAACGGG
149909a7ffd7b142cd50bd56754b130b	11	14	0	0	0	0	6	3	0	61	0	0	0	0	0	0	0	0	0	0	0	0	0	0	0	0	0	d__Bacteria; p__Proteobacteria; c__Alphaproteobacteria; o__uncultured; f__uncultured; g__uncultured; s__uncultured_bacterium	0.998803	TACGAAGGGGGCTAGCGTTGTTCGGAATTACTGGGCGTAAAGGGCGTGTAGGCGGTCCGCTAAGTCAGGTGTGAAAGGCCTGGGCTCAACCCAGGAAATGCGCCTGAGACTGACGGACTTGAGTCCGGGAGAGGATGGTGGAACTCCCAGTGTAGAGGTGAAATTCGTAGATATTGGGAAGAACACCCGTGGCGAAGGCGGCCATCTGGACCGGTACTGACGCTAATGCGCGACAGCGTGGGGAGCAAACAGG
14a86e53068b00399a8e9713183cbb24	0	0	0	0	0	0	0	0	0	13	0	0	0	0	0	0	0	0	0	0	0	0	0	0	0	0	0	d__Bacteria; p__Proteobacteria; c__Alphaproteobacteria; o__Rhodobacterales; f__Rhodobacteraceae	0.858699	TACGGAGGGGGCTAGCGTTGTTCGGAATTACTGGGCGTAAAGCGCACGTAGGCGGACATTTAAGTCAGGGGTGAAATCCCGGGGCTCAACCCCGGAACTGCCTTTGATACTGGGTGTCTGGAGGTCGAGAGAGGTGAGTGGAATTCCGAGTGTAGAGGTGAAATTCGTAGATATTCGGAGGAACACCAGTGGCGAAGGCGGCTCACTGGCTCGATACTGACGCTGAGGTGCGAAAGCGTGGGGAGCAAACAGG
14ce61e559ac7a7343eebe78e144d493	0	0	0	0	0	0	0	0	0	0	0	0	3	3	0	0	0	0	0	0	0	0	0	0	0	0	0	d__Bacteria; p__Gemmatimonadota; c__BD2-11_terrestrial_group; o__BD2-11_terrestrial_group; f__BD2-11_terrestrial_group; g__BD2-11_terrestrial_group	1	GACGGAGGGCGCAAGCGTTGTTCGGAATTACTGGGCGTAAAGCGCGAGCAGGTGGTCTGTTAAGTCTTTTGTGAAAACCCGGGGCTCAACTCCGTGGAATGCAGAAGATACTGGCAGACTAGAGACCAGTAGAGGCTAGCGGAATTCCTGGTGTAGCGGTGGAATGCGTAGATATCAGGAAGAACACCTGTGGCGAAGGCGGCTAGCTGGGCTGGATCTGACACTCATCCGCGAAAGCGTGGGGAGCAAACAGG
14d05bcb6de5774c6a83affe499761f1	12	0	0	0	0	0	56	0	0	0	0	0	0	0	0	0	0	0	0	0	0	0	0	0	0	0	0	d__Bacteria; p__Proteobacteria; c__Gammaproteobacteria; o__Xanthomonadales; f__Xanthomonadaceae	1	TACGAAGGGTGCAAGCGTTACTCGGAATTACTGGGCGTAAAGCGTGCGTAGGTGGTTTGTTAAGTCTGATGTGAAAGCCCTGGGCTCAACCTGGGAATTGCATTGGATACTGGCAGGCTAGAGTGCGGTAGAGGGTAGTGGAATTCCCGGTGTAGCAGTGAAATGCGTAGAGATCGGGAGGAACATCTGTGGCGAAGGCGACTACCTGGACCAGCACTGACACTGAGGCACGAAAGCGTGGGGAGCAAACAGG
14dc5b44e0bd3ac347ce48fd48d63781	0	0	0	0	0	0	0	0	0	0	0	0	0	0	0	0	0	0	0	0	0	41	0	0	0	0	0	d__Bacteria; p__Armatimonadota; c__uncultured; o__uncultured; f__uncultured; g__uncultured; s__uncultured_bacterium	0.706142	TACGTAGGGGGCGAGCGTTGTCCGAATTCACTGGGCGTAAAGCGCGCGTAGGCGGACATTTAAGTTGTGGGTGAAATGCCGAGGCTTAACCTCGGAACTGCCTGCAAAACTGGGTGTCTTGAGGTATGGAGAGGGAAGTGGAATTCCAGGTGTAGCGGTGAAATGCGTAGATATCTGGAGGAACACCCGTGGCGAAGGCGGCTTCCTGGCCATATCCTGACGCTGAGGTGCGAAAGCTAGGGGAGCGAACGGG
14dcb56607787cd82b73eab041d141a5	6	0	0	0	0	0	0	0	0	10	0	0	0	0	0	0	0	0	0	0	0	0	0	0	0	0	0	d__Bacteria; p__Proteobacteria; c__Alphaproteobacteria; o__Puniceispirillales; f__EF100-94H03; g__EF100-94H03; s__uncultured_bacterium	0.999979	GACGGAGGGGGCTAGCGTTGTTCGGAATGACTGGGCGTAAAGCGCGCGTAGGCGGTTCGGTAAGTTGGATGTGAAAGCCCGGGGCTTAACCCCGGATGTGCGTTCAAGACTGCCGAACTTGAGACCGGAAGGGGAGAGCGGAATTCCCAGTGTAGAGGTGAAATTCGTAGATATTGGGAAGAACACCGGTGGCGAAGGCGGCTCTCTGGTCCGGTTCTGACGCTGAGGCGCGAAAGCGTGGGGAGCAAACAGG
14e7e286820d523af8356d63e4973f36	0	0	0	0	0	0	3	0	0	0	0	0	0	0	0	0	0	0	0	0	0	0	0	0	0	0	0	d__Bacteria; p__Planctomycetota; c__OM190; o__OM190; f__OM190; g__OM190; s__uncultured_bacterium	0.830227	GACGGAGGGTGCAAACGTTGTTCGGAATCACTGGGCATAAAGCGCACGTAGGCGGCGCGCTAAGTCGGGAGTGAAAGCCCTTGGCTCAACCGAGGAATGTCTCCCGATACTGGCGTGCTCGAGGACGGTTGGGGTGAGTGGAACTCCTGGTGGAGCGGTGAAATGCGTAGATATCAGGAGGAACACCGGTGGCGAAAGCGGCTCACTGGGCCGTCTCTGACGCTGAGGTGCGAAAGCTAGGGTAGCGAACGGG
14ee08d4fb696b253c6be82077aea99d	14	30	0	0	0	0	0	0	0	90	0	0	0	0	0	0	0	0	0	0	0	0	0	0	0	0	0	d__Bacteria; p__Bacteroidota; c__Bacteroidia; o__Chitinophagales; f__Chitinophagaceae; g__uncultured	0.79786	TACGGAGGGTGCAAGCGTTATCCGGATTCACTGGGTTTAAAGGGTGCGTAGGTGGGCAGGTAAGTCAGTGGTGAAATCTCCGGGCTTAACCCGGAAACTGCCATTGATACTATTTGTCTTGAATACTGTGGAGGTCAGCGGAATATGTCATGTAGCGGTGAAATGCTTAGATATGACATAGAACACCAATTGCGAAGGCAGCTGGCTACACAAATATTGACACTGAGGCACGAAAGCGTGGGGATCAAACAGG
15091b058bf1188ae7e6627d39fc0a41	0	0	0	0	0	0	0	0	0	11	0	0	0	0	0	0	0	0	0	0	0	0	0	0	0	0	0	d__Bacteria; p__Acidobacteriota; c__Subgroup_22; o__Subgroup_22; f__Subgroup_22; g__Subgroup_22; s__uncultured_bacterium	0.862878	TACGGAGGGGGCCAGCGTTGTTCGGAATCATTGGGCGTAAAGGGCACGTAGGCGGCCCGGCAAGTCGGTTGTGAAATCCCTCGGCTCAACCGAGGAATTGCTGCTGATACTGTCGGGCTTGAGTCCCGGAGAGGGTAGTGGAATTCCCAGTGTAGCGGTGAAATGCGTAGATATTGGGAGGAACACCGGTGGCGAAGGCGACTACCTGGACGGGTACTGACGCTGAGGTGCGAAAGCGTGGGGAGCAAACAGG
150fa3215e3dd1331c0fbb722a5158d5	6	0	0	0	0	0	0	0	0	0	0	0	0	0	0	0	0	0	0	0	0	0	0	0	0	0	0	d__Bacteria; p__Chloroflexi; c__Anaerolineae; o__Anaerolineales; f__Anaerolineaceae; g__uncultured; s__uncultured_bacterium	0.830664	CACGTAGGATCCAAGCGTTATCCGGATTTACTGGGCGTAAAGCGCGTGCAGGTGGTTTGGTAAGTTGGGTGTTAAATCTTTCGGCTCAACCGAGAGGTGTCGCTCAAGACTCCCAGACTGGAGGACGGTAGAGGTAGGTAGAATTCCGGGTGTAGTGGTGAAATGCGTAGATATCCGGAGGAATACCAGTGGCGAAGGCGGCCTACTGGACCGTTCCTGACACTCAGACGCGAAAGCTAGGGGAGCAAACGGG
15131699043fd4a16c4a9a82eab56ca1	0	0	18	0	0	0	0	0	0	0	0	0	0	0	0	0	0	0	0	0	0	0	0	0	0	0	0	d__Bacteria; p__Verrucomicrobiota; c__Verrucomicrobiae; o__Pedosphaerales; f__Pedosphaeraceae; g__Pedosphaeraceae	0.99874	TACAGAGGTCCCAAGCGTTGTTCGGATTCACTGGGCGTAAAGGGTGCGTAGGTGGCCGGGTAAGTTCGATGTGAAAGCTCGGAGCTTAACTCCGAAATGGCATTGAATACTATCCGGCTAGAGGGTCGGAGGGGAGACTGGAATTCTCGGTGTAGCAGTGAAATGCGTAGATATCGAGAGGAACACCAGTGGCGAAGGCGAGTCTCTGGACGACTCCTGACACTGAGGCACGAAAGCTAGGGGAGCAAACAGG
151f25319c8715bb49632a77fb021ad5	0	0	0	0	0	0	31	0	0	48	0	0	0	0	0	18	0	0	0	0	0	0	0	0	0	0	10	d__Bacteria; p__Proteobacteria; c__Alphaproteobacteria; o__Reyranellales; f__Reyranellaceae; g__Reyranella	1	GACGAAGGGGGCTAGCGTTGTTCGGAATTACTGGGCGTAAAGCGAGTGTAGGTGGTTGTCCAAGTTGGATGTGAAAGCCTTGAGCTCAACTCAAGAAATGCATTCAGGACTGGGCGGCTAGAGGACCGGAGAGGATAGTGGAATTCCCAGTGTAGTGGTGAAATACGTAGAGATTGGGAAGAACACCAGTGGCGAAGGCGGCTATCTGGACGGTTTCTGACACTAAGACTCGAAAGCGTGGGGAGCAAACAGG
1536ac9e737f22c2d66479a83a944eb4	0	0	0	0	0	0	7	0	0	0	0	0	0	0	0	0	0	0	0	0	0	0	0	0	0	0	0	d__Bacteria; p__Patescibacteria; c__Saccharimonadia; o__Saccharimonadales; f__Saccharimonadales; g__Saccharimonadales; s__uncultured_bacterium	0.994872	TACGGAGGATCCAAGCGTTATCCGGATTTACTGGGCGTAAAGAGTTGCGTAGGTGGTTTGCCAAGTTTCCGTTTAAATGCCAAGGCTCAACCTTGGAAGTGACGGAAAAACTGGCAAACTCGAGAATGAGAGAGGTCACTGGAATTTCTTGTGTAGGAGTGAAATCCGTAGATATAAGAAGGAACACCGATGGCGTAGGCAGGTGACTGGCTCATTTCTGACACTGAGGCACGAAAGCGTGGGGAGCGAACGGG
1539a7809f78546646ddd79a873f251b	19	0	0	0	0	0	0	0	0	0	0	0	0	0	0	0	0	0	0	0	0	0	0	0	0	0	0	d__Bacteria; p__Bacteroidota; c__Bacteroidia; o__Cytophagales; f__Hymenobacteraceae; g__Hymenobacter; s__uncultured_bacterium	0.936815	TACGGAGGGTGCGAGCGTTGTCCGGATTTATTGGGTTTAAAGGGTGCGTAGGCGGTCCATTAAGTCTGGGGTGAAAGCCCGCTGCTCAACAGCGGAACTGCCCTGGATACTGGCGGACTTGAGTACAGACGAGGTTGGCGGAATGGACAGAGTAGCGGTGAAATGCATAGATACTGTCCAGAACCCCGATTGCGAAGGCAGCTGACTAGGCTGTTACTGACGCTGAGGCACGAAAGCGTGGGGAGCGAACAGG
154041ba8e34074774e4be3f147af4ad	8	0	0	0	0	0	0	3	0	19	0	0	0	0	0	9	0	0	0	0	0	0	0	0	0	0	0	d__Bacteria; p__Verrucomicrobiota; c__Verrucomicrobiae; o__Chthoniobacterales; f__Chthoniobacteraceae; g__Candidatus_Udaeobacter; s__metagenome	0.964336	TACAGAGGTCCCGAGCGTTGTTCGGATTTATTGGGCGTAAAGGGTGCGTAGGCGGCAGAGTAAGTTGGATGTGAAATCCTGGGGCTCAACCTCAGAATTGCATTCAATACTGCTTTGCTAGGGCGCTGTAGAGGAGATTGGAATTTACGGTGTAGCAGTGAAATGCGTAGATATCGTAAGGAAGACCAGTGGCGAAAGCGAATCTCTGGGCAGCAGCCGACGCTGAGGCACGAAGGCCAGGGGAGCAAACGGG
1554de42d7098a3acc4712fcb06a6590	0	0	0	0	0	0	0	0	0	3	0	0	0	0	0	0	0	0	0	0	0	0	0	0	0	0	0	d__Bacteria; p__Bacteroidota; c__Bacteroidia; o__Sphingobacteriales; f__NS11-12_marine_group; g__NS11-12_marine_group	0.999999	TACGGAGGATGCAAGCGTTGTCCGGATTCATTGGGTTTAAAGGGTGCGTAGGCGGAAAATTAAGTCAGCGGTGAAAGCTTACAGCTTAACTGTAAAAATGCCATTGAAACTGGTTTTCTTGAGTTCGATTGAGGTAGATGGAATGTACCATGTAGCGGTGAAATGCTTAGATATGATACAGAACACCAATTGCGAAGGCAGTCTACTAAGTCGATACTGACGCTGAGGCACGAAAGCATGGGGAGCAAACAGG
155f3e145960011a85fc7b291df38f76	0	0	0	0	0	0	0	0	0	0	0	0	0	0	0	0	0	0	0	0	0	156	249	0	758	217	188	d__Bacteria; p__Actinobacteriota; c__Thermoleophilia; o__Solirubrobacterales; f__67-14; g__67-14; s__uncultured_actinobacterium	0.939932	TACGTAGGGGGCAAGCGTTGTCCGGAATCATTGGGCGTAAAGAGCGCGTAGGCGGTCCGGTAAGTCCGCTGTGAAAGTCAAGGGCTCAACCCTTGAATGCCGGTGGATACTGTCGGGCTAGAGTCCGGAAGAGGCGAGTGGAATTCCTGGTGTAGCGGTGAAATGCGCAGATATCAGGAGGAACACCTATGGCGAAGGCAGCTCGCTGGGACGGTACTGACGCTGAGGCGCGAAAGCGTGGGGAGCAAACAGG
15a3dcc24c612d6a5cf9526dc294f8d7	0	0	0	0	0	0	0	0	0	0	0	0	0	0	7	11	0	0	0	0	0	0	0	0	0	0	0	d__Bacteria; p__Patescibacteria; c__Gracilibacteria; o__Absconditabacteriales_(SR1); f__Absconditabacteriales_(SR1); g__Absconditabacteriales_(SR1); s__uncultured_candidate	0.993721	TACGTAGGTCTCAAGCGTTATCCGGATTTACTGGGCGTAAAGTATCCGTAGCCTGATATGCAAGTCAGTTTTCAAATATCTCGACTCAATCGGGAGAAGGGAATAGATACTGCATATCTAGAGATTATTGGAGGTTAGTGGAATTTCGGGTGGAGCGGTGAAATGCGTTGATATCCGAAAGAACGCCGAAAGCGAAAGCAGCTAACTATGATAATTCTGACGGTGAGGGATGACAGTGTGGGGAGCAAACGGG
15b8de1dcad8508ba1de272aa2a0c96e	0	2	0	0	0	0	0	0	0	0	0	0	0	0	0	0	0	0	0	0	0	0	0	0	0	0	0	d__Bacteria; p__Elusimicrobiota; c__Elusimicrobia; o__MVP-88; f__MVP-88; g__MVP-88; s__uncultured_bacterium	0.771807	GACGAAGGTGGCGAGCGTTACTCGGAATTACTAGGCGTAAAGCGTGGGTAGGTGGTTCGGCAAGTCTGTTGTGGAAGCTCCTGGCTCAACCGGGAGAGGTCAATGGATACTACCGAGCTTGAATGTGGGAGAGGTCACTGGAATTCCTGGTGTAGCGGTGAAATGCGTAGAGATCAGGAGGAACACCGATGGCGAAAGCAGGTGACTGGACCACTATTGACACTGAGCCACGAAAGCTAGGGGAGCAAACAGG
15c1c3c6b3755a72c95a9cdc9ec5ad28	0	0	0	0	0	0	3	0	0	0	0	0	0	0	0	0	0	0	0	0	0	0	0	0	0	0	0	d__Bacteria; p__Cyanobacteria; c__Cyanobacteriia; o__Cyanobacteriales; f__Nostocaceae; g__Nodularia_PCC-9350; s__Nodularia_spumigena	0.708741	TACGGAGGATGCAAGCGTTATCCGGAATGATTGGGCGTAAAGGGTCCGCAGGTGGCTATGTAAGTCTGCTGTTAAAGAACCTAGCTTAACTAGGTAAAAGCAGTGGAAACTACAAGGCTAGAGTGCGTTCGGGGTAGAGGGAATTCCTGGTGTAGCGGTGAAATGCGTAGATATCAGGAAGAACACCAGTGGCGAAGGCGCTCTACTAGGCCGCAACTGACACTGAGGGACGAAAGCTAGGGGAGCGAATGGG
15c4bf399d3de9838566df311f42d944	0	0	26	0	0	0	0	0	0	4	6	0	0	0	11	0	0	0	0	0	0	0	0	0	0	0	0	d__Archaea; p__Nanoarchaeota; c__Nanoarchaeia; o__Woesearchaeales; f__SCGC_AAA011-D5; g__SCGC_AAA011-D5; s__Candidatus_Diapherotrites	0.999983	TACTCGCGGTCCAAGTCGCAGCCATTTTTATTGGGTCTAAAACATCCGTAGCTTGCTTAATAAGTTTCTTGTGAAATTCCATATCTCAAGTATGGAGCGGGCAAGAAGTACTGTTAAGCTAGAGACTGGTAGACGTAAAGAGTACGTTTGGAGTAGCGGTAAAATGTGTTAATCCCATACGGACTAACAACAGCGAAGGCACTTTACGAGAACAGCTCTGACAGTAAGGGATGAAGGCTAGGGGCGCGAAAGGG
15c68d5bb900980df676fbe4bca6a3b2	0	0	0	0	0	0	0	0	0	24	0	0	0	0	0	0	0	0	0	0	0	0	0	0	0	0	0	d__Bacteria; p__Proteobacteria; c__Alphaproteobacteria; o__uncultured; f__uncultured; g__uncultured; s__uncultured_bacterium	0.959922	TACGGAGGGGGCAAGCGTTGTTCGGAGTTACTGGGCGTAAAGGGCGCGTAGGCGGTGCGACAAGTCAGGCGTGAAAGCCCCGGGCTTAACCTGGGAATTGCGCTTGATACTGTCGCGCTAGAGATCGGGAGAGGATGGCGGAATTCCCAGTGTAGAGGTGAAATTCGTAGATATTGGGAAGAACACCGGTGGCGAAGGCGGCCATCTGGACCGCATCTGACGCTGAGGCGCGAAAGCGTGGGGAGCAAACAGG
15c77f634c7bc7c89518842522f75a04	0	0	0	0	0	5	0	0	0	0	0	0	0	0	0	0	0	0	0	0	0	0	0	0	0	0	0	d__Bacteria; p__Verrucomicrobiota; c__Verrucomicrobiae; o__Pedosphaerales; f__Pedosphaeraceae; g__Pedosphaeraceae	0.705346	TACAGAGGTCCCAAGCGTTGTTCGGATTTACTGGGCGTAAAGGGTGCGTAGGTGGTTGGGTAAGTTTGATGTGAAATCTCCGAGCTTAACTCGGAAATGGCATTGAATACTATTCGGCTAGAGGTTTGGAGGGGGGACTGGAATTCTTGGTGTAGCAGTGAAATGCGTAGATATCAAGAGGAACACCAGTGGCGAAGGCGAGTCCCTGGACAACACCTGACACTGAGGCACGAAAGCTAGGGGAGCAAACAGG
15c9aff15a4df76e4e70b88b55e14087	8	24	0	34	0	28	15	0	0	64	0	0	0	0	0	0	0	0	0	0	0	0	0	0	54	0	0	d__Bacteria; p__Bacteroidota; c__Bacteroidia; o__Bacteroidales; f__Prolixibacteraceae; g__WCHB1-32	1	TACGGAGGATGCAAGCGTTATCCGGATTCATTGGGTTTAAAGGGTGCGTAGGCGGCCTTTTAAGTCAGTGGTGAAATCTTGCCGCTTAACGGTAAAATTGCCATTGATACTGAAAGGCTTGAGTACATTTGAGGTAAGCGGAATGTGTAGTGTAGCGGTGAAATGCTTAGATATTACACAGAACACCAATTGCGAAGGCAGCTTACTAAACTGTTACTGACGCTGATGCACGAAAGCGTGGGGAGCGAACAGG
15d56c1957f615a428b92ab2d5f3e1ee	23	0	0	0	0	0	16	0	0	0	0	0	0	0	0	14	0	0	0	0	0	0	0	0	0	0	0	d__Bacteria; p__Proteobacteria; c__Alphaproteobacteria; o__Rhizobiales; f__Rhizobiaceae; g__Mesorhizobium	0.736683	TACGAAGGGGGCTAGCGTTGTTCGGAATTACTGGGCGTAAAGCGCACGTAGGCGGATTGTTAAGTTAGGGGTGAAATCCCAGGGCTCAACCCTGGAACTGCCTTTAATACTGGCAATCTCGAGTCCGAGAGAGGTGAGTGGAATTCCGAGTGTAGAGGTGAAATTCGTAGATATTCGGAGGAACACCAGTGGCGAAGGCGGCTCACTGGCTCGGTACTGACGCTGAGGTGCGAAAGCGTGGGGAGCAAACAGG
15dbecdd258149bfd50b65368344b005	0	0	0	0	0	0	0	88	0	0	0	0	0	8	0	0	0	0	0	0	0	0	0	0	0	0	0	d__Bacteria; p__Patescibacteria; c__Microgenomatia; o__Candidatus_Woykebacteria; f__Candidatus_Woykebacteria; g__Candidatus_Woykebacteria; s__Candidatus_Woykebacteria	0.985845	TACGTAGGCGGCAAGCGTTACCCGGAATTACTGGGCGTAAAGAGTGCGTAGGTGGTTTGATAAGTTTTTGTTTAAATACGTTGGCTCAACCAACGGTCCGCAAAAATACTGTCAGACTAGAGGAAACTAGGGGGTACCGGAACAGATGGTGGAGCAGTGAAATGCGTTGATATCATCTGGAACACCCAAGGCGAAGGCAGGTACCTGGGGTTTTCCTGACACTGTTGCACGAAAGCGTGGGGAGCGAACCGG
15fc7b7caac97ed43ec3328dc3c17efe	0	0	0	0	0	0	0	0	0	0	0	0	0	0	0	0	14	0	0	0	0	0	0	0	0	0	0	d__Bacteria; p__Proteobacteria; c__Gammaproteobacteria	0.99989	TACAGAGGGTGCAAGCGTTAATCGGAATTACTGGGCGTAAAGCGCGCGTAGGTGGTTTGGCAAGTTGGATGTGAAAGCCCTGGGCTTAACCTGGGAACTGCATACAATACTACCAAGCTAGAGTAGAGTAGAGGGAAGTGGAATTTCCGGTGTAGCGGTGAAATGCGTAGATATCGGAAGGAACACCAGTGGCGAAGGCGGCTTCCTGGACTCATACTGACACTGAGGTGCGAAAGCGTGGGGAGCAAACAGG
160083d0a5f65a88f14333860e7aac77	0	82	10	62	2	0	0	13	0	0	22	0	0	3	0	0	0	0	0	0	0	0	0	0	0	0	0	d__Bacteria; p__Patescibacteria; c__Microgenomatia; o__Candidatus_Woykebacteria; f__Candidatus_Woykebacteria; g__Candidatus_Woykebacteria; s__uncultured_Microgenomates	0.965188	TACGTAGGGTGCAAGCGTTACCCGGATTTATTGGGCGTAAAGAGTGCGTAGGCGGTTTTGAAAGTCATTATTGAAATCTTGGGGCTCAACCCCAAGCCTGGTAGTGATACTTCAAGACTAGATTACTTGAGGGGGTACCGGAACAGTTGGTGGAGCAGTGAAATGCGTTGAGATCAACTGGAACACCAAAGGCGAAGGCAGGTACCTGGCAAGTTTATGACGCTGTTGCACGAAAGCGTGGGGAGCAAAACGG
160359e9b82ce57a4403eb1f97abb182	0	0	0	0	0	0	11	0	0	15	0	0	0	0	0	0	0	0	0	0	0	0	0	0	0	0	0	d__Bacteria; p__Chloroflexi; c__Anaerolineae; o__Anaerolineales; f__Anaerolineaceae; g__uncultured; s__uncultured_sludge	0.865687	AACGTAGGTACCGAGCGTTATCCGGATTTACTGGGCGTAAAGCGCGTTCAGGCGGCCAAGCAAGTCGGGCATGAAATCTCTCGGCTCAACCGGGAGGGGTTGTCCGATACTGCTGGGCTTGAGGGCAGTAGAGGGTGGTGGAATTCCGGGTGTAGTGGTGAAATGCGTAGATATCCGGAGGAACACCAGTGGCGAAGGCGGCCACCTGGACTGTACCTGACGCTCAAACGCGAAAGCTAGGGGAGCGAACGGG
16188294988a9a821c42385475bac633	0	0	0	0	0	0	0	0	0	91	0	0	0	0	0	0	0	0	0	0	0	0	0	0	0	0	0	d__Bacteria; p__Methylomirabilota; c__Methylomirabilia; o__Rokubacteriales; f__Rokubacteriales; g__Rokubacteriales; s__uncultured_bacterium	0.96076	GACAGAGGGGGCAAGCGTTGCTCGGAATTACTGGGCGTAAAGGGCGCGTAGGCGGGATGGTAAGTCGGTCGTGAAATCCCTCGGCTCAACCGAGGAACGTCGATCGATACTACCGTTCTTGAGGATTGCAGAGGAGACTGGAATTCCCGGTGTAGCGGTGAAATGTGTAGAGATCGGGAGGAACACCGGTGGCGAAGGCGGGTCTCTGGGCAATTCCTGACGCTGAGGCGCGAAAGCGTGGGGAGCAAACGGG
16279d63c18f0ce497fac24287ac9ed8	57	316	97	62	15	18	148	195	24	0	0	0	0	0	0	0	342	0	0	0	0	0	0	0	0	0	0	d__Bacteria; p__Acidobacteriota; c__Holophagae; o__Subgroup_7; f__Subgroup_7; g__Subgroup_7	1	TACAGAGGGGGCTAGCGTTATTCGGAATTATTGGGCGTAAAGGGCGCGTAGGCGGCCATGCGTGTCTTCCGTGAAATCCCTCGGCTTAACTGAGGACGTGCGGAAGAAACTGCAAGGCTCGAGTCCGGGAGAGGGGGGTGGAATTCCCAGTGTAGCGGTGAAATGCGTAGATATTGGGAGGAACACCGGTGGCGAAGGCGGCCCCCTGGACCGGTACTGACGCTGAGGCGCGAAAGCGTGGGTAGCAAACGGG
162beb4371ceecb62e8f7a4848a413fa	0	9	0	29	0	0	0	0	0	0	0	0	0	0	0	0	0	0	0	0	0	0	0	0	0	0	0	d__Bacteria; p__Chloroflexi; c__Ktedonobacteria; o__C0119; f__C0119; g__C0119	1	TACGTAGGAGGCGAGCGTTGTCCGGATTTACTGGGCGTAAAGCGCGCGCAGGCGGCACTCTAAGTATGGTGTGAAATCTCCCTGCTCAACGGGGAGGGAGCACTGTAAACTGGGGAGCTAGAGGACGGTAGAGGGGGGTGGAATTGCTGGTGTAGCGGTGAAATGCGTAGAGATCAGCAGGAACACCCGTGGCGAAGGCGGCCCCCTGGGCCGACCCTGACGCTGAGGCGCGAAGGCTAGGGGAGCAAACGGG
1633d49b8ae46146b0d2aec52744d412	0	0	0	0	0	0	0	0	0	0	0	0	0	0	0	0	0	0	0	0	0	0	16	0	0	0	0	d__Bacteria; p__Myxococcota; c__Polyangia; o__Haliangiales; f__Haliangiaceae; g__Haliangium	0.997436	TACGTAGGGGGCGAGCGTTGTCCGGAATCATTGGGCGTAAAGCGCACGTAGGCGGCTTTGTGTGTCGGATGTGAAATCCCTCGGCTCAACCAAGGAAGTGCATTCGAAACTGCAAAGCTTGAGTACTTAAGAGGATCGCGGAATTCCCGGTGTAGAGGTGAAATTCGTAGATATCGGGAGGAACACCAGTGGCGAAGGCGGCGATCTGGGAAGATACTGACGCTGAGGTGCGAAAGCGTGGGGAGCAAACAGG
166a8102c18c9f98b864fa3a5cf7cddd	3	0	0	0	0	0	0	0	0	0	0	0	0	0	0	0	0	0	0	0	0	0	0	0	0	0	0	d__Archaea; p__Nanoarchaeota; c__Nanoarchaeia; o__Woesearchaeales; f__Woesearchaeales; g__Woesearchaeales; s__uncultured_euryarchaeote	0.982812	CACCAGCGCCTCGAGTGGGGATCGCGATTATTGGGTCTAAAGCGTCCGTAGCAGGCTTTGTAAATGCTTTGTGAAATCGGCAGGCTTAACCTGTCGTCGTGCAGAGTAGACTGCAGAGCTCGAGATCGGGAGAGGTTAGCAGTATTCCTAGGGTACCGGTAAAATGGGTTAATCCTAGGAGGACTACCAATGGCGGAGGCAGCTAACCAGAACGATTCTGACTGTGAGGGACGAAAGCTAGGGGAGCAAAACGG
167177802ba8c61c6caaaf29113a0ff0	33	0	0	0	0	0	0	0	0	0	0	0	0	0	0	0	0	0	0	0	0	0	0	0	0	0	0	d__Bacteria; p__Proteobacteria; c__Gammaproteobacteria; o__Xanthomonadales; f__Rhodanobacteraceae; g__Dokdonella; s__uncultured_Dokdonella	0.90204	TACGAAGGGTGCAAGCGTTACTCGGAATTACTGGGCGTAAAGCGTGCGTAGGCGGTTTGTTAAGTCCGCTGTGAAAGCCCTGGGCTCAACCTGGGAATTGCAGTGGATACTGGCAAGCTAGAGTGCGGTAGAGGATGGTGGAATTCCCGGTGTAGCGGTGAAATGCGTAGAGATCGGGAGGAACACCCGTGGCGAAGGCGGCCATCTGGACCAGCACTGACGCTGAGGCACGAAAGCGTGGGGAGCAAACAGG
167a8521024f0337b1fc4a3b9f5a770d	0	22	0	0	0	0	0	0	0	0	0	0	0	0	0	0	0	0	0	0	0	0	0	0	0	0	0	d__Bacteria; p__Latescibacterota; c__Latescibacterota; o__Latescibacterota; f__Latescibacterota; g__Latescibacterota	1	TACGGGGGGAGCAAGCGTTGTTCGGAATCACTGGGCGTAAAGGGCGTGTAGGCGGTTCGGTAAGTGGGATGTGAAATGCCCGGGCTCACCCCGGGACCTGCATCCCAAACTGCTGAGCTTGAGTACAGGAGAGGGTGGGGGAATTCCAGGTGTAGCGGTGAAATGCGTAGATATCTGGAGGAACACCGGTGGCGAAGGCGCCCACCTGGCCTGCTACTGACGCTGAGGCGCGAAAGCTAGGGGAGCAAACGGG
16a32e0f2e9f538867e490fed28cf197	0	0	0	0	0	0	0	0	0	0	0	0	0	0	0	11	0	0	0	0	0	0	0	0	0	0	0	d__Bacteria; p__Bacteroidota; c__Bacteroidia; o__Cytophagales; f__Microscillaceae; g__Ohtaekwangia; s__uncultured_bacterium	0.76462	TACGTAGGTGGCAAGCGTTGTCCGGATTTATTGGGTTTAAAGGGTGCGTAGGCGGTCTTTTAAGTCAGTGCTGAAATACTCCAGCTTAACTGGAGGGGTGGCATTGATACTGGAAGACTTGAGTGTAGTCGAGGTAGGCGGAATTGACGGTGTAGCGGTGAAATGCTTAGATATCGTCAAGAACACCGATAGTGAAGACAGCTTACTAGGCTACAACTGACGCTGAGGCACGAAAGTGTGGGGATCAAACAGG
16ab9298f3d7f93f8ac8598c124cbd18	0	103	102	0	11	61	63	172	36	0	11	0	0	0	0	0	304	0	51	0	0	0	0	0	0	0	0	d__Bacteria; p__Acidobacteriota; c__Blastocatellia; o__Pyrinomonadales; f__Pyrinomonadaceae; g__RB41	0.952975	TACGGGGGGAGCAAGCGTTGTTCGGATTTACTGGGCGTAAAGGGCGCGTAGGCGGCCAGCGCAAGTCAGTTGTGAAATCTCCGGGCTTAACTCGGAAAGGTCAACTGATACTGCGCGGCTAGAGTGCGGAAGGGGCAACTGGAATTCTCGGTGTAGCGGTGAAATGCGTAGATATCGAGAGGAACACCTGCGGCGAAGGCGGGTTGCTGGGCCGACACTGACGCTGAGGCGCGAAAGCCAGGGGAGCGAACGGG
16ce78266dfe95321b5de1a042c4dedd	0	0	0	0	0	0	69	0	0	0	0	0	0	0	0	0	0	0	0	0	0	0	0	0	0	0	0	d__Bacteria; p__Patescibacteria; c__Microgenomatia; o__Candidatus_Woykebacteria; f__Candidatus_Woykebacteria; g__Candidatus_Woykebacteria; s__Candidatus_Woykebacteria	0.98432	TACGTAGGCGGCAAGCGTTACCCGGAATTACTGGGCGTAAAGAGTGCGTAGGTGGTTTGGTAAGTTTTTGTTTAAATACGTTGGCTCAACCAACGGTCCGCAAAAATACTGTCAGACTAGAGGAAACTAGGGGGTACCGGAACAGATGGTGGAGCAGTGAAATGCGTTGATATCATCTGGAACACCCAAGGCGAAGGCAGGTACCTGGGGTTTTCCTGACACTGTTGCACGAAAGCGTGGGGAGCGAACCGG
16d8e7ef5f07bfbcc0ec0fb24d1f392f	0	0	0	0	0	0	0	0	0	4	0	0	0	0	0	0	0	0	0	0	0	0	0	0	0	0	0	d__Bacteria; p__Planctomycetota; c__Planctomycetes; o__Pirellulales; f__Pirellulaceae; g__uncultured	0.995017	GACGAACCGTACGAACGTTATTCGGAATTACTGGGCTTAAAGGGTGCGTAGGCGGTGCAGAAAGTTGGGTGTGAAATCCCCTGGCTTAACCAGGGAATTGCGCTCAAAACTACTGTGCTAGAGGAATACAGAGGTAAGCGGAACTTAGGGTGGAGCGGTGAAATGCGTTGATATCCTAAGGAACACCGGTGGCGAAAGCGGCTTACTGGGTATTTTCTGACGCTGAGGCACGAAAGCTAGGGTAGCGAACGGG
16e2c333f9134a34ef1280c3ece012c9	0	0	0	0	0	0	0	0	0	0	0	0	0	0	0	0	0	0	0	0	0	0	0	0	12	0	0	d__Bacteria; p__Patescibacteria; c__Parcubacteria; o__Candidatus_Azambacteria; f__Candidatus_Azambacteria; g__Candidatus_Azambacteria; s__Parcubacteria_bacterium	0.876856	GACGGGTGCCCCAAGCGTTATCCGGAATCATTGGGCGTAAAGGGTGTGTAGGTGGTCGTATTAGTCTTGTGTTAAATTCTTTGGCTTAACCAAAGACATGCATAGGAAACGGTACGACTAGAAGATGCGAGGGGTGAATGGAACTCATAGTGGAGGGGTGAAATCCGTTGATATTATGGGGAACACCAAAAGCGAAGGCAATTCACTGGCGTATTCTTGACACTGAAACACGAAAGCGTGGGTAGCGAATGGG
16f300a764ed32dd3259f6be8ff697de	0	8	0	0	0	0	0	0	0	0	0	0	0	0	0	0	0	0	0	0	0	0	0	0	0	0	0	d__Archaea; p__Thermoplasmatota; c__Thermoplasmata; o__Marine_Group_II; f__Marine_Group_II; g__Marine_Group_II; s__uncultured_haloarchaeon	0.926852	TACCTGCAGCCCGAGTGGTGGCCGTTATTATTGGGCCTAAAACGTCCGTAGCCGGTTGGGTAGATGCCTGTGTAAATCGAACGGCTTAACCGTTCGAATTGCGGGTAGACCGCCCGACTAGGGACCGGGAGAGTCACGAAGTACTCCGGGGGTAGAGGTGAAATTCTGTAATCCTCGGGGGACTACCGGTGGCGAAGGCGTCGTGATAGAACGGCTCCGACGGTGAGGGACGAAGCCCTGGGGCGCAAACCGG
16fbc0769871f7bdbd1f6f9dbcbc6f17	0	0	0	0	0	0	0	0	0	0	0	0	0	0	0	0	0	0	0	0	0	0	196	0	0	0	0	d__Bacteria; p__Firmicutes; c__Bacilli; o__Bacillales; f__Planococcaceae; g__Psychrobacillus	0.997539	TACGTAGGTGGCAAGCGTTGTCCGGAATTATTGGGCGTAAAGCGCGCGCAGGCGGTCCCTTAAGTCTGATGTGAAATCCCACGGCTCAACCGTGGAAGGTCATTGGAAACTGGGGGACTTGAGTACAGAAGAGGAAAGCGGAATTCCAAGTGTAGCGGTGAAATGCGTAGAGATTTGGAGGAACACCAGTGGCGAAGGCGGCTTTCTGGTCTGTAACTGACGCTGAGGCGCGAAAGCGTGGGGAGCAAACAGG
1703b5c21d26f8680f30a7ffa3272277	0	0	0	0	0	0	0	0	0	0	0	10	0	0	0	0	0	0	0	0	0	0	0	0	0	0	0	d__Bacteria; p__Patescibacteria; c__Saccharimonadia; o__Saccharimonadales	1	TACGTAGGGTGCAAGCATTATCCGGAGTGACTGGGCGTAAAGAGTTGCGTAGGTGGACAAGTAAGCGAATAGTGAAATTTGACGGCTCAACCGTACAAACTATTGTTTGAACTGCTTGTCTTGAGAATGGTAGAGGTAACTGGAATTTCTTGTGTAGGAGTGAAATCCGTAGATATAAGAAGGAACACCAATGGCGTAGGCAGGTTACTGGACCATTTCTGACACTGAGGCACGAAAGCGTGGGGAGCGAACCGG
1712d57186ccaeae1ef8d9af84b94d81	0	0	85	0	0	20	26	33	0	0	0	0	0	0	0	0	0	0	0	0	0	0	0	0	0	0	0	d__Bacteria; p__Actinobacteriota; c__Thermoleophilia; o__Gaiellales	1	TACGTAGGGGGCAAGCGTTGTCCGGATTTATTGGGCGTAAAGAGCGTGTAGGCGGCCAGATAGGTCTGTTGTGAAAACTCGAGGCTCAACCTCGAGACGCCGATGGAAACCATTTGGCTAGAGTCCGGAAGAGGAGAGTGGAATTCCTGGTGTAGCGGTGAAATGCGCAGATATCAGGAAGAACACCCGTGGCTAAGGCGGCTCTCTAGTACGGTACTGACGCTGAGACGCGAAAGCGTGGGGAGCGAACAGG
171972b080255260c9263c8ea1265bd2	0	0	0	0	0	0	0	36	0	0	0	0	0	0	0	0	0	0	0	0	0	0	0	84	31	259	0	d__Bacteria; p__Actinobacteriota; c__Actinobacteria; o__Propionibacteriales; f__Nocardioidaceae	0.999997	TACGTAGGGTGCGAGCGTTGTCCGGAATTATTGGGCGTAAAGGGCTCGTAGGCGGTTTGTCGCGTCGGGAGTGAAAACTCAGGGCTTAACCCTGAGCCTGCTTCCGATACGGGCAGACTAGAGGTATGCAGGGGAGAACGGAATTCCTGGTGTAGCGGTGAAATGCGCAGATATCAGGAGGAACACCGGTGGCGAAGGCGGTTCTCTGGGCATTACCTGACGCTGAGGAGCGAAAGTGTGGGGAGCGAACAGG
174a8e6a6e45084100bb5f51463ada86	0	0	0	0	0	0	0	0	0	4	0	0	0	0	0	0	0	0	0	0	0	0	0	0	0	0	0	d__Bacteria; p__Planctomycetota; c__Phycisphaerae; o__Tepidisphaerales; f__WD2101_soil_group; g__WD2101_soil_group; s__uncultured_bacterium	0.864896	GACAGAGGTCCCGAGCGTTAGGCGGAATCACTGGGCTTAAAGCGTGTGTAGGCGGATCCGTAAGTACCTTGTGAAATCCCACGGCTTAACCGTGGAACTGCTTGGTATACTGCGGGTCTTGAGCCACCTAGGGGCGAGCGGAACAAGTGGTGGAGCGGTGAAATGCGTAGATATCACTTGGAACGCCAATGGTGAAAACAGCTCGCTGGGGGTGTGCTGACGCTGAGACACGAAAGCCAGGGGAGCAAACGGG
174e64fbae501dd1dc087f5d85448999	25	0	0	0	0	0	0	0	0	96	0	0	0	0	0	0	0	0	0	0	0	0	0	0	0	0	0	d__Bacteria; p__Actinobacteriota; c__Acidimicrobiia; o__Microtrichales; f__Ilumatobacteraceae; g__Ilumatobacter	0.74746	CACGTAGGCACCAAGCGTTGTCCGGATTTATTGGGCGTAAAGAGCTCGTAGGCGGTTCAGTAAGTCGGGTGTGAAAACTCTGGGCTCAACCCAGAGACGCCACCCGATACTGCTGTGACTTGAGTACGGTAGGGGAGTGGGGAATTCCTGGTGTAGCGGTGAAATGCGCAGATATCAGGAGGAACACCAGTGGCGAAGGCGCCACTCTGGGCCGTAACTGACGCTGAGGAGCGAAAGCGTGGGGAGCAAACAGG
174fb3ce7c92515a7a18eee472c81d08	0	7	0	0	0	0	0	0	0	0	0	0	0	0	0	0	0	0	0	0	0	0	0	0	0	0	0	d__Bacteria; p__Proteobacteria; c__Alphaproteobacteria; o__Azospirillales; f__Azospirillaceae; g__Azospirillum	1	TACGAAGGGGGCTAGCGTTGTTCGGAATTACTGGGCGTAAAGGGCGCGTAGGCGGCCTGTTTAGTCAGGAGTGAAATCCCCGGGCTCAACCTGGGAATTGCTTTTGATACTGGCAGGCTTGAGTTCCGGAGAGGATGGTGGAATTCCCAGTGTAGAGGTGAAATTCGTAGATATTGGGAAGAACACCGGTGGCGAAGGCGGCCATCTGGACGGACACTGACGCTGAGGCGCGAAAGCGTGGGGAGCAAACAGG
175fb3c95580d2dcf9a71e4ec67edb6b	0	4	0	0	0	0	0	0	0	0	0	0	0	0	0	0	0	0	0	0	0	0	0	0	0	0	0	d__Bacteria; p__Planctomycetota; c__Planctomycetes; o__Pirellulales; f__Pirellulaceae; g__uncultured; s__metagenome	0.82244	GACGTACCACCCGAACGTTATTCGGAATCACTGGGCTTACAGAGTCCGTAGGCGGTCGAGAAAGTTGGATGTGAAATACCTCAGCTCAACTGAGGAATTGCGTTCAAAACTACTTGGCTAGAGAGAGACAGAGGTGAGCGGAACTGATGGTGGAGCGGTGAAATGCGTTGATATCATCAGGAACACCGGTGGCGAAGGCGGCTCACTGGGTCTTTTCTGACGCTGAGGGACGAAAGCTAGGGGAGCGAACGGG
17887c153551e311d9ef2517db08887f	0	0	0	0	0	0	0	0	0	6	0	0	0	0	0	0	0	0	0	0	0	0	0	0	0	0	0	d__Bacteria; p__Actinobacteriota; c__MB-A2-108; o__MB-A2-108; f__MB-A2-108; g__MB-A2-108; s__uncultured_actinobacterium	0.999919	AACGTAGGGGGCAAGCGTTGCCCGGATTCACTGGGCGTAAAGCGGGTGTAGGCGGTCCTCTAAGTCAGATGTGAAATCCTACGGCTCAACCGTGGAACTGCATCTGATACTGGAGGACTTGAGGACGGTAGAGGTCGGTGGAATTCCCGGTGTACCGGTGAAATGGGCAGATATCGGGAGGAACACCAGTGGCGAAGGCGGCCGACTGGGCCGATCCTGACGCTGAGACCCGAAAGCTAGGGTAGCGAACCGG
17a4fbf65dd8c574ed07ef4b374111f1	21	0	0	0	0	0	0	0	0	0	0	0	0	0	0	0	0	0	0	0	0	0	0	0	0	0	0	d__Bacteria; p__Proteobacteria; c__Alphaproteobacteria; o__Sphingomonadales; f__Sphingomonadaceae; g__Sphingobium	0.998776	TACGGAGGGAGCTAGCGTTGTTCGGAATTACTGGGCGTAAAGCGCACGTAGGCGGTTATTTAAGTCAGAGGTGAAAGCCCAGTGCTCAACACTGGAACTGCCTTTGAGACTGGATAACTTGAATCCAGGAGAGGTGAGTGGAATTCCGAGTGTAGAGGTGAAATTCGTAGATATTCGGAAGAACACCAGTGGCGAAGGCGGCTCACTGGACTGGTATTGACGCTGAGGTGCGAAAGCGTGGGGAGCAAACAGG
17a54c1451b2fb783c22ff2c9af86a4c	0	0	0	0	0	0	0	0	0	0	0	0	0	0	0	0	0	0	0	0	0	0	0	0	5	0	0	d__Bacteria; p__Actinobacteriota; c__Actinobacteria; o__Streptosporangiales; f__Streptosporangiaceae; g__Herbidospora	0.739004	TACGTAGGGCGCAAGCGTTGTCCGGAATTATTGGGCGTAAAGAGCTCGTAGGTGGCTTGTCGCGTCTGCCGTGAAAGCCCGCGGCTTAACTGCGGGTCTGCGGTGGATACGGGCAGGCTAGAGGCTGGTAGGGGCAAGCGGAATTCCTGGTGTAGCGGTGAAATGCGCAGATATCAGGAGGAACACCGGTGGCGAAGGCGGCTTGCTGGGCCAGTTCTGACGCTGAGGAGCGAAAGCGTGGGGAGCGAACAGG
17ab7f8b968c9a763ea0253bf8c86a4d	11	0	0	0	0	0	0	0	0	0	0	0	0	0	0	0	0	0	0	0	0	0	0	0	0	0	0	d__Bacteria; p__Acidobacteriota; c__Blastocatellia; o__Pyrinomonadales; f__Pyrinomonadaceae; g__RB41	0.9953	TACGGGGGGAGCAAGCGTTGTTCGGATTTACTGGGCGTAAAGGGCGCGTAGGCGGCCTCTGCAAGTCAGTTGTGAAATCTCCGGGCTTAACTCGGAAAGGTCAACTGATACTGCAGGGCTAGAGTACAGAAGGGGCAACTGGAATTCTCGGTGTAGCGGTGAAATGCGTAGATATCGAGAGGAACACCTGCGGCGAAGGCGGGTTGCTGGGCTGATACTGACGCTGAGGCGCGAAAGCTAGGGGAGCGAACGGG
17b97fce08891ebeb43e7fd8e13c28b4	0	29	0	0	0	0	0	0	0	0	0	0	0	0	0	0	0	0	0	0	0	0	0	0	0	0	0	d__Bacteria; p__Planctomycetota; c__Planctomycetes; o__Pirellulales; f__Pirellulaceae; g__uncultured	0.998467	GACGAACCGTACGAACGTTATTCGGAATCACTGGGCTTAAAGGGTGCGTAGGCGGCGCGGAAAGTAGGGTGTGAAATCCCTCGGCTCAACCGAGGAATTGCGCCCTAAACTACCGTGCTCGAGGGAGATAGAGGTGAGCGGAACTTAGGGTGGAGCGGTGAAATGCGTTGATATCCTAAGGAACACCGGTGGCGAAAGCGGCTCACTGGATCTCTTCTGACGCTGAGGCACGAAAGCTAGGGTAGCGAACGGG
17bb71a2eb3abf51a7801c0c4cd17a6f	0	0	0	0	0	0	0	0	0	35	0	0	0	0	0	0	0	0	0	0	0	0	0	0	0	0	0	d__Bacteria; p__Planctomycetota; c__Planctomycetes; o__Pirellulales; f__Pirellulaceae; g__Pirellula; s__agricultural_soil	0.994145	TACGAGAGGTCCAAACGTTATTCGGAATCACTGGGCTTACAGAGTTCGTAGGCGGTTCTACAAGTGAGGTGTGAAAGCCCTCGGCTCAACCGAGGAACTGCGCTTCAAACTGTAGAACTAGAGGGAGATAGAGGTGAGCAGAACTGATGGTGGAGCGGTGAAATGCGTTGATATCATCAGGAATACCGGAGGCGAAGGCGGCTCACTGGGTCTCTTCTGACGCTGAGGAACGAAAGCTAGGGGAGCAAACGGG
17df142d1a0a66c98b39920f53cfb731	28	0	0	0	0	0	0	0	0	0	0	0	0	0	0	0	0	0	0	0	0	0	0	0	0	0	0	d__Bacteria; p__Actinobacteriota; c__Actinobacteria; o__Micromonosporales; f__Micromonosporaceae; g__Asanoa; s__metagenome	0.789722	GACGTAGGGCGCGAGCGTTGTCCGGATTTATTGGGCGTAAAGAGCTCGTAGGCGGCTTGTCGCGTCGGCTGTGAAAACCCGTGGCTCAACTGCGGGCTTGCAGCCGATACGGGCAGGCTAGAGTTCGGTAGGGGAGACTGGAATTCCTGGTGTAGCGGTGAAATGCGCAGATATCAGGAGGAACACCGGTGGCGAAGGCGGGTCTCTGGGCCGATACTGACGCTGAGGAGCGAAAGCGTGGGGAGCGAACAGG
17dfe3a8456da339a03135c1870e9628	0	0	77	0	0	0	0	0	0	0	0	378	0	52	0	0	0	0	0	0	0	0	0	0	0	0	0	d__Bacteria; p__Desulfobacterota; c__Syntrophia; o__Syntrophales; f__Smithellaceae; g__Smithella	0.973503	TACGGGGGGTGCGAGCGTTGTTCGGAATTATTGGGCGTAAAGAGCGTGTAGGCGGCTGGATAAGTCAGATGTGAAAGCCCTGGGCTTAACCCAGGAAGTGCATTTGAAACTGTCCGGCTTGAGTAAGGGAGAGGAAAGTGGAATTCCTGGTGTAGAGGTGAAATTCGTAGATATCAGGAGGAACACCGGTGGCGAAGGCGACTTTCTGGCCCTATACTGACGCTGAGACGCGAGAGCGTGGGTAGCAAACAGG
17e562606dc747dd9f950ce27d3eb95a	0	0	0	0	0	0	0	0	0	28	0	0	0	0	0	0	0	0	0	0	0	0	0	0	0	0	0	d__Bacteria; p__Proteobacteria; c__Alphaproteobacteria; o__Rhizobiales; f__Devosiaceae; g__Devosia; s__Devosia_sp.	0.79896	TACGAAGGGGGCTAGCGTTGTTCGGATTTACTGGGCGTAAAGCGCACGTAGGCGGATTGGTCAGTTAGGGGTGAAATCCCAGAGCTCAACTCTGGAACTGCCTTTAATACTGCCAGTCTAGAGTCCGGAAGAGGTAAGTGGAACTCCTAGTGTAGAGGTGGAATTCGTAGATATTAGGAAGAACACCAGTGGCGAAGGCGGCTTACTGGTCCGGTACTGACGCTGAGGTGCGAAAGCGTGGGGAGCAAACAGG
17e94c5547d509df162a96a46bcd2501	0	0	0	0	0	0	0	0	0	0	0	0	0	0	0	0	0	0	0	3	0	0	0	0	0	0	0	d__Bacteria; p__Planctomycetota; c__Phycisphaerae; o__Tepidisphaerales; f__CPla-3_termite_group; g__CPla-3_termite_group; s__metagenome	0.775417	TACAGAGGTCCCAAGCGTTACTGAGAATCACTGGGTTTAAAGGGTGCGTAGGTGGTCCGTTAAGTCCGTTGTGAAATCCCTTGGCTCAACCAGGGAACTGCTTCGGATACTGGCGGACTTGAGGCTAGTAGAGGTCACTGGAACTGACGGTGGAGCGGTGAAATGCGTAGATATCGTCAGGAACGCCGGTGGTGAAGACGGGTGACTGGGCTAGTTCTGACACTGAGGCACGAAAGCGTGGGGAGCGAACGGG
17f2f1ba9fba6c48c7ec6c41f233ea86	0	0	0	0	0	13	0	0	0	0	0	0	0	0	0	0	0	0	0	0	0	0	0	0	0	0	0	d__Bacteria; p__Armatimonadota; c__Chthonomonadetes; o__Chthonomonadales; f__Chthonomonadales; g__Chthonomonadales; s__uncultured_Lutispora	0.999854	TACGTAGGGGGCGAGCGTTGTCCGAAGTTACTGGGCGTAAAGCGCGCGTAGGCGGGCTATTAAGTTGGATGTGAAATCTCCGGGCTCAACCCGGAAACCGCATCCAAAACTGTTAGCCTTGAGGTATGGAGAGGGAAGTGGAATTCCTGGTGTAGCGGTGAAATGCGTAGATATCAGGAGGAACACCCGTGGCGAAGGCGGCTTCCTGGTCATATCCTGACGCTGAGGCGCGAAAGCTAGGGGAGCGAACGGG
17f363efb66294e725e1490518981588	0	0	0	0	0	0	0	0	0	0	0	0	0	12	0	0	0	0	0	0	0	0	0	0	0	0	0	d__Bacteria; p__Firmicutes; c__Clostridia; o__Lachnospirales; f__Lachnospiraceae; g__Roseburia; s__uncultured_bacterium	0.776235	TACGTATGGTGCAAGCGTTATCCGGATTTACTGGGTGTAAAGGGAGCGCAGGCGGCGCGCTAAGTCTGATGTGAAAGCCCGGGGCTCAACTCCGGGACTGCATTGGAAACTGGCGGGCTGGAGTGCCGGAGAGGTAAGCGGAATTCCTAGTGTAGCGGTGAAATGCGTAGATATTAGGAGGAACACCAGTGGCGAAGGCGGCTTACTGGACGGTGACTGACGCTGAGGCTCGAAAGCGTGGGGAGCAAACAGG
17f654dabb5544c03d515eea432c1632	0	0	0	0	0	0	0	0	0	20	0	0	0	0	0	0	0	0	0	0	0	0	0	0	0	0	0	d__Bacteria; p__Planctomycetota; c__Planctomycetes; o__Pirellulales; f__Pirellulaceae; g__uncultured; s__uncultured_bacterium	0.901269	GACGAACCGTACGAACGTTATTCGGAATCACTGGGCTTAAAGGGTGCGTAGGCGGCGGCGCAAGTTGGGTGTGAAATCCCTCGGCTCAACCGAGGAACTGCGCTCAAAACTGCGTCGCTTGAGGAAGATAGAGGTGAGTGGAACTTAGGGTGGAGCGGTGAAATGCGTTGATATCCTAAGGAACACCAGTGGCGAAAGCGACTCACTGGGTCTTCTCTGACGCTGAGGCACGAAAGCTAGGGTAGCGAACGGG
17f7d2d11abb44b1d1f4ca33944d3696	0	0	0	0	0	0	0	0	0	2	0	0	0	0	0	0	0	0	0	0	0	0	0	0	0	0	0	d__Bacteria	0.999997	TACGTAGGGGGCGAGCGTTGTCCGGAATGACTGGGCGTAAAGCGCGCGCAGGCGGCCTGACGCGCCGGCCGTGAAAGCCCCTGGCTCAACCAGGGCGGGTCGGTCGGGACGGTCGGGCTGGAGGGTGTCAGAGGGGGGTGGAATGCCGCGTGGAGCAGTGAAATGCGTAGAGATGCGGCGGAACACCGGCGGCGAAGGCGGCCCCCTGGGGCACATCTGACGCTGAGGCGCGAAGGCCGGGGGAGCGAACGGG
180425fd4c9f487079f36d9c86976a90	0	0	0	0	0	0	0	0	0	29	0	0	12	0	0	0	0	33	0	74	58	0	0	32	93	146	205	d__Bacteria; p__Actinobacteriota; c__Thermoleophilia; o__Solirubrobacterales	0.988586	TACGTAGGGGGCAAGCGTTGTCCGGAATCATTGGGCGTAAAGAGCGTGTAGGCGGCTTGATAAGTCGGCTGTGAAAGTCAGGGGCTCAACCCTTGAATGCCGGCCGATACTGTCAAGCTAGAGTCCGGAAGAGGCGAGTGGAATTCCTGGTGTAGCGGTGAAATGCGCAGATATCAGGAGGAACACCAATGGCGAAGGCAGCTCGCTGGGACGGTACTGACGCTGAGACGCGAAAGCGTGGGGAGCAAACAGG
1814cf7a12852047b627120f41a77167	0	0	0	0	0	0	0	0	0	6	0	0	0	0	0	0	0	0	0	0	0	0	0	0	0	0	0	d__Bacteria; p__Chloroflexi; c__Anaerolineae; o__SBR1031; f__A4b; g__A4b; s__uncultured_bacterium	0.99321	AACGTAGGACACAAGCGTTATCCGGAATTACTGGGCGTAAAGCGCGTGCAGGCGGCTCGTTAAGTTCGTTATGAAAGCACCTGGCTAAACTGGGTGAGGCTGACGGATACTGGCGAGCTAGAATGAGACAGAGGCAGATGGAATTCCGCGTGTAGTGGTGAAATGCGTAGAGATGCGGAGGAACACCAGTGGCGAAGGCGGTCTGCTGGGTCTCAATTGACGCTAAAGCGCGAAAGCATGGGGAGCGAACGGG
1832f2f4a3aca5d21273da97633cf173	0	0	65	0	0	0	0	0	0	0	0	0	0	0	0	0	0	0	0	0	0	0	0	0	0	0	0	d__Bacteria; p__Proteobacteria; c__Gammaproteobacteria; o__Burkholderiales; f__Nitrosomonadaceae; g__MND1	0.999998	TACGTAGGGTGCGAGCGTTAATCGGAATTACTGGGCGTAAAGGGTGCGCAGGCGGCCCCGCAAGTCAGGCGTGAAATCCCCGAGCTTAACTTGGGAATTGCGTTTGAAACTACGAGGCTGGAGTGTGGCAGAGGGAGGTGGAATTCCACGTGTAGCGGTGAAATGCGTAGATATGTGGAGGAACACCGATGGCGAAGGCAGCCTCCTGGGCCAACACTGACGCTCATGCACGAAAGCGTGGGGAGCAAACAGG
183f704e8964a43550479e77b5f4d0f1	0	0	0	0	0	0	0	0	0	0	18	0	0	0	0	0	0	0	9	0	0	0	0	0	0	0	0	d__Bacteria; p__Proteobacteria; c__Alphaproteobacteria; o__Rhodobacterales; f__Rhodobacteraceae	0.999989	TACGGAGGGGGCTAGCGTTATTCGGAATTACTGGGCGTAAAGCGCACGTAGGCGGATCAGAAAGTCAGAGGTGAAATCCCAGGGCTCAACCCTGGAACTGCCTTTGAAACTCCTGGTCTTGAGGTCGAGAGAGGTGAGTGGAATTCCGAGTGTAGAGGTGAAATTCGTAGATATTCGGAGGAACACCAGAGGCGAAGGCGGCTCACTGGCTCGATACTGACGCTGAGGTGCGAAAGCGTGGGGAGCAAACAGG
1845147963cd510356415ead4dd51a54	91	1012	744	283	300	944	1043	1529	180	62	158	20	18	57	135	124	190	0	391	0	0	0	0	0	0	0	0	d__Bacteria; p__Chloroflexi; c__Gitt-GS-136; o__Gitt-GS-136; f__Gitt-GS-136; g__Gitt-GS-136; s__uncultured_bacterium	0.753554	TACGTAGGTGGCGAGCGTTGTCCGGATTTACTGGGCGTAAAGAGCGCGCAGGCGGCTGGTCAAGTCCGATGTGAAAGCTCCCGGCTTAACTGGGAAATTGCATCGGAAACTGATCGGCTGGAAGGTGGGAGAGGGTAGCGGAATTCCCGGTGTAGTGGTGAAATGCGTAGATATCGGGAGGAACACCAGTGGCGAAAGCGGCTACCTGGCCCATTCTTGACGCTGAGGCGCGAAAGCTAGGGGAGCAAACGGG
18501bfc316fca8b23ad37fbdc679328	0	0	0	0	0	0	0	0	0	50	0	0	0	0	0	0	0	0	0	0	0	0	0	0	0	0	0	d__Bacteria; p__Bacteroidota; c__Bacteroidia; o__Chitinophagales; f__Chitinophagaceae; g__Ferruginibacter	0.998339	TACGGAGGGTGCAAGCGTTATCCGGATTTACTGGGTTTAAAGGGTGCGTAGGTGGGTAAGTAAGTCAGTGGTGAAATCTCCGAGCTTAACTCGGAAACTGCCATTGATACTATTTATCTTGAATATCCTGGAGGTGAGCGGAATATGTCATGTAGCGGTGAAATGCTTAGATATGACATAGAACACCAATTGCGAAGGCAGCTCACTACGGGATTATTGACACTGAGGCACGAAAGCGTGGGGATCAAACAGG
185288048048a1e17dcf8a92099bc528	26	0	0	0	0	0	0	0	0	0	0	0	0	0	0	0	0	0	0	0	0	0	0	0	0	0	0	d__Bacteria; p__Actinobacteriota; c__Acidimicrobiia; o__Microtrichales; f__Ilumatobacteraceae; g__CL500-29_marine_group	0.99859	TACATAGGCACCAAGCGTTGTCCGGATTTATTGGGCGTAAAGAGCTCGTAGGTGGTTCGGTAAGTCGGGTGTGAAAACTTTGGGCTCAACCCAAAGCCTGCATCTGATACTGCTGTGACTAGAGTTCGGTAGGGGAGCGGGGAATTCCTAGTGTAGCGGTGAAATGCGCAGATATTAGGAGGAACACCGGTGGCGAAGGCGCCGCTCTGGGCCGATACTGACACTGAGGAGCGAAAGCGTGGGTAGCAAACAGG
18583152d62f19dcb50fc3a0ba005256	0	5	0	0	0	0	5	0	0	0	0	0	0	0	0	0	0	0	0	0	0	0	0	0	0	0	0	d__Bacteria; p__Planctomycetota; c__OM190; o__OM190; f__OM190; g__OM190; s__uncultured_bacterium	0.89208	TACAGAGAGTGCGAACGTTGTTCGGAATTACTGGGCTTAAAGAGCACGTAGGCGGCATCGTAAGTGTCAGGTGAAATCCCACGGCTCACCCGTGGAACTGCCCGGCAGACTGCGATGCTCGAGTGTGGTAGGGGAGAACGGAACTCCTGGTGGAGCGGTGAAATGCGTAGATATCAGGAGGAACACCGGTGGCGAAGGCGGTTCTCTGGTCCACAACTGACGCTGAGGTGCGAAAGCTAGGGGAGCAAACGGG
185fe0cc81aa554b8a1072aaf7c1e3b7	0	0	0	0	0	0	0	0	0	2	0	0	0	0	0	0	0	0	0	0	0	0	0	0	0	0	0	d__Bacteria; p__Bdellovibrionota; c__Bdellovibrionia; o__Bdellovibrionales; f__Bdellovibrionaceae; g__Bdellovibrio; s__uncultured_bacterium	0.999893	TACGAGGGGTCCTAGCGTTGTTCGGAATCACTGGGCGTAAAGCGTATGTAGGCGGCTTTCTAAGTCGGATGTGAAATCCCATGGCTCAACCATGGAATTGCATTCGAAACTGGAAAGCTTGAGTGTGGGAGAGATTGGTAGAATACCTGGTGTAGTGGTGAAATACGTAGATATCAGGTGGAATACCGGTGGCGAAGGCGGCCAATTGGCCCAACACTGACGCTGAGATACGAAAGCGTGGGGATCAAACAGG
1865ee441d9816183553ac2d979af801	0	0	0	0	0	0	0	0	0	0	0	0	0	0	0	30	0	0	0	0	0	0	0	0	0	0	0	d__Bacteria; p__Acidobacteriota; c__Vicinamibacteria; o__Vicinamibacterales; f__uncultured; g__uncultured	1	TACAGGGGGGGCAAGCGTTGTTCGGAATTACTGGGCGTAAAGGGCTCGTAGGCGGCCAACTAAGTCCGACGTGAAATCCCAAAGCTTAACTTTGGAACTGCGTCGGATACTGGATGGCTTGAATTCGGGAGAGGGATGCAGAATTCCAGGTGTAGCGGTGAAATGCGTAGATATCTGGAGGAATACCGGTGGCGAAGGCGGCATCCTGGACCGACATTGACGCTGATGAGCGAAAGCTAGGGGAGCAAACGGG
186d5f74e26765f16ed433ec6ef385ed	0	0	0	0	0	0	0	0	0	9	0	0	0	0	0	0	0	0	0	0	0	0	0	0	0	0	0	d__Bacteria; p__Planctomycetota; c__Planctomycetes; o__Gemmatales; f__Gemmataceae; g__uncultured; s__uncultured_bacterium	0.939957	GACGAACCGAGCGAACGTTGTTCGGAATCACTGGGCTTAAAGGGCGCGTAGGCGGGCATCATAGTCTGTGGTGAAATCCGGCAGCTTAACTGTCGAATTGCCATGGATACTGGGTGTCTCGAGGGAGGCAGGGGTGCGCGGAACTAATGGTGGAGCGGTGAAATGCGTTGATATCATTAGGAACTCCGGTGGCGAAGGCGGCGCACTGGTCCTCTTCTGACGCTGAGGCGCGAAAGCCAGGGGAGCAAACGGG
186f452e73186b13b1c4bce428bbb021	0	0	0	0	0	0	0	0	0	0	0	0	0	0	0	0	0	0	0	0	0	0	0	0	12	0	0	d__Bacteria; p__Planctomycetota; c__Phycisphaerae; o__Tepidisphaerales; f__CPla-3_termite_group; g__CPla-3_termite_group; s__uncultured_bacterium	0.844564	TACAGAGGTCCCAAGCGTTACTGAGAATCACTGGGTTTAAAGGGTGCGTAGGTGGTCCGTTAAGTCAGTTGTGAAATCCCCGGGCTCAACCCGGGAACTGCTTCCGATACTGGCGGACTTGAGGCCGGTAGGGGTCACTGGAACAGACGGTGGAGCGGTGAAATGCGTAGATATCGTCTGGAACGCCTGTGGTGAAGACGGGTGACTGGGCCGGAACTGACACTGAGGCACGAAAGCGTGGGGAGCGAACGGG
1878c877726ea800913b57df800be272	17	0	0	0	0	0	0	0	0	0	0	0	0	0	0	0	0	0	0	0	0	0	0	0	0	0	0	d__Bacteria; p__Nitrospirota; c__Nitrospiria; o__Nitrospirales; f__Nitrospiraceae; g__Nitrospira	1	TACGAAGGTGGCAAGCGTTATTCGGATTTACTGGGCGTACAGGGAGCGTAGGCGGTTCGGTAAGCCCTCTGTGAAATCTTCAGGCTTAACCTGGAAAAGTCGGAGGGGACTGCCGGGCTAGAGGACGGGAGAGGAGCGCGGAATTCCCGGTGTAGCGGTGAAATGCGTAGAGATCGGGAGGAAGGCCGGTGGCGAAGGCGGCGCTCTGGAACGTTTCTGACGCTGAGGCTCGAAAGCGTGGGGAGCAAACAGG
1885b289845344f9b068886d33959cad	0	0	0	0	0	0	0	0	0	0	0	0	0	0	0	0	11	0	0	0	0	0	0	0	0	0	0	d__Bacteria; p__Chloroflexi; c__Chloroflexia; o__Thermomicrobiales; f__JG30-KF-CM45; g__JG30-KF-CM45	1	TACGTAGGGTCCGAGCGTTGTCCGGAGTTACTGGGCGTAAAGCGCGCGCAGGCGGCGGTGTTGGCCCGGCGTGAAAGCCCCCGGCTCAACCGGGGAGGGTCGTCGGGGACCGCACCGCTTGAGGGCGGTAGGGGCTGGTGGAATGCCTGGTGTAGTGGTGAAATGCGTAGAGATCAGGCGGAACACCCGTGGCGAAGGCGGCCAGCTGGGCCTGACCTGACGCTGAGGAGCGAAAGCGTGGGGAGCAAACCGG
18939fa58ac631aadf210d8feabef5f8	0	0	0	0	0	0	0	0	0	11	0	0	0	0	0	0	0	0	0	0	0	0	0	0	0	0	0	d__Bacteria; p__Patescibacteria; c__ABY1; o__Candidatus_Magasanikbacteria; f__Candidatus_Magasanikbacteria; g__Candidatus_Magasanikbacteria	1	TACAGAGACCTCAAACGTTGTCCGGATTCATTGGGCGTAAAGCGTCCGCAGGTTGTGCTGTAAGTCAATGGTCAAATCCTCGGGCTTAACTCGAGGACTGCCACTGAAACTGCAACACTTGAGGCTGGGAGAGGCAAGCGGAACTATCGGTGTAGTCGTAATAAGCGCTGAGATCGATAGGAACACCAAAGGCGAAGGCAGCTTGCTAGAACATGCCTGACACTCATGGACGAAAGCGTGGGTAGCGAATGGG
1894afd90d87b914d70e7a62a0ef4959	0	0	0	0	0	0	0	0	0	0	0	0	0	0	0	0	17	0	0	0	0	0	0	0	0	0	0	d__Bacteria; p__Patescibacteria; c__uncultured; o__uncultured; f__uncultured; g__uncultured; s__uncultured_bacterium	1	TACGTGGAGTCCAAGCGTTATCCGGATTTACTGGGCGTAAAGCGTCTGTAGGTGTCTAATTAAGTCTTCGGTGAAATCTCCGGGCTCAACTCGGAAACTGTCGAGGAAACTAATTGGATCGAGTTTGGTAGAGGTAGATGGAATTCTTGGTGTAGAGGTAAAATTCGTTGATATCAAGAAGAACACCAGTGGCGAAGGCGATCTACTGGGCCAATACTGACACTGAGAGACGAAAGCGTGGGGAGCGAACGGG
18a233f117bbb06efd3dc7565baf0b76	0	0	0	0	0	0	0	0	0	0	0	0	0	0	0	0	0	38	0	0	0	0	0	0	0	0	0	d__Bacteria; p__Bacteroidota; c__Bacteroidia; o__Flavobacteriales; f__Flavobacteriaceae; g__Flavobacterium	0.999973	TACGGAGGATCCAAGCGTTATCCGGAATCATTGGGTTTAAAGGGTCCGTAGGCGGGCTAATAAGTCAGTGGTGAAATCTCCCGGCTCAACCGGGAAATGGCCATTGATACTGTTAGTCTTGAATTATAAGGAAGTAACTAGAATATGTAGTGTAGCGGTGAAATGCTTAGAGATTACATGGAATACCAATTGCGAAGGCAGGTTACTACTTATGGATTGACGCTGATGGACGAAAGCGTGGGTAGCGAACAGG
18a9308245d01a9f2dccbaa5ad581a54	0	0	0	0	0	0	0	0	0	9	0	0	0	0	0	0	0	0	0	0	0	0	0	0	0	0	0	d__Bacteria; p__Proteobacteria; c__Gammaproteobacteria; o__Xanthomonadales; f__Xanthomonadaceae; g__Lysobacter; s__Lysobacter_sp.	0.912522	TACGAAGGGTGCAAGCGTTACTCGGAATTACTGGGCGTAAAGCGTGCGTAGGCGGTTCGTTAAGTCTGATGTGAAAGCCCTGGGCTCAACCTGGGAACTGCATTGGATACTGGCGACCTAGAATGTGGTAGAGGGTGGCGGAATTCCCGGTGTAGCAGTGAAATGCGTAGATATCGGGAGGAACATCCGTGGCGAAGGCGGCCACCTGGACCAACATTGACGCTGAGGCACGAAAGCGTGGGGAGCAAACAGG
18b2f5ba0e0adc36f0ce52189e98d62b	0	313	0	299	48	164	725	278	43	0	0	12	0	0	32	0	159	0	0	0	0	0	0	0	0	0	0	d__Bacteria; p__Chloroflexi; c__KD4-96; o__KD4-96; f__KD4-96; g__KD4-96; s__uncultured_Chloroflexi	0.759423	TACGTAGGTGGCGAGCGTTGTCCGGATTTACTGGGCGTAAAGAGCGCGCAGGCGGTCGTTCAAGTCGAGTGTGAAAGCCCCCGGCTCAACTGGGGAGGGTCACTCGATACTGATCGACTTGAAGGCAGGAGAGGGAAGTGGAATTCCCGGTGTAGTGGTGAAATGCGTAGATATCGGGAGGAACACCAGTGGCGAAGGCGACTTCCTGGCCTGTTCTTGACGCTGAGGCGCGAAAGCTAGGGGAGCAAACGGG
18c894d1535a988c01eaeb983c4cdc72	0	0	0	0	0	0	0	0	0	0	0	0	0	0	0	0	0	0	0	0	0	0	0	0	0	14	0	d__Bacteria; p__Patescibacteria; c__ABY1; o__Candidatus_Kerfeldbacteria; f__Candidatus_Kerfeldbacteria; g__Candidatus_Kerfeldbacteria; s__uncultured_bacterium	0.985595	TACGTAGGTGGCGAGCGTTGTCCGGATTTATTGGGCGTAAAGCGTGCGCAGACGGTTTTTTAAGTCCGTGGTTAAATCTCGAAGCTCAACTTCGGGACTGCCATAGAAACTGGAAAACTAGAGGGTGGAAGAGGTCAACGGAATTGCCAGTGTAACGGTAAAATGCGTTAATATTGGCAAGAACACCAGAGGCGAAGGCGGTTGACTGGTACACACCTGACGTTGTTGCACGGAAGCGTGGGGAGCGAATGGG
18d40344ba3819fbc069c0bf07230db4	0	0	0	0	0	0	0	0	0	5	0	0	0	0	0	0	0	0	0	0	0	0	0	0	0	0	0	d__Bacteria; p__Planctomycetota; c__Planctomycetes; o__Gemmatales; f__Gemmataceae; g__Gemmata; s__uncultured_bacterium	0.924597	GACGAACCGTGCGAACGTTGTTCGGAATCACTGGGCTTAAAGGGCGCGTAGGCGGGCTGCCAAGTCCGTGGTGAAATCCTCCGGCTTAACCGGAGAACGGCCTCGGATACTGGCGGCCTCGAGGCAGGTAGGGGCAAGCGGAACTGTGGGTGGAGCGGTGAAATGCGTTGATATCCACAGGAACTCCGGTGGCGAAGGCGGCTTGCTGGACCTGATCTGACGCTGAGGCGCGAAAGCCAGGGGAGCGAACGGG
18dff2f1a39c200f49de83e55cec677c	10	0	0	0	0	0	0	0	0	0	0	0	0	0	0	0	0	0	0	0	0	0	0	0	0	0	0	d__Bacteria; p__Proteobacteria; c__Alphaproteobacteria; o__Sphingomonadales; f__Sphingomonadaceae; g__Rhizorhapis; s__uncultured_bacterium	0.773187	TACGGAGGGGGCTAGCGTTGTTCGGAATTACTGGGCGTAAAGCGCACGTAGGCGGCTATTCAAGTCAGAGGTGAAAGCCTGGAGCTCAACTCCAGAACTGCCTTTGAAACTAGATGGCTAGAATCATGGAGAGGTCAGTGGAATTCCGAGTGTAGAGGTGAAATTCGTAGATATTCGGAAGAACACCAGTGGCGAAGGCGGCTGACTGGACATGTATTGACGCTGAGGTGCGAAAGCGTGGGGAGCAAACAGG
1918fcd93d4922bc7b3d6fc1c3ad5ccd	0	0	0	0	0	0	69	0	0	0	0	0	0	0	0	0	0	0	0	0	0	0	0	0	0	0	0	d__Bacteria; p__Actinobacteriota; c__Acidimicrobiia; o__IMCC26256; f__IMCC26256; g__IMCC26256; s__uncultured_Acidimicrobiales	0.999189	TACGTAGGGGGCAAGCGTTGTCCGGATTTATTGGGCGTAAAGAGCTCGTAGGCGGTTCAGTAAGTCACGTGTGAAATCTCCGCGCTCAACGCGGAGGCGCCACGTGATACTGCTGTGACTCGAGTCCGGTAGGGGAGTGTGGAATTCCCGGTGTAGCGGTGAAATGCGCAGAGATCGGGAGGAACACCCGTAGCGAAGGCGACACTCTGGGCCGGTACTGACGCTGAGGAGCGAAAGCGTGGGGAGCAAACAGG
191fb83796ae38927791b7d1e1f55060	0	17	107	0	0	0	0	0	0	0	0	0	0	0	0	0	0	0	0	0	0	0	0	0	0	0	0	d__Bacteria; p__Firmicutes; c__Bacilli; o__Alicyclobacillales; f__Alicyclobacillaceae; g__Alicyclobacillus; s__Alicyclobacillus_pomorum	0.993594	TACGTAGGGGGCGAGCGTTGTCCGGAATCACTGGGCGTAAAGCGTGCGTAGGCGGTTTGTTAAGTCCGAAGTGAAAGTCCAGGGCTCAACCTTGGGATTGCTTTGGAAACTGGCAGACTTGAGTGCTGGAGAGGCAAGGGGAATTCCACGTGTAGCGGTGAAATGCGTAGATATGTGGAGGAATACCAGTGGCGAAGGCGCCTTGCTGGACAGTGACTGACGCTGAGGCACGAAAGCGTGGGGAGCAAACAGG
193087cbaf438f31995f6ffc5281d8b4	0	0	0	0	0	0	0	0	0	0	0	0	0	0	0	0	0	0	5	0	0	0	0	0	0	0	0	d__Bacteria; p__Myxococcota; c__Myxococcia; o__Myxococcales; f__Anaeromyxobacteraceae; g__Anaeromyxobacter; s__uncultured_bacterium	0.999176	TACAGAGGGTGCGAGCGTTGTTCGGAATTATTGGGCGTAAAGCGCATGTAGGCGGTCTGTTAAGTCGCGTGTGAAATCCCCAGGCTCAACCTGGGAAGTGCGCGCGAAACTGGCGGACTTGAGTGCCGGAGAGGGTGGCGGAATTCCCGGTGTAGAGGTGAAATTCGTAGATATCGGGAGGAACACCAGAGGCGAAGGCGGCCACCTGGACGAACACTGACGCTGAGACGCGAAAGCGTGGGGAGCAAACAGG
19311851cb60131d2f41eaf739c74c6d	0	0	0	0	0	0	0	0	0	8	0	0	0	0	0	0	0	0	0	0	0	0	0	0	0	0	0	d__Bacteria; p__Verrucomicrobiota; c__Chlamydiae; o__Chlamydiales; f__cvE6; g__cvE6; s__uncultured_Chlamydia	0.998933	TACGGAGGGTGCAAGCATTGATCGGAATTACTGGGCGTAAAGGGTGCGTAGGCGGCAAAATAAGTCAGATGTGAAATTCCACAGCTCAACTGTGGAGCTGCATTTGAAACTGTTTAGCTAGAGCGTAGCTAGGGAAAACGGAATTCCACATGTAGCGGTGAAATGCGTAGATATGTGGAGGAACACCGGTGGTGAAGACGGTTTTCTGGGCTATAGCTGACGCTGAGGCACGAAAGCTAGGGGAGCAAACAGG
19314428f1827f1d9488829f4ae65b4a	0	3	0	0	0	0	0	0	0	0	0	0	0	0	0	0	0	0	0	0	0	0	0	0	0	0	0	d__Bacteria; p__Actinobacteriota; c__Actinobacteria	0.93457	TACATAGGGTGCAAGCGTTGTCCGGATTTATTGGGCGTAAAGAGTTCGTAGGCGGCACAGTAAGTCAGAAGTTAAACCGCAGGGCTCAACCCTGCGTCGCTTTTGATACTGCTGAGCTTGAGTATGGCAGGGGAGAACGGAATTCCACGTGTAGCGGTGAAATGCGCAGATATGTGGAGGAACACCAACGGCGAAGGCAGTTCTCTGGGCCATCACTGACGCTGAGGAACGAAAGCGTGGGGAGCGAACAGG
194dfaaf01e2757bd4a04021c5efd370	0	0	0	0	0	0	0	0	0	0	0	6	0	0	0	0	0	0	0	0	0	0	0	0	0	0	0	d__Bacteria; p__Verrucomicrobiota; c__Omnitrophia; o__Omnitrophales; f__Omnitrophaceae; g__Candidatus_Omnitrophus	1	TACGGAGGTGGCAAGCGTTACTCGGATTGATTGGGTGTAAAGGGCGTGTAGGTGGTGAATTAAGTCGATTGTGAAATCCCTTGGCTTAACCAAGGAACTGCATTCGATACTGATTTGCTTGAGTGATAGAGAGGTAAACGGAATTCCCGGTGTAACAGTGAAATGTGTAGATATCGGGAGGAACACCAGTGGCGAAGGCGGTTTACTGGCTATCAACTGACACTGAAACGCGAGAGCTAGGGGAGCAAACAGG
1957e9c11acfd7c687d8be39f734fb8e	34	0	0	0	0	0	0	0	0	0	0	0	0	0	0	0	0	0	0	0	0	0	0	0	0	0	0	d__Bacteria; p__Chloroflexi; c__Anaerolineae; o__SBR1031; f__A4b; g__A4b; s__metagenome	0.994516	AACGTAGGACACAAGCGTTATCCGGAGTTACTGGGCGTAAAGGGCGTGTAGGCGGAGTTGTAAGTCTATTCTGAAAGCTCCTGGCTAAACTGGGAGAGGCGAATGGAGACTGCAAATCTAGAGTGAGGAAGAGGAAAGTGGAATTCCGCGTGTAGTGGTGAAATGCGTAGAGATGCGGAGGAACACCAGTGGCGAAAGCGACTTTCTGGTCCTTAACTGACGCTGAGGCGCGAAAGCATGGGGAGCGAACGGG
19612675d466d47762114a44d97cdc45	0	0	0	0	0	0	0	0	0	0	0	0	0	0	0	0	0	0	0	0	0	0	4	0	0	0	0	d__Bacteria; p__Planctomycetota; c__Planctomycetes; o__Pirellulales; f__Pirellulaceae; g__Pir4_lineage	0.999989	TACGAACCGTCCAAACGTTATTCGGATTTATTGGGCTTAAAGGGTATGTAGGCGGCGCCATCAGTCGGGTGTGAAAGCCCTCGGCTCAACCGAGGAACTGCGCCCGATACTGTGGTGCTTGAGGGAGACAGAGGTAAGCGGAATTGATGGTGGAGCGGTGAAATGCGTTGATATCATCAGGAACACCAGTGGCGAAAGCGGCTTACTGGGTCTCTTCTGACGCTGAGATACGAAAGCTAGGGGAGCGAACGGG
1962b58137cbe2ad7814f1a29a840a03	0	0	4	0	0	0	0	0	0	0	0	0	0	0	0	0	0	0	0	0	0	0	0	0	0	0	0	d__Bacteria; p__Chloroflexi; c__Chloroflexia; o__Thermomicrobiales; f__JG30-KF-CM45; g__JG30-KF-CM45	0.999998	TACGTAGGGTCCGAGCGTTGTCCGGAGTTACTGGGCGTAAAGCGCGCGCAGGCGGCTCAACAGGCCTGACGTGAAAGTCCTCGGCTTAACCGGGGAGAGTCGTCGGGGACCGTTGAGCTTGAGGGCGGCAGGGGCTGGTGGAATCCCTGGTGTAGTGGTGAAATGCGTAGATATCAGGGGGAACACCCGTGGCGAAGGCGGCCAGCTGGGCCGACTCTGACGCTGAGGCGCGAAGGCGTGGGGAGCGAACGGG
196d252e8dbf34fffd1f46b48d767288	0	0	0	0	0	0	0	0	0	5	0	0	0	0	0	0	0	0	0	0	0	0	0	0	0	0	0	d__Bacteria; p__Bacteroidota; c__Bacteroidia; o__Sphingobacteriales; f__KD3-93; g__KD3-93	0.999993	TACGGAGGATCCAAGCGTTATCCGGATTCATTGGGTTTAAAGGGTGCGTAGGCGGAATGATAAGTCAGTGGTGAAAGCCTGCAGCTCAACTGCAGAACTGCCATTGATACTGTCAATCTTGAGTACATTTGATGTGGGCGGAATGTGTCATGTAGCGGTGAAATGCTTAGATATGACACAGAACACCGATTGCGAAGGCAGCTCACAAAACTGTAACTGACGCTGAGGCACGAAAGCGTGGGTATCAAACAGG
196e9ce5e7068fba759fc866b3298ddc	0	0	0	0	0	0	0	0	0	0	0	0	0	0	0	0	0	0	0	0	0	0	0	0	2	0	0	d__Bacteria; p__Fibrobacterota; c__Fibrobacteria; o__Fibrobacterales; f__Fibrobacterales	0.719014	TACGTAGGGTGCAAGCGTTGTTCGGAATCACTGGGCGTAAAGGGAGAGTAGGCGGGAAGATAAGTTAGAAGTTTAATATATAGGCTTAACCTATAACCTGCTTCTAATACTGTTTTTCTTGGGTATGGGAGAGGATGATGGAATTCCAGGTGTAGCGGTGGAATGCGTAGATATCTGGAAGAACACCAGTCGCGAAGGCGGTCATCTGGCCCAATACTGACGCTGAGGCTCGAAAGCTAGGGGAGCAAACAGG
1976ea1d72aaba99ff65960f64a1c224	0	0	0	0	0	0	0	0	0	111	8	0	0	0	0	0	0	0	0	0	0	0	0	0	0	0	0	d__Bacteria; p__Patescibacteria; c__Parcubacteria; o__Candidatus_Azambacteria; f__Candidatus_Azambacteria; g__Candidatus_Azambacteria; s__uncultured_bacterium	0.913274	TACGAGTACCCCAAGCGTTATCCGGAATCATTGGGCGTAAAGGGTGTGTAGGCGGTCTGGTTAGTCTTCTGTTAAAATCTTGGGCTCAACCCAAGACCTGCAGGGGAAACGGCCAAACTTGAGGATGCGAGAGGTGAATGGAACTCATGGAGTAGGGGTGAAATCCGTTGATATCATGGGGAACACCGAAAGCGAAGGCAATTCACTGGCGCATTTCTGACGCTGAAACACGAAAGCGTGGGTAGCGAACGGG
198a0d72458edf8c66d7b60ec7012726	0	0	0	0	0	0	0	0	0	0	0	0	0	0	0	0	0	0	0	0	50	0	0	0	0	0	0	d__Bacteria; p__Actinobacteriota; c__Actinobacteria; o__Streptomycetales; f__Streptomycetaceae; g__Streptomyces	0.999898	TACGTAGGGCGCAAGCGTTGTCCGGAATTATTGGGCGTAAAGAGCTCGTAGGCGGCTTGTTGCGTCGGTTGTGAAAGCCCGGGGCTTAACCCCGGGTCTGCAGTCGATACGGGCAGGCTAGAGTGTGGTAGGGGAGATCGGAATTCCTGGTGTAGCGGTGAAATGCGCAGATATCAGGAGGAACACCGGTGGCGAAGGCGGATCTCTGGGCCATTACTGACGCTGAGGAGCGAAAGCGTGGGGAGCGAACAGG
1994972129076f2a553c09d998085a7d	0	0	0	0	0	0	0	2	0	0	0	0	0	0	0	0	0	0	0	0	0	0	0	0	0	0	0	d__Bacteria	1	TACGGAGGGTGCGAGCGTTGTTCGGAATTATTGGGCGTAAAGCGCGTGTAGGTGGTTGTTTAAGTTTGCTGTGAAAGCTCAGGGCTCAACCCTGAAACTGCAGCGAATACTGGATAACTTGAGTGCCGGAGAGGAAAGCGGAATTCCTGGTGGAGCGGTGAAATGCGTAGATATCAGGAAGAACACCAGTGGCGAAGGCGGCTTTCTGGACGGCGACTGACACTGAGACGCGAAAGCGTGGGTAGCAAACAGG
19964ea015e350b751f2832d140b42c5	0	0	0	0	0	0	0	0	0	23	0	0	0	0	0	0	0	0	0	0	0	0	0	0	0	0	0	d__Bacteria; p__Planctomycetota; c__Planctomycetes; o__Pirellulales; f__Pirellulaceae; g__uncultured	0.999912	GACGAACCTTGCTAACGTTATTCGGAATTACTGGGCTTAAAGGGTGCGTAGGCGGTGCAGCAAGTCGGGTGTGAAAGCCCTCAGCTCAACTGAGGAATTGCGCCCGAAACTGCTGTGCTTGAGGAATACAGAGGTATGCGGAACTTAGGGTGGAGCGGTGAAATGCGTTGATATCCTAAGGAACACCGGTGGCGAAAGCGGCATACTGGGTATTTTCTGACGCTCATGCACGAAAGCTAGGGTAGCGAACGGG
199b191786bee3ee0d93f8ddb00206a0	0	5	0	0	0	0	0	0	0	0	0	0	0	0	0	0	0	0	0	0	0	0	0	0	0	0	0	d__Bacteria; p__Firmicutes; c__Clostridia; o__Clostridia; f__Gracilibacteraceae; g__Lutispora; s__uncultured_bacterium	0.999949	TACGTAGGTGGCAAGCGTTGTCCGGAATTATTGGGCGTAAAGGGCGCGTAGGCGGTCCCTTAAGTCAGATGTGAAATCCCGAGGCTTAACCTCGGGCGTGCATTTGAAACTGGGGGACTAGAGTGCAGGAGAGGTAAGTGGAATTCCTAGTGTAGCGGTGAAATGCGTAGATATTAGGAGGAACACCAGTGGCGAAGGCGACTTACTGGACTGTAACTGACGCTGAGGCGCGAAAGCGTGGGGAGCAAACAGG
19a2ebb47736c39916743a5205cca293	0	0	0	0	0	0	0	0	0	6	0	0	0	0	0	0	0	0	0	0	0	0	0	0	0	0	0	d__Bacteria; p__Firmicutes; c__Clostridia; o__Peptostreptococcales-Tissierellales; f__Acidaminobacteraceae; g__Acidaminobacter	0.836265	TACGTAGGGGGCAAGCGTTATCCGGAATCACTGGGCGTAAAGGGTGCGTAGGTGGTCCATCAAGTCAGAAGTGAAAGGCAGTGGCTTAACCACTGTAAGCTTTTGAAACTGAAGGACTTGAGTGCAGGAGAGGTAAGTGGAATTCCTAGTGTAGCGGTGAAATGCGTAGATATTAGGAGGAACACCAGTGGCGAAGGCGACTTACTGGACTGTAACTGACACTGAGGCACGAAAGCGTGGGGAGCAAACAGG
19ab418ef2ba57a8e729113f7120d747	0	0	0	0	0	0	0	23	0	0	0	0	0	0	0	0	0	0	0	0	0	0	0	0	0	0	0	d__Bacteria; p__Acidobacteriota; c__Vicinamibacteria; o__Vicinamibacterales; f__Vicinamibacteraceae; g__Vicinamibacteraceae	0.940562	TACAGAGGGGGCAAGCGTTGTTCGGAATTACTGGGCGTAAAGGGCGCGTAGGCGGCCTACTAAGTCGGACGTGAAATCCCCGGGCTCAACCCGGGAACTGCGTCCGATACTGGAAGGCTTGAATCCGGGAGAGGGATGCGGAATTCCAGGTGTAGCGGTGAAATGCGTAGATATCTGGAGGAACACCGGTGGCGAAGGCGGCATCCTGGACCGGCATTGACGCTGAGGCGCGAAAGCCAGGGGAGCAAACGGG
19ae497d8dea6ede36bded3ca4923d74	0	0	163	0	0	0	0	0	0	0	0	0	0	0	0	0	0	0	0	0	0	0	0	0	0	0	0	d__Bacteria; p__Chloroflexi; c__KD4-96; o__KD4-96; f__KD4-96; g__KD4-96; s__uncultured_bacterium	0.942968	TACGTAGGTGGCGAGCGTTATCCGGATTTACTGGGCGTAAAGAGCGCGCAGGCGGTCGTGCAAGTCGGATGTGAAAGCCCCCGGCTCAACTGGGGAAGGTCATTCGATACTGCTCGACTTGAAGGCGGGAGAGGGAAGCGGAATTCCCGGTGTAGTGGTGAAATGCGTAGATATCGGGAGGAACACCAGTGGCGAAGGCGGCTTCCTGGCCCGTTCTTGACGCTGAGGCGCGAAAGCTAGGGGAGCAAACGGG
19d15ab1f8fc3e2824c7e6f6b8e1b1df	0	5	0	0	0	0	0	0	0	0	0	0	0	0	0	0	0	0	0	0	0	0	0	0	0	0	0	d__Bacteria; p__Bacteroidota; c__Rhodothermia; o__Rhodothermales; f__Rhodothermaceae; g__uncultured; s__uncultured_Cytophaga	0.762627	TACGGAGGGTGCAAGCGTTGTCCGGAATCACTGGGTGTAAAGGGTGTGTAGGCGGCTCTGTAAGTCAGAGGTGAAATCCCGCAGCTTAACTGTGGAACTGCCTTTGATACTGCAGAACTTGAGTCTCGGAGAGGTAGCTGGAATTCGTGGTGTAGCGGTGAAATGCGTAGATATCACGAGGAACACCAGAGGCGTAGGCGGGCTACTGGACGAGTACTGACGCTGAGGCACGAAAGCGTGGGGAGCAAACAGG
19e3b88f4d45f6dbb17aecbc02130b99	0	0	0	0	0	0	0	0	0	8	0	0	0	0	0	0	0	0	0	0	0	0	0	0	0	0	0	d__Bacteria; p__Actinobacteriota; c__Acidimicrobiia; o__Microtrichales; f__uncultured; g__uncultured	0.971276	CACGTAGGGGGCGAGCGTTGTCCGGATTTATTGGGCGTAAAGAGCTCGTAGGCGGCTCAGTAAGTCAGGTGTGAAAACTCCAGGCTCAACCTGGAGACGCCACCTGATACTGCTGTGGCTAGAGTCCGGTAGGGGAGCATGGAATTCCTGGTGTAGCGGTGAAATGCGCAGATATCAGGAGGAACACCAGTGGCGAAGGCGGTGCTCTGGGCCGGAACTGACGCTGAGGAGCGAAAGCGTGGGGAGCAAACAGG
19e8afc96fbb6ad7bed70092986a8a54	0	0	0	0	0	0	0	0	0	0	19	32	0	11	26	0	0	534	9	217	31	0	0	0	0	0	0	d__Bacteria; p__Bacteroidota; c__Bacteroidia; o__Sphingobacteriales; f__Sphingobacteriaceae; g__Pedobacter	0.998856	TACGGAGGATCCAAGCGTTATCCGGATTTATTGGGTTTAAAGGGTGCGTAGGCGGCCTGTTAAGTCAGGGGTGAAAGACGGTGGCTCAACCATCGCAGTGCCCTTGATACTGATGGGCTTGATTACACTTGAGGTAGGCGGAATGTGACAAGTAGCGGTGAAATGCATAGATATGTCACAGAACACCAATTGCGAAGGCAGCTTACTAAGGTGTTAATGACGCTGAGGCACGAAAGCGTGGGGATCAAACAGG
19edb6aac19adfc01a60b51c83555494	0	0	0	0	0	0	0	0	0	0	0	0	0	0	0	10	0	0	0	0	0	0	0	0	0	0	0	d__Bacteria; p__Myxococcota; c__Polyangia; o__Polyangiales; f__BIrii41; g__BIrii41; s__metagenome	0.961701	GACAGAGGGTGCAAACGTTGTTCGGAATTACTGGGCGTAAAGCGCGTGTAGGCGGCGTAGCAAGTCGGGCGTGAAAGCCCACGGCTCAACCGTGGAAGAGCACTCGAAACTGCTGCGCTAGAGTTCTGGAGAGGAAGGCGGAATGCTTGGTGTAGAGGTGAAATTCGTAGATATCAAGCGGAACACCGGTGGCGAAGGCGGCCTTCTGGACAGTGACTGACGCTGAAACGCGAAAGCGTGGGGAGCAAACAGG
1a0689b05c7db44559509bed5625b925	0	0	0	5	0	0	0	0	0	0	0	0	0	0	0	0	0	0	0	0	0	0	0	0	0	0	0	d__Bacteria; p__Patescibacteria; c__Parcubacteria; o__Parcubacteria; f__Parcubacteria; g__Parcubacteria; s__uncultured_bacterium	0.999974	TACAGAGACCTCAAGCGTTATCCGGAATCATTGGGCGTAAAGCGTGCCGATAGGTGGTTTTACAAGTCAGAAGTGAAATCTCAAAGCTCAACTTTGAGACTGTCTTTTGAAACTGTAAAACTAGAGGGGCAAAGAGGAAGCTGGAACGAACGGTGTAGTAGTGAAATGCGTTGATATCGTTCGGAACACCAATAGCGTAGGCAGGCTTCTGGGTGCCACCTGACACTGCTAGGACGAAAGCGTGGGGAGCGAATGGG
1a0e11e2d96b5fd179a39452257be0e0	0	0	0	0	0	0	0	0	0	0	0	0	0	0	0	0	0	0	0	0	0	12	0	0	0	0	0	d__Bacteria; p__Actinobacteriota; c__MB-A2-108; o__MB-A2-108; f__MB-A2-108; g__MB-A2-108; s__uncultured_bacterium	0.997153	GACGTAGGGGACGAGCGTTGTCCGGATTTACTGGGCGTAAAGCGCGCGCAGGCGGCCACGTAAGTCGGATGTGAAATCCCGGGGCTCAACCCCGGAACTGCATTCGATACTGCGTGGCTCGAGGTAGGTAGGGGAGATCGGAATTCCTGGTGTAGCGGTGGAATGCGCAGATATCAGGAGGAACACCGGTGGCGAAGGCGGATCTCTGGGCCTTACCTGACGCTCAGGCGCGAAAGCTAGGGGAGCGAACAGG
1a257be5709ac26537e35b5ecae9f855	0	0	0	0	0	0	0	0	0	5	0	0	0	0	0	0	0	0	0	0	0	0	0	0	0	0	0	d__Bacteria; p__Cyanobacteria; c__Sericytochromatia; o__Sericytochromatia; f__Sericytochromatia; g__Sericytochromatia; s__metagenome	0.951371	TACGTAGGATGCAAGCGTTGTCCGGATTTATTGGGCGTAAAGAGAACGTAGGTGGTTTCCTAAGTTTGGTCTTAAAGACCGGGGCTCAACCCCGGGAATGGATCGAAAACTGGGAGACTAGAGGATGTTAGAGGAAAGTGGAATTCCAAGTGTAGCGGTGAAATGCGTAGATATTTGGAGGAACACCAGTGGCGAAAGCGGCTTTCTGGGACATTCCTGACACTGAGGTTCGAAAGCTCGGGGAGCAAACAGG
1a2b6005db42c8e93de0b6e88565c5bd	0	0	0	0	0	0	0	0	0	0	0	0	0	0	0	0	0	0	0	0	0	0	0	0	0	0	25	d__Bacteria; p__Verrucomicrobiota; c__Chlamydiae; o__Chlamydiales; f__Parachlamydiaceae; g__Neochlamydia; s__endosymbiont_of	0.767874	TACGGAGGGTGCAAGCATTAATCGGATTTATTGGGCGTAAAGGGCGCGTAGGCGGAAAAATAAGTCGGGCGTGAAATCCCGGGGCTCAACCTCGGAACAGCGCTTGAAACTATTTTCCTTGAGGGTAGGCGGAGAAAACGGAATTCCACAAGTAGCGGTGAAATGCGTAGATATGTGGAAGAACACCTGTGGCGAAGGCGGTTTTCTAGCTTACTCCTGACGCTGAGGCGCGAAAGCAAGGGGATCAAACAGG
1a2cd4c0214c51f3b1af3843d4ee10ff	0	0	0	0	0	0	0	0	0	24	0	0	0	0	0	0	0	0	0	0	0	0	0	0	0	0	0	d__Bacteria; p__Planctomycetota; c__Planctomycetes; o__Pirellulales; f__Pirellulaceae; g__uncultured	0.999996	GACGAGCCTCACAAACGTTATTCGGAATTACTGGGCTTAAAGGGTGCGTAGGCGGCGCGGAAAGTTGGGTGTGAAATCCCTCGGCTCAACCGAGGAATTGCGCTCAAAACTACCGTGCTCGAGGGAGATAGAGGAATGCGGAACTTAGGGTGGAGCGGTGAAATGCGTTGATATCCTAGGGAACACCGGTGGCGAAAGCGGCATTCTGGATCTCATCTGACGCTGATGCACGAAAGCTAGGGTAGCGAACGGG
1a307d889ccffbf2905ace5d39eaac3a	0	0	0	0	0	0	0	0	0	7	0	0	0	0	0	0	0	0	0	0	0	0	0	0	0	0	0	d__Bacteria; p__Acidobacteriota; c__Blastocatellia; o__Blastocatellales; f__Blastocatellaceae	0.999964	TACGTAGGGACCAAGCGTTGTTCGGATTTACTGGGCGTAAAGGGCGCGTAGGCGGCCCCGCAAGTCACTTGTGAAATCTCCGGGCTTAACTCGGAACGGCCAAGTGAAACTGCGGAGCTAGAGTGCAGAAGGGGCAATCGGAATTCTTGGTGTAGCGGTGAAATGCGTAGATATCAAGAGGAACACCTGAGGTGAAGACGGGTTGCTGGGCTGACACTGACGCTGAGGCGCGAAAGCCAGGGGAGCAAACGGG
1a3377421a90461ff196228bbe6c6358	0	0	0	0	0	0	23	26	0	0	0	0	0	0	0	0	45	0	0	0	0	0	0	0	0	0	0	d__Bacteria; p__Gemmatimonadota; c__Gemmatimonadetes; o__Gemmatimonadales; f__Gemmatimonadaceae; g__uncultured	0.876928	TACGGAGGGTGCGAGCGTTGTCCGGAATCACTGGGCGTAAAGGGCGCGTAGGTGGCTTAGCAAGCGTGTGGTGAAAGCCCGGGGCTCAACCCCGGGTCTGCCGTGCGAACTACTATGGCTAGAGGACTGTAGAGGCAAGTTGAATTCCGGGTGTAGCGGTGGAATGCGTAGAGATCCGGAAGAATACCGGTGGCGAAGGCGGCTTGCTGGGCAGTTTCTGACACTGAGGCGCGACAGCGTGGGGAGCAAACAGG
1a387f616ad9e4455d2f8439acd3b619	0	0	15	0	0	0	0	0	0	0	0	0	0	0	0	0	0	0	0	0	0	0	0	0	0	0	0	d__Bacteria; p__Armatimonadota; c__uncultured; o__uncultured; f__uncultured; g__uncultured; s__uncultured_bacterium	0.920842	TACGTAGGGGGCGAGCGTTGTCCGAATTTATTGGGCGTAAAGCGCGTGTAGGCGGCTCTTTAAGTCAGATGTGAAATCCTGCGGCTCAACCGCAGAACTGCATTTGATACTGGAGAGCTTGAGTGTGGGAGAGGAAAGTGGAATTCCTGGTGTAGCGGTGAAATGCGTAGATATCAGGAGGAACACCCGTGGCGAAGGCGGCTTTCTGGCCCACCACTGACGCTGAGACGCGAAAGCTAGGGGAGCGAACGGG
1a4de2a33dae3be420cfdf6b8b84eeac	0	0	0	0	17	18	0	0	0	0	0	0	0	0	0	0	0	0	0	0	0	0	0	0	0	0	0	d__Bacteria; p__Patescibacteria; c__Parcubacteria; o__Candidatus_Yanofskybacteria; f__Candidatus_Yanofskybacteria; g__Candidatus_Yanofskybacteria; s__Candidatus_Yanofskybacteria	0.995518	TACGAGGACCCCAAGCGTTATCCGGAATTACTGGGCGTAAAGCGTGAGCATCCGGTTGTGCTAGTCTCATGTTAAATCTCATTGCTCAACGATGAGACCGCGTGAGAAACGGCACGACTAGAGCGGGTAAGAGGCAAGCGGAACGTGCAGTGTAGGGGTGAAATCCATTGATATTGCACGGAACACCAAAAGCGAAAGCAGCTTGCTAGTGCTCTGCTGACGGTCAATCACGAAAGCGTGGGGATCAAAAAGG
1a4e26907ad59599ddec9cb7b25a51c7	0	0	0	0	0	0	0	0	0	0	5	9	6	0	0	4	0	0	0	0	0	0	0	0	0	0	0	d__Bacteria; p__Patescibacteria; c__Berkelbacteria; o__Berkelbacteria; f__Berkelbacteria; g__Berkelbacteria	0.999988	TACGTAGGGTCCAAGCGTTGTCCGGATTTATTGGGCGTAAAGAGCATGTAGGTGGATTGATGTGTCTGATTTTAAATCTCCAGGCTTAACTTGGATTTTGGATCAGAAACTATTAATCTCGAGGGTAACAGGGGCAAGCGGAATTAGCGGAGTAGCAGTGAAATGCGTTGATCTCGCTAAGAACACCGATGGCGAAGGCAGCTTGCTAGGTTACCTCTGACACTGAGATGCGAAAGCGTGGGGAGCGAACGGG
1a56ad3ec2b87cfbeaba8976be08b4b9	0	0	0	0	0	0	0	0	0	42	0	0	0	0	0	0	0	0	0	0	0	0	0	0	0	0	0	d__Bacteria; p__Proteobacteria; c__Alphaproteobacteria; o__Rhizobiales; f__Xanthobacteraceae; g__uncultured	0.974341	TACGAAGGGGGCTAGCGTTGCTCGGAATCACTGGGCGTAAAGCGCACGTAGGCGGACTCTTAAGTCGGTGGTGAAATCCTGGAGCTCAACTCCAGAACTGCCTTCGATACTGGGAGTCTCGAGTTCGGGAGAGGTGAGTGGAACTGCGAGTGTAGAGGTGAAATTCGTAGATATTCGCAAGAACACCAGTGGCGAAGGCGGCTCACTGGCCCGATACTGACGCTGAGGTGCGAAAGCGTGGGGAGCAAACAGG
1a5725cf5175f4852b3f62fa26d39949	17	0	0	0	0	0	0	0	0	0	0	0	0	0	0	0	0	0	0	0	0	0	0	0	0	0	0	d__Bacteria; p__Myxococcota; c__Polyangia; o__Haliangiales; f__Haliangiaceae; g__Haliangium	0.999915	TACGAAGGGTGCAAACGTTGCTCGGAATTATTGGGCGTAAAGCGCACGTAGGCGGCTTTGTAAGTCGGATGTGAAATCCCTCGGCTTAACCAAGGAAGTGCATCCGAAACTACAGAGCTTGAGTACTTAAGAGGATCGCGGAATTCCCGGTGTAGAGGTGAAATTCGTAGATATCGGGAGGAACACCAGTGGCGAAGGCGGCGATCTGGGAAGATACTGACGCTGAGGTGCGAAAGCGTGGGGAGCAAACAGG
1a658f04dc37692dee5cee59faa0e3ba	2	0	0	0	0	0	0	0	0	0	0	0	0	0	0	0	0	0	0	0	0	0	0	0	0	0	0	d__Bacteria; p__Patescibacteria; c__Parcubacteria	0.999971	TACGAGAGCCCCGAGCGTTATCCGGAATTATTGGGCGTAAAGGGTGTGTAGGCTGTTATGTTAGTCGTATGTCAAAGCCTGTCGCCTAACGACAGAATCGCATAGGAAACGGCATAACTAAGAGGGTGCAAGAGGTGAATGGAACTCACGGTGTAGGGGTGAAATCCGTTGATATCGTGGGGAACGCCAAAAGCGAAGGCAATTCACTGGTGCATACCTGACGCTGAAACACGAAAGCCAGGGTATCGAATGGG
1a725bd4b7cb2a5cddbbd47bb94d68dd	0	15	0	0	0	0	0	0	0	0	0	0	0	0	0	0	0	0	0	0	0	0	0	0	0	0	0	d__Bacteria; p__Acidobacteriota; c__Blastocatellia; o__Pyrinomonadales; f__Pyrinomonadaceae; g__RB41	0.999936	TACGGGGGGAGCAAGCGTTGTTCGGATTTACTGGGCGTAAAGGGCGCGTAGGCGGCCAGCACAAGTCGGTTGTGAAATCTCCGGGCTTAACCCGGAAAGGTCAACCGATACTGTGCGGCTAGAGTGCGGAAGGGGCAACTGGAATTCTCGGTGTAGCGGTGAAATGCGTAGATATCGAGAGGAACACCTGCGGCGAAGGCGGGTTGCTGGGCCGACACTGACGCTGATGCGCGAAAGCCAGGGGAGCGAACGGG
1a73f8d0e5db3ad55f9c9a65828ada69	0	0	0	0	0	0	3	0	0	0	0	0	0	0	0	0	0	0	0	0	0	0	0	0	0	0	0	d__Bacteria; p__Myxococcota; c__Myxococcia; o__Myxococcales; f__Myxococcaceae; g__P3OB-42; s__uncultured_bacterium	0.784404	GACAGAGGGTGCAAGCGTTGTTCGGAATTATTGGGCGTAAAGGGCGCGTAGGCGGCTATATAAGTCTAATGTGAAATACCTTGGCTTAACCAAGGAAGTGCATTGGATACTGCATAGCTTGAGTCTCGAAGAGGGCGATGGAATTCCCAGTGTAGAGGTGAAATTCGTAGATATTGGGAGGAACATCAGTGGCGAAGGCGATCGCCTGGTCGAAGACTGACGCTGAGGCGCGAAAGCGTGGGGAGCAAACAGG
1a82ffed966c83b633a11f79dd9e857f	0	0	0	0	0	0	16	0	0	0	0	0	0	0	0	0	0	0	0	0	0	0	0	0	0	0	0	d__Bacteria; p__Actinobacteriota; c__Actinobacteria; o__Corynebacteriales; f__Mycobacteriaceae; g__Mycobacterium	0.999996	TACGTAGGGTGCGAGCGTTGTCCGGAATTACTGGGCGTAAAGAGCTTGTAGGTGGTTTGTCGCGTTGTTCGTGAAATCTCACGGCTCAACTGTGAGCGTGCGGGCGATACGGGCAGACTAGAGTACTGCAGGGGAGACTGGAATTCCTGGTGTAGCGGTGGAATGCGCAGATATCAGGAGGAACACCGGTGGCGAAGGCGGGTCTCTGGGCAGTAACTGACGCTGAGAAGCGAAAGCGTGGGGAGCGAACAGG
1a8a54c4aa5c84da908c6a149119abcc	0	59	0	0	0	0	0	0	0	0	0	0	0	0	0	0	0	0	0	0	0	0	0	0	0	0	0	d__Bacteria; p__Chloroflexi; c__KD4-96; o__KD4-96; f__KD4-96; g__KD4-96	1	TACGTAGGTGGCAAGCGTTGTCCGGATTTACTGGGCGTAAAGAGCGCGCAGGCGGTCGAATAAGTCGAATGTGAAAGCCCCCGGCTCAACTGGGGAGGGTCATTCGATACTGCTCGACTTGAAGGCAGGAGAGGGAAGTGGAATTCCCGGTGTAGTGGTGAAATGCGTAGATATCGGGAGGAACACCAGTGGCGAAGGCGACTTCCTGGCCTGTTCTTGACGCTGAGGCGCGAAAGCTGGGGGAGCAAACGGG
1aa6497290b7a38abd6661bc79ebfbfd	0	0	0	0	8	9	0	0	0	0	0	0	0	0	0	0	0	0	0	0	0	0	0	0	0	0	0	d__Bacteria; p__Verrucomicrobiota; c__Kiritimatiellae; o__WCHB1-41; f__WCHB1-41; g__WCHB1-41	0.999984	TACAGAGGTGGCTAGCGTTGTTCGGATTTACTGGGCGTAAAGGATGCGTAGGTGGCTTTGTATGTCAGATGTGAAATATCACTGCTCAACGGTGAAAGTGCATTTGAAACTACTTGGCTTGAGTACAGGAGAGGAGCATGGAATTCTTGGTGTAGCGGTGAAATGCGTAGATATCAAGAAGAACACCGGAGGCGAAGGCGATGCTCTAGACTGATACTGACACTGAGGCATGAAAGCTGGGGGAGCAAACAGG
1aa7e2e63bfd09310a1d3641b6d4aec9	0	0	0	0	0	0	5	0	0	0	0	0	0	0	0	0	0	0	0	0	0	0	0	0	0	0	0	d__Bacteria; p__Patescibacteria; c__Saccharimonadia; o__Saccharimonadales; f__LWQ8; g__LWQ8; s__uncultured_bacterium	0.961063	TACGGAGGATCCAAGCGTTATCCGGAATTACTGGGCGTAAAGAGTTGCGTAGGTGGCGAAGCAAGTAGGTAGTGAAAGCGTGTGGCTCAACCATATACACATTACCTAAACTACTTTAGCTAGAGGATGAGAGAGGTTATTGGAATTCCCAGTGTAGGAGTGAAATCCGTAGATATTGGGAGGAACACCGATGGCGTAGGCAGATAACTGGCTCATTCCTGACACTAAGGCACGAAAGCGTGGGGAGCAAACGGG
1ab672ec7d56b2856b32ab9309fe7035	0	6	0	0	0	0	0	0	0	0	0	0	0	0	0	0	0	0	0	0	0	0	0	0	0	0	0	d__Bacteria; p__Patescibacteria; c__ABY1; o__Candidatus_Magasanikbacteria; f__Candidatus_Magasanikbacteria; g__Candidatus_Magasanikbacteria; s__uncultured_bacterium	0.901686	TACAGAGACCTCAAGCGTTATCCGGATTTATTGGGCGTAAAGCGTCCGCAGATGGCACGTTAAGTCTGTCGTCAAATCTCTGGGCTCAACCCAGGGGCTGCGACGGAAACTGGCGAGCTAGAGGTTGGGAGAGGCAAGCGGAATTACCGGTGTAGTAGTAAAATGCGTTAATATCGGTAAGAACACCAAAGGCGAAGGCAGCTTGCTGGAACACACCTGACATTAAGGGACGAAAGCACGGGGAGCGAAGCGG
1ab6ab9ef1773bae821bcf6bba7f3efa	0	43	68	0	0	0	18	0	0	0	0	0	0	0	0	0	0	0	0	0	0	0	0	0	0	0	0	d__Bacteria; p__Proteobacteria; c__Gammaproteobacteria; o__Burkholderiales; f__TRA3-20; g__TRA3-20	0.999976	TACGTAGGGTGCAGGCGTTAATCGGAATTACTGGGCGTAAAGCGTGCGCAGGCGGCTCCTTAAGTCAGATGTGAAATCCCCGGGCTTAACCTGGGAACTGCGTTTGAAACTGTGGAGCTAGAGTGTGGAAGAGGGGGGTGGAATTCCAGGTGTAGCAGTGAAATGCGTAGAGATCTGGAGGAACACCGATGGCGAAGGCAGCCCCCTGGGCTAACACTGACGCTCATGCACGAAAGCGTGGGGAGCAAACAGG
1ac0f254e6dd568f6b3b8551cb0723fa	0	0	0	0	0	0	0	0	0	7	0	0	0	0	0	0	0	0	0	0	0	0	0	0	0	0	0	d__Bacteria; p__Acidobacteriota; c__Acidobacteriae; o__Subgroup_2; f__Subgroup_2; g__Subgroup_2; s__uncultured_bacterium	0.729357	TACGTAGGGGGCCAGCGTTGCTCGGAATTACTGGGCGTAAAGGGTTCGTAGGCGGTGTGGCAAGTCGGAAGTGAAATCTCTGGGCTCAACCCAGAGGCTGCTCCCGAAACTGCCATGCTAGAGTGCGGGAGAGGCGAGTGGAATTACAGGTGTAGCGGTGAAATGCGTAGATATCTGTAGGAACACCCGTGGCGAAGGCGGCTCGCTGGACCGCAACTGACGCTGAGGAACGAAAGCTAGGGGAGCAAACAGG
1acea3b8fb2930d9b8130617671935d5	0	0	0	0	0	0	0	0	0	2	0	0	0	0	0	0	0	0	0	0	0	0	0	0	0	0	0	d__Bacteria; p__Verrucomicrobiota; c__Verrucomicrobiae; o__Chthoniobacterales	0.706563	TACAGAGGTCTCAAGCGTTGTTCGGAATTATTGGGCGTAAAGGGTGCGCAGGCGGCTTGGTTAGTTAGGTGTGAAAACTCGGAGCTCAACTCCGAAATTGCATTTAATACTACTAGGCTAGAGTGCTGTATAGGAAGCTGGAACTTACGGTGTAGCAGTGAAATGCGTAGATATCGTAATGAAGACCAGAGGCGAAAGCGAGCTTCTGAGCAGTTACTGACGCTCATGCACGAAAGCCAAGGTAGCAAACGGG
1ad893c23c79513eec58c39616aa92d2	0	0	0	0	0	0	0	0	0	0	0	16	0	0	0	0	0	0	0	0	0	0	0	0	0	0	0	d__Bacteria; p__Myxococcota; c__Polyangia; o__Polyangiales; f__BIrii41; g__BIrii41; s__uncultured_soil	0.990489	GACAGAGGGTGCAAACGTTGTTCGGAATCACTGGGCGTAAAGCGCGTGTAGGCGGCTACGTAAGTCGGACGTGAAATCCCATGGCTCAACTGTGGAAGTGCGCTCGAAACTGTGTAGCTTGAGTCCTGGAGAGGAAGGCGGAATACTTGGTGTAGAGGTGAAATTCGTAGATATCAGGTAGAACACCAGTGGCGAAGGCGGCCTTCTGGACAGTGACTGACGCTGAGACGCGAAAGCGTGGGGAGCAAACAGG
1ae50f4f9bbc8870aa2c71ed305bd0a4	0	0	0	0	94	146	0	0	0	0	0	0	0	0	0	0	0	0	0	0	0	0	0	49	0	0	0	d__Bacteria; p__Bacteroidota; c__Bacteroidia; o__Bacteroidales; f__Prolixibacteraceae; g__BSV13; s__uncultured_bacterium	0.866625	TACGGAGGGTGCAAGCGTTATCCGGATTTATTGGGTTTAAAGGGTGCGTAGGCGGTAAGATAAGTCAGTGGTGAAAAGCTGCAGCTCAACTGTAGTCGTGCCATTGAAACTGTTTTACTTGAGTAACCATGAGGTAGGCGGAATGTGTAGTGTAGCGGTGAAATGCTTAGATATTACACAGAACACCGATTGCGTAGGCAGCTTACTAGCGGTTTACTGACGCTGATGCACGAAAGCGTGGGGATCAAACAGG
1ae57a2f167cf9ad6f228f8b5d2684d0	0	0	0	7	16	0	0	0	0	0	0	0	0	0	0	0	0	0	0	0	0	0	0	0	0	0	0	d__Bacteria; p__Bacteroidota; c__Bacteroidia; o__Cytophagales; f__Hymenobacteraceae; g__Hymenobacter; s__uncultured_bacterium	0.972391	TACGGAGGGTGCGAGCGTTGTCCGGATTTATTGGGTTTAAAGGGTGCGTAGGCGGCCCGTTAAGTCCGGGGTGAAAGCCCGCTGCTCAACAGCGGAACTGCCCTGGATACTGACGGGCTTGAGTACAGACGAGGTTGGCGGAATGGACCGAGTAGCGGTGAAATGCATAGATACGGTCCAGAACCCCGATTGCGAAGGCAGCTGACTAGGCTGTTACTGACGCTGAGGCACGAAAGCGTGGGGAGCGAACAGG
1aeae79e1eb9b2c1ac8cae70bd88b457	0	0	0	0	0	0	0	0	0	11	0	0	0	0	0	0	0	0	0	0	0	0	0	0	0	0	0	d__Bacteria; p__Proteobacteria; c__Alphaproteobacteria; o__Defluviicoccales; f__Defluviicoccaceae; g__Defluviicoccus; s__uncultured_bacterium	0.886665	TACGGAGGGGGCTAGCGTTGTCCGGAGTTACTGGGCGTAAAGCGCGCGTAGGCGGCCTGTTAAGTCGGGTGTGAAAGCCCGGGGCTCAACCCCGGATGCGCATCCGAGACTGTCAGGCTGGAGTCCGGGAGAGGGCGGCGGAATTCCCAGTGTAGAGGTGAAATTCGTAGATATTGGGAAGAACACCGGTGGCGAAGGCGGCCGCCTGGTCCGGAACTGACGCTGAGGCGCGAAAGCGTGGGGAGCAAACAGG
1aec4b92f8e2ebe7cc0bbea50fca6bac	0	357	0	0	4	0	0	0	0	0	0	0	0	0	0	0	0	0	0	0	0	0	0	0	0	0	0	d__Bacteria; p__Actinobacteriota; c__Acidimicrobiia; o__Actinomarinales; f__uncultured; g__uncultured	0.999993	TACGTAGGGGGCGAGCGTTGTCCGGAATCATTGGGCGTAAAGAGCTCGTAGGCGGTTCAGCAAGTCGTTTGTGAAATTCCGAGGCTCAACCTCGGAACTGCAGTCGAAACTGCTGTGACTCGAGTCCGGTAGAGGAGAATGGAATTCCCGGTGTAGCGGTGAAATGCGCAGATATCGGGAGGAACACCAGTAGCGAAGGCGGTTCTCTGGGCCGGTACTGACGCTGAGGAGCGAAAGCGTGGGGAGCAAACAGG
1af64199b73495d0737184ab47018147	0	0	9	0	0	0	0	0	0	0	0	0	0	0	0	0	0	0	0	0	0	0	0	0	0	0	0	d__Bacteria; p__Chloroflexi; c__Anaerolineae; o__SBR1031; f__A4b; g__A4b; s__uncultured_bacterium	0.990577	AACGTAGGAGGCAAGCGTTATCCGGAGTTACTGGGCGTAAAGCGCGTGCAGGCGGCCTGGTAAGTGGGTCGTGAAAGCACCCGGCTAAACTGGGTGAGGACGATCGAGACTGCCAGGCTCGAGGGTGGTAGAGGGACATGGAATTCCGGGTGTAGCGGTGAAATGTGTAGATATCCGGAGGAACACCAGTGGCGAAGGCGATGTCCTGGGCCACCACTGACGCTGAGGCGCGAAGGCGTGGGGAGCGAACGGG
1b13f6d5d388d60a7c6e2253bd54d21a	0	0	0	0	0	0	0	0	0	0	0	0	0	0	0	0	0	0	0	0	0	0	0	0	0	0	9	d__Bacteria; p__Verrucomicrobiota; c__Kiritimatiellae; o__WCHB1-41; f__WCHB1-41; g__WCHB1-41; s__uncultured_Verrucomicrobia	0.993866	TACAGAGGTGGCGAGCGTTGTTCGGATTTACTGGGCGTAAAGGGTGCGTAGGTGGTTTTATGTGTCGGGCGTGAAAGCCCACTGCTCAACGGTGGAATGCCGTCCGAAACTATAAGACTAGAGTGCAGGAGAGGAGAGCGGAATTCTTGGTGTAGCGGTGGAATGCGTTGATATCAAGAAGAACACCAGTGGCGTAGGCGGCTCTCTGGAATGTTACTGACACTGAGGCACGAAAGTTGGGGGAGCAAACAGG
1b17f797aa1e3819f607dd166ac0172c	0	8	0	0	0	0	0	0	0	0	0	0	0	0	0	0	0	0	0	0	0	0	0	0	0	0	0	d__Bacteria; p__Cyanobacteria; c__Sericytochromatia; o__Sericytochromatia; f__Sericytochromatia; g__Sericytochromatia; s__uncultured_bacterium	0.960156	TACGTAGGATGCAAGCGTTGTTCGGAATTACTGGGCGTAAAGAGTACGTAGGCGGTATGTTAAGTCTGATATTAAAGACTGAGGCTTAACCTCAGGACTGTATCGGAAACTGGCAAACTAGAGGACAATAGAGGAAGTCGGAATTCTCAGTGTAGCGGTGAAATGCGTAGATATTGGGAAGAACACCAGTGGCGAAAGCGGACTTCTGGGTTGTTACTGACGCTGAGGTACGAAAGCGTGGGGAGCAAACGGG
1b19ddc52f14d0b9a5430a8f2efeb1a8	0	69	0	0	0	0	0	0	0	0	0	0	0	0	0	0	0	0	0	0	0	0	0	0	0	0	0	d__Bacteria; p__Actinobacteriota; c__Actinobacteria; o__Frankiales; f__Geodermatophilaceae; g__Blastococcus; s__Blastococcus_sp.	0.724709	TACGTAGGGTGCAAGCGTTGTCCGGAATTATTGGGCGTAAAGAGCTCGTAGGCGGTTCGTCGCGTCGGCTGTGAAAACCTGAGGCTCAACCTCAGGCCTGCAGTCGATACGGGCGGACTTGAGTACTGCAGGGGAGACTGGAATTCCTGGTGTAGCGGTGAAATGCGCAGATATCAGGAGGAACACCGGTGGCGAAGGCGGGTCTCTGGGCAGTAACTGACGCTGAGGAGCGAAAGCGTGGGGAGCGAACAGG
1b22d1148ead5f84afd7cad30c334c9e	0	0	0	0	17	0	0	0	0	0	0	0	6	0	0	0	0	0	0	0	0	0	0	0	38	0	32	d__Bacteria; p__Firmicutes; c__Clostridia; o__Clostridia; f__Hungateiclostridiaceae; g__uncultured; s__uncultured_microorganism	0.999749	TACGTAGGTGGCAAGCGTTATCCGGATTTACTGGGTGTAAAGGGCGTGTAGGCGGGTCGACAAGTTGGATGTGAAATGTACCGGCTCAACTGGTACGCTGCAACCAAAACTGTCGATCTTGAGTGTTGGAGAGGATAGTGGAATTCCTAGTGTAGCGGTAAAATGCGTAGATATTAGGAGGAACACCAGTGGCGAAGGCGGCTATCTGGACAACAACTGACGCTGAGGCGCGAAAGCGTGGGGAGCAAACAGG
1b2d5057bc5c29082e9bc37aa7b893e9	0	0	18	0	0	0	0	0	0	0	0	0	0	0	0	0	0	0	0	0	0	0	0	0	0	0	0	d__Bacteria; p__Patescibacteria; c__Gracilibacteria; o__Candidatus_Peribacteria; f__Candidatus_Peribacteria; g__Candidatus_Peribacteria; s__uncultured_bacterium	0.998121	GACGGAAGGTGCAAGCGTTACTCGGAATTACTGGGCGTAAAGCGTCCGCAGCCGATCCGCGAAGTCCGGCGTAAAAGCACAGAGCTCAACTCTGTGTATGTGCTAGAAACTGGCGGAATTGAGTCACCTAGAGGCATCTGGAATACCGTGTGTAGGGATAAAATCCGTTGATCCACGGTAGAACGCCGAAAGCGAAAGCAGGATGCTGGGGGTGTACTGACGGTCAGGGACGAAAGCGTGGGGAGCGAACGGG
1b3a71f49866a0a4c0e72509c1d887df	0	0	3	0	0	0	0	0	0	0	0	0	0	0	0	0	0	0	0	0	0	0	0	0	0	0	0	d__Bacteria; p__Bacteroidota; c__Ignavibacteria; o__Ignavibacteriales	1	TACGTAGGGGGCAAGCGTTGTCCGGATTTACTGGGTGTAAAGGGCGCGTAGGCGGGCTTATAAGTCGATGGTGAAATCCTGCAGCTTAACTGCAGAACTGCCGTTGATACTGTAAGTCTTGAGTGCGGAAGAGAGAGATGGAATTCCAGGTGTAGTGGTGAAATACGTAGATATCTGGAAGAACACCAGTTGCGAAGGCGATCTCTTGGTCCGTCACTGACGCTGAGGCGCGAAAGCGTGGGTAGCAAACAGG
1b43eed916550b94ec0412e7bf98a94e	0	0	0	0	0	0	0	0	0	0	0	0	0	0	0	0	0	0	0	0	0	0	0	37	115	0	0	d__Bacteria; p__Actinobacteriota; c__Thermoleophilia; o__Solirubrobacterales; f__67-14; g__67-14; s__uncultured_actinobacterium	0.797893	TACGTAGGGGGCAAGCGTTGTCCGGAATCATTGGGCGTAAAGAGCGTGTAGGCGGCCCGATAAGTCCGCTGTGAAAGTCAAGGGCTCAACCCTTGAATGCCGGTGGATACTGTCGGGCTAGAGTCCGGAAGAGGCGAGTGGAATTCCTGGTGTAGCGGTGAAATGCGCAGATATCAGGAGGAACACCGATGGCGAAGGCAGCTCGCTGGGACGGTACTGACGCTGAGACGCGAAAGCGTGGGGAGCAAACAGG
1b4cfbcfca4bfb63509cf2052c3b6309	0	0	0	0	0	0	0	0	0	0	15	0	0	0	0	0	0	0	0	0	0	0	0	0	0	0	0	d__Bacteria; p__Patescibacteria; c__Saccharimonadia; o__Saccharimonadales; f__Saccharimonadaceae; g__TM7a; s__uncultured_bacterium	0.997471	TACGTAGGACCCAAGCGTTATCCGGAGTGACTGGGCGTAAAGAGTTGCGTAGGTGGTCGGTAAAGCGAATAGTGAAATCTGGTGGCTCAACCATACAGACTATTATTCGAACTCACCGACTCGAGAATGGTAGAGGTAACTGGAATTTCTGAAGTAGGGGTAATATCCGTAGATATCAGAAGGAACACCAATGGCGTAGGCAGGTTACTGGACCATTTCTGACACTGAGGCACGAAAGCGTGGGGAGCGAACCGG
1b5f177875b7eaecbaf22d3d12e7903b	0	6	0	0	0	0	0	0	0	0	0	0	0	0	0	0	0	0	0	0	0	0	0	0	0	0	0	d__Bacteria; p__Patescibacteria; c__Gracilibacteria; o__Candidatus_Peregrinibacteria; f__Candidatus_Peregrinibacteria; g__Candidatus_Peregrinibacteria; s__uncultured_bacterium	0.994306	TACGGAGGGTGCAAGCGTTACCCGGAATCATTGGGCGTAAAGCGTCCGCAGGTGGTTTGTTAAGTCGAATGTTAAATCTTGAAGCCCAACTTCAAGCCTGTGTTCGAAACTGGCAGACTAGAGTTTTTCAGAGGTACATGGAATTCTGTGTGTAGGGGTAAAATCCGTAGATATACAGAGGAACACCAAAAGCGAAGGCAATGTACTGGGAAATAACTGACACTCATGGACGAAAGCGTGGGGAGCGAACGGG
1b6e294ed53a6d42d5b2c60d4cd8e7f7	0	0	31	0	0	0	0	0	0	0	4	0	0	0	0	0	0	0	0	0	0	0	0	0	0	0	0	d__Bacteria; p__Nitrospirota; c__4-29-1; o__4-29-1; f__4-29-1; g__4-29-1	1	GACAGAGGTGGCGAGCGTTGTTCGGATTTATTGGGCGTAAAGCGAACGCAGGTGGTTTGGTAAGTCAGGGGTGAAAGACCACAGCTTAACTGTGGCACTGCCTTTGATACTGCCTTTCTTGAGTGCATGAGGGGGAAGCGGAATTCCGAGTGTAGAGGTGAAATTCGTAGATATTCGGAGGAACACCGGTGGCGAAGGCGGCTTCCTGGCATGTAACTGACACTCATGTTCGAAAGCGTGGGTAGCAAACAGG
1b7b20018fab87f42ceb9223dfb53913	83	0	0	0	0	0	31	30	0	234	0	0	0	0	0	15	0	0	0	0	0	0	0	0	0	0	0	d__Bacteria; p__Proteobacteria; c__Alphaproteobacteria; o__Sphingomonadales; f__Sphingomonadaceae; g__Sphingomonas	0.997348	TACGGAGGGGGCTAGCGTTGTTCGGAATTACTGGGCGTAAAGCGCACGTAGGCGGCTTTGTAAGTTAGAGGTGAAAGCCCGGAGCTCAACTCCGGAATTGCCTTTAAGACTGCATCGCTTGAATCATGGAGAGGTGAGTGGAATTCCGAGTGTAGAGGTGAAATTCGTAGATATTCGGAAGAACACCAGTGGCGAAGGCGACTCACTGGACATGTATTGACGCTGAGGTGCGAAAGCGTGGGGAGCAAACAGG
1b91d2c765c68dc175b77ff26ac216e7	0	0	0	0	0	2	0	0	0	0	0	0	0	0	0	0	0	0	0	0	0	0	0	0	0	0	0	d__Bacteria; p__Proteobacteria; c__Alphaproteobacteria; o__Rickettsiales; f__SM2D12; g__SM2D12; s__uncultured_bacterium	0.952306	TACGAAGGGGGCTAGCGTTGTTCGGAATTACTGGGCGTAAAGCGCGCGTAGGCGGCTTAGTAAGTTGGAAGTGAAAGCCCAGGGCTCAACCTTGGAATTGCTTTCAAAACTACTAAGCTAGAGTATGGTAGGGGATAGTGGAATTCCTAGTGTAGGGGTGAAATCCGTAGATATTAGGGGGAACACCAGAGGCGAAGGCGGCTATCTGGACCATTACTGACGCTAATGTGCGAAAGCGTGGGGAGCGAACAGG
1bb3d32f8f27f6e2418b34b5c471ab00	0	0	20	0	0	0	0	0	0	0	0	0	0	0	0	0	0	0	0	0	0	0	0	0	0	0	0	d__Bacteria; p__Proteobacteria; c__Alphaproteobacteria; o__Rhizobiales	0.999978	TACGGAGGGGGCTAGCGTTGTTCGGAATTACTGGGCGTAAAGCGCACGTAGGCGGACTTGTAAGTTAGGGGTGAAATCCCGAGGCTCAACCTCGGAACTGCCTTTGATACTGCAAGTCTCGAGTCCGGAAGAGGTGAGTGGAATTCCTAGTGTAGAGGTGAAATTCGTAGATATTAGGAAGAACACCAGTGGCGAAGGCGGCTCACTGGTCCGGTACTGACGCTGAGGTGCGAAAGCGTGGGGAGCAAACAGG
1bbd8fa16a38470327d97b0017255bbf	0	0	0	0	0	0	0	0	0	0	0	105	0	0	0	0	0	0	0	0	0	0	0	0	0	0	0	d__Bacteria; p__Firmicutes; c__Clostridia; o__Clostridiales; f__Clostridiaceae; g__Clostridium_sensu_stricto_1; s__Clostridium_vincentii	0.99423	TACGTAGGTGGCAAGCGTTGTCCGGATTTACTGGGCGTAAAGGGAGCGTAGGCGGACTTTTAAGTGGGATGTGAAATACTTGGGCTCAACCTGAGTGCTGCATTCCAAACTGGAAGTCTAGAGTGCAGGAGGGGAAAGTGGAATTCCTAGTGTAGCGGTGAAATGCGTAGATATTAGGAAGAACACCGGTGGCGAAGGCGACTTTCTGGACTGTAACTGACGCTGAGGCTCGAAAGCGTGGGGAGCGAACAGG
1bc24d8c364085ae8682942923a3484f	0	0	0	0	0	5	0	0	0	0	0	0	0	0	0	0	0	0	0	0	0	0	0	0	0	0	0	d__Archaea; p__Nanoarchaeota; c__Nanoarchaeia; o__Woesearchaeales	0.988395	TCCCGACGCTCCAAGTCGCAGCCACAATTATTGGGTCTAAAACATTCGTAGCTTGTTCTGTAAGTTCTTTGTGAAATTCTAAGTCTTAAATTTAGAGCGTGCAAGGAATACTGCAGAACTTGAGACCGGAAGAAGTAAGAAGTATGACGAAGGTAGCGGTAAAATGTGTTAATCTTCGTCAGACTAACAACAGCGAAGGCATCTTACTAGTACGGATCTGACAGTGAGGAATGAAGGCTAGGGTCGCGAAACGG
1bcce245e33a0c86df1988af5e937405	0	0	0	0	0	0	0	0	0	0	0	6	0	0	0	0	0	0	0	0	0	0	0	0	0	0	0	d__Bacteria; p__Actinobacteriota; c__Thermoleophilia; o__Solirubrobacterales; f__67-14; g__67-14; s__metagenome	0.906233	TACGTAGGGAGCAAGCGTTGTCCGGAATCATTGGGCGTAAAGCGCGCGTAGGCGGCCCGATAAGTCCGCTGTGAAAGTCAACGGCTCAACTGTTGGATGCCGGTGGATACTGTCGGGCTAGAGTACGGAAGAGGCAAGTGGAATTCCTGGTGTAGCGGTGGAATGCGCAGATATCAGGAGGAACACCTATAGCGAAGGCAGCTTGCTGGGACGTTACTGACGCTAAGGCGCGAAAGCGTGGGGAGCGAACAGG
1be2dadaafbcd0ee8ab156ef27d1d533	0	0	0	0	0	0	0	0	0	0	0	0	0	0	0	0	0	0	0	0	0	0	0	0	16	0	0	d__Bacteria; p__Verrucomicrobiota; c__Chlamydiae; o__Chlamydiales; f__Parachlamydiaceae; g__Neochlamydia; s__uncultured_Chlamydiales	0.969624	TACGGAGGGTGCAAGCATTAATCGGATTTATTGGGCGTAAAGGGCGCGTAGGCGGGTATGTAAGTCAGATGTGAAATCTCGGAGCTCAACTCCGGAACGGCATTTGAAACTGCATGTCTAGAGGGTAGACGGAGAAAGTAGAATTCCACAAGTAGCGGTGAAATGCGTAGATATGTGGAAGAATACCAGTGGCGAAGGCGACTTTCTAGTTTATACCTGACGCTGAGGCGCGAAAGCAAGGGGATCAAACAGG
1bf28b748e78c1e80fc6df716c119bf6	311	0	0	0	0	0	159	78	0	937	0	24	0	0	26	67	0	0	0	0	0	0	0	0	0	0	0	d__Bacteria; p__Desulfobacterota; c__Desulfuromonadia; o__Geobacterales; f__Geobacteraceae; g__Geobacter	0.998281	TACGGGGGGTGCAAGCGTTGTTCGGAATTATTGGGCGTAAAGAGCGTGTAGGCGGTTTGTTAAGTCTGATGTGAAAGCCCTGGGCTCAACCCAGGAAGTGCATTGGAAACTGGCAGACTTGAATACGGGAGAGGGCAGTGGAATTCCTAGTGTAGGAGTGAAATCCGTAGATATTAGGAGGAACACCGGTGGCGAAGGCGGCTGCCTGGACCGATATTGACGCTGAGACGCGAAAGCGTGGGTAGCAAACAGG
1bfb718cd023f2763fe020fd31f1697b	0	0	0	0	0	0	0	0	0	9	0	0	0	0	0	0	0	0	0	0	0	0	0	0	0	0	0	d__Bacteria; p__Bacteroidota; c__Bacteroidia; o__Chitinophagales; f__Chitinophagaceae; g__UTBCD1; s__uncultured_bacterium	0.99625	TACGGAGGGTGCAAGCGTTATCCGGATTTACTGGGTTTAAAGGGTGCGTAGGCGGATAGGTAAGTCAGTGGTGAAATCTCCGAGCTTAACTCGGAAACTGCCGTTGATACTATTTATCTTGAATACCGTGGAGGTGAGCGGAATATGTCATGTAGCGGTGAAATGCTTAGATATGACATAGAACACCGATTGCGAAGGCAGCTCACTACGCGGTCATTGACGCTGAGGCACGAAAGCGTGGGGATCAAACAGG
1c0a3725f25027e98ff6aea763fbb4d2	205	12	0	0	0	0	103	15	0	93	0	0	0	0	0	18	0	0	0	0	0	0	0	0	0	0	0	d__Bacteria; p__Actinobacteriota; c__Actinobacteria; o__Micromonosporales; f__Micromonosporaceae; g__Actinoplanes	0.776656	GACGTAGGGCGCGAGCGTTGTCCGGATTTATTGGGCGTAAAGAGCTCGTAGGCGGCTTGTCGCGTCGACTGTGAAAACCCGCGGCTCAACCGCGGGCCTGCAGCCGATACGGGCAGGCTAGAGTTCGGTAGGGGAGACTGGAATTCCTGGTGTAGCGGTGAAATGCGCAGATATCAGGAGGAACACCGATGGCGAAGGCAGGTCTCTGGGCCGATACTGACGCTGAGGAGCGAAAGCGTGGGGAGCGAACAGG
1c2525c4b582427dc51bdfb7bc14c7f0	0	0	0	4	0	0	0	0	0	0	0	0	0	0	0	0	0	0	0	0	0	0	0	0	0	0	0	d__Bacteria; p__Planctomycetota; c__Phycisphaerae; o__Phycisphaerales; f__Phycisphaeraceae; g__uncultured; s__uncultured_bacterium	0.890742	TACGAAGGGCCCGAGCGTTAATCGGAATCACTGGGCTTAAAGGGTGCGTAGGCGGATCTGTAAGTGCTTTGTGAAATCCCACGGCTCAACCGTGGAACTGCTTGGCAGACTGCAGATCTTGAGGTCGACAGAGGTTGTCGGAACTCTAGGTGGAGCGGTGAAATGCGTAGATATCTAGAGGAACGCCGAAGGTGAAGACAGGCAACTGGGTCGATTCTGACGCTGAGGCACGAAAGCGTGGGGAGCGAACGGG
1c2b8892a0d7f828d72808cd01cfd199	107	30	0	0	0	0	104	0	0	110	0	0	0	0	0	0	0	0	0	0	0	0	0	0	0	0	0	d__Bacteria; p__Proteobacteria; c__Alphaproteobacteria; o__Rhizobiales; f__Devosiaceae; g__Devosia	0.880778	TACGAAGGGGGCTAGCGTTGTTCGGATTTACTGGGCGTAAAGCGCACGTAGGCGGATCGTTAAGTCGGGGGTGAAATCCTGGAGCTCAACTCCAGAACTGCCTTCGATACTGGCGATCTTGAGTCCGGAAGAGGTGAGTGGAACTCCTAGTGTAGAGGTGGAATTCGTAGATATTAGGAAGAACACCAGTGGCGAAGGCGGCTCACTGGTCCGGTACTGACGCTGAGGTGCGAAAGCGTGGGGAGCAAACAGG
1c3d6fdefa7f9f9c7b9556387d9539aa	0	0	0	0	73	0	0	0	0	0	0	0	0	0	0	0	0	0	0	0	0	0	0	0	0	0	0	d__Bacteria; p__Acidobacteriota; c__Holophagae; o__Subgroup_7; f__Subgroup_7; g__Subgroup_7; s__uncultured_Thermaerobacter	0.998131	TACGGAGGGGGCAAGCGTTACTCGGAATTATTGGGCGTAAAGGGCGCGTAGGCGGCCGTGTGCGTCAGAGGTGAAATCCCCGGGCTTAACCCGGGAACTGCCTCTGATACGGCATGGCTTGAGTCCGGGAGAGGGGAGCAGAATTCCCAGTGTAGCGGTGAAATGCGTAGATATTGGGAGGAATACCAGTGGCGAAGGCGGCTCCCTGGACCGGTACTGACGCTGAGGCGCGAAAGCGTGGGTAGCAAACAGG
1c58e786550cf680371ff55bedc557f5	0	0	0	0	0	0	12	0	0	24	0	0	0	0	0	0	0	0	0	0	0	0	0	0	0	0	0	d__Bacteria; p__Bacteroidota; c__Bacteroidia; o__Flavobacteriales; f__Weeksellaceae; g__Chryseobacterium	0.993886	TACGGAGGGTGCAAGCGTTATCCGGATTTATTGGGTTTAAAGGGTCCGTAGGCGGATCTGTAAGTCAGTGGTGAAATCTCACAGCTTAACTGTGAAACTGCCATTGATACTGCAGGTCTTGAGTAAAGTAGAAGTGGCTGGAATAAGTAGTGTAGCGGTGAAATGCATAGATATTACTTAGAACACCAATTGCGAAGGCAGGTCACTATGTTTTAACTGACGCTGATGGACGAAAGCGTGGGGAGCGAACAGG
1c5b7c6c89802aeb1a116933352c1041	0	0	0	0	0	0	0	0	0	0	0	0	0	0	0	54	0	0	0	0	0	0	0	0	0	0	0	d__Bacteria; p__Planctomycetota; c__Planctomycetes; o__Pirellulales; f__Pirellulaceae; g__uncultured; s__uncultured_Planctomycetaceae	0.856099	GACGAACCGTCCAAACGTTATTCGGAATTACTGGGCTTAAAGGGTGCGTAGGCGGCGCGGAAAGTTGGGTGTGAAATCCCTCGGCTCAACCGAGGAACTGCGCCCAATACTACCGTGCTCGAGGGAGATAGAGGTGAGCGGAACTTAGGGTGGAGCGGTGAAATGCGTTGATATCCTAAGGAACACCGGTGGCGAAAGCGGCTCACTGGATCTCTTCTGACGCTGAGGCACGAAAGCTAGGGTAGCGAACGGG
1c615a0870aa641bae931608ab8e8e2c	0	0	0	0	61	0	0	0	0	0	0	0	0	0	0	0	0	0	0	0	0	0	0	0	0	0	0	d__Bacteria; p__Bacteroidota; c__Bacteroidia; o__Sphingobacteriales; f__Sphingobacteriaceae; g__uncultured	0.934771	TACGGAGGATCCAAGCGTTATCCGGATTTATTGGGTTTAAAGGGTGCGTAGGCGGTTTTTTAAGTCAGGGGTGAAAGACGGTGGCTCAACCATCGCAGTGCCTTTGATACTGAAGAGCTGGATTAAACTTGAGGTAGGCGGAATGTGACAAGTAGCGGTGAAATGCATAGATATGTCACAGAACACCGATTGCGAAGGCAGCTTACTAAGGTTTTAATGACGCTGAGGCACGAAAGCGTGGGGATCAAACAGG
1c68f6499955568d441e41c27070be1c	0	0	0	25	0	0	0	0	0	0	0	0	0	0	0	0	0	0	0	25	12	71	60	0	44	0	0	d__Bacteria; p__Actinobacteriota; c__Thermoleophilia; o__Gaiellales; f__uncultured; g__uncultured	0.993869	TACGTAGGGGGCAAGCGTTGTCCGGATTTATTGGGCGTAAAGAGCGTGTAGGCGGCCGTGTAGGTCTGACGTGAAATCTGGAGGCTCAACCTCCAGCTGTCGTTGGAAACCGCGCGGCTAGAGTCCGGAAGAGGAGAGTGGAATTCCTGGTGTAGCGGTGAAATGCGCAGATATCAGGAAGAACACCTATGGCGAAGGCAGCTCTCTGGGACGGTACTGACGCTGAGACGCGAAAGCGTGGGGAGCGAACAGG
1c73838922781cd4e1361bdbc04bd74c	0	0	0	0	0	0	0	0	0	0	0	0	0	0	0	0	31	0	0	0	0	0	0	0	0	0	0	d__Bacteria; p__Actinobacteriota; c__Actinobacteria; o__Micrococcales; f__Intrasporangiaceae; g__Tetrasphaera; s__uncultured_actinobacterium	0.711793	TACGTAGGGTGCAAGCGTTGTCCGGAATTATTGGGCGTAAAGAGCTTGTAGGCGGTTTGTCGCGTCTGCTGTGAAATTTCGGGGCTCAACCCCGAACTTGCAGTGGGTACGGGCAGACTAGAGTGTGGTAGGGGAGACTGGAATTCCTGGTGTAGCGGTGAAATGCGCAGATATCAGGAGGAACACCCGTAGCGAAGGCGGCACGCTGGGCCGATACTGACGCTGAGGAGCGAAAGCGTGGGGAGCGAACAGG
1c73e1dd8862b6fdbc044d6e0d9ecc26	0	10	0	1603	609	65	0	0	0	0	0	0	0	0	0	0	0	0	0	0	0	0	0	0	0	0	0	d__Bacteria; p__Firmicutes; c__Bacilli; o__Exiguobacterales; f__Exiguobacteraceae; g__Exiguobacterium	0.999997	TACGTAGGTGGCAAGCGTTGTCCGGAATTATTGGGCGTAAAGCGCGCGCAGGCGGCCTCTTAAGTCTGATGTGAAAGCCCCCGGCTCAACCGGGGAGGGCCATTGGAAACTGGGAGGCTTGAGTATAGGAGAGAAGAGTGGAATTCCACGTGTAGCGGTGAAATGCGTAGAGATGTGGAGGAACACCAGTGGCGAAGGCGACTCTTTGGCCTATAACTGACGCTGAGGCGCGAAAGCGTGGGGAGCAAACAGG
1c7558b137e3f04fb99314d2756944e8	0	0	0	0	0	0	0	5	0	0	0	0	0	0	0	0	0	0	0	0	0	0	0	0	0	0	0	d__Bacteria; p__Proteobacteria; c__Alphaproteobacteria	0.999996	TACGAAGGGGGCTAGCGTTGTTCGGAATTACTGGGCGTAAAGCGCGCGTAGGCGGTTCGCAAAGTCGGGCGTGAAAGCCCCGGGCTCAACCCGGGAAATGCGCTCGAAACTCGTGGACTGGAGGCCGGAAGAGGGTAGTGGAATTCCCAGTGTAGAGGTGAAATTCGTAGATATTGGGAAGAACACCAGTGGCGAAGGCGGCTACCTGGTCCGGTTCTGACGCTGAGGCGCGAAAGCGTGGGGAGCAAACAGG
1c75b8c05985d20a46e5638a460a16b7	0	0	0	0	0	0	0	0	0	5	0	0	0	0	0	0	0	0	0	0	0	0	0	0	0	0	0	d__Bacteria; p__Proteobacteria; c__Alphaproteobacteria; o__Defluviicoccales; f__uncultured; g__uncultured; s__uncultured_bacterium	0.813908	TACGAAGGGGGCTAGCGTTGTCCGGAATTACTGGGCGTAAAGCGCGCGTAGGCGGTTACGCAAGTCGGGCGTGAAAGCCCGGGGCTCAACCCCGGAACTGCGTCCGAGACTGCGTGACTTGAGACCGGAAGAGGAGAGCGGAATTCCCAGTGTAGAGGTGAAATTCGTAGATATTGGGAAGAACACCAGTGGCGAAGGCGGCTCTCTGGTCCGGTTCTGACGCTGAGGCGCGAAAGCGTGGGGAGCAAACAGG
1c8fd656ba44b986f1f0e10537a8ba24	0	0	0	0	0	0	0	0	0	0	0	0	0	0	0	0	0	0	0	0	0	0	13	0	0	0	0	d__Bacteria; p__Verrucomicrobiota; c__Verrucomicrobiae; o__Pedosphaerales; f__Pedosphaeraceae; g__Pedosphaeraceae	0.752798	TACGTAGGGTCCGAGCGTTGTCCGGAATTATTGGGCGTAAAGGGTGCGTAGGTGGTCGGAAAAGTCCGATGTGAAATCTCCGAGCTTAACTCGGAAATGGCATTGGATACTATTCGGCTTGAGGGTTGGAGGGGAGACTGGAATTCTCGGTGTAGCAGTGAAATGCGTAGATATCGAGAGGAACACCAGTGGCGAAGGCGAGTCTCTGGACAACTCCTGACACTGAGGCACGAAAGCTAGGGGAGCAAACAGG
1c9c01e64c72a4c7e7ea131ca4d6daa4	0	0	0	0	0	0	67	88	0	0	0	0	0	0	0	0	0	0	49	0	0	0	0	0	0	0	0	d__Bacteria; p__Proteobacteria; c__Alphaproteobacteria; o__Rhizobiales; f__Xanthobacteraceae	0.999933	TACGAAGGGGGCTAGCGTTGCTCGGAATTACTGGGCGTAAAGCGCACGTAGGCGGATTGTTAAGTCGGGGGTGAAATCCTGGAGCTCAACTCCAGAACTGCCTTCGATACTGGCGATCTCGAGTCCGGGAGAGGTGAGTGGAACTGCGAGTGTAGAGGTGAAATTCGTAGATATTCGCAAGAACACCAGTGGCGAAGGCGGCTCACTGGCCCGGTACTGACGCTGAGGTGCGAAAGCGTGGGGAGCAAACAGG
1caee876a0fe52a8ddcc6ef01c8b98a6	17	0	0	0	0	0	0	0	0	0	0	0	0	0	0	0	0	0	0	0	0	0	0	0	0	0	0	d__Bacteria; p__Acidobacteriota; c__Vicinamibacteria; o__Vicinamibacterales; f__uncultured; g__uncultured; s__uncultured_Acidobacteria	0.901954	TACGGGGGGGGCAAGCGTTGTTCGGAATTACTGGGCGTAAAGGGCTCGTAGGTGGCCAACTAAGTCAGACGTGAAATCCCTCAGCTTAACTGGGGAACTGCGTCTGATACTGGATGGCTTGAGATTGGGAGAGGGATGCGGAATTCCAGGTGTAGCGGTGAAATGCGTAGATATCTGGAGGAACACCGGTGGCGAAGGCGGCATCCTGGACCAACACTGACACTGAGGAGCGAAAGCCAGGGGAGCAAACGGG
1cc21afb6e5cc4b905a8c04e391d38ee	0	0	0	0	0	0	0	0	0	65	0	0	0	0	0	0	0	0	0	0	0	0	0	0	0	0	0	d__Bacteria; p__Chloroflexi; c__Dehalococcoidia; o__S085; f__S085; g__S085; s__uncultured_bacterium	0.99999	TACGTAGGTGGCGAGCGTTGTCCGGATTTACTGGGCGTAAAGGGCTTGTAGGCGGTCCGTTAAGTCTGGTGTGAAATCTCCCGGCTCAACTGGGAGGGGTCACTGGATACTGGCGGACTAGAGGGGGGTAGAGGAGAGCAGAATTCCTGGTGTAGCGGTGAAATGCGTAGATATCAGGAGGAATACCAGTGGCGAAGGCGGCTCTCTGGGCCTACCCTGACGCTGAGGAGCGAAAGCGTGGGGAGCAAACCGG
1cc5b1248ec4ba0a1797cfbb8c7dde69	0	347	0	63	34	102	53	16	15	0	36	0	26	0	118	114	0	139	321	109	0	0	0	0	0	0	0	d__Bacteria; p__Proteobacteria; c__Gammaproteobacteria; o__Methylococcales; f__Methylomonadaceae; g__Methylobacter	0.988578	TACGGAGGGTGCGAGCGTTAATCGGAATTACTGGGCGTAAAGCGTGCGTAGGTGGTTCGTTAAGTCAGATGTGAAAGCCCTGGGCTCAACCTGGGAACTGCATTTGAAACTGGCGGACTAGAGTTTAGTAGAGGGGAGTGGAATTTCAGGTGTAGCGGTGAAATGCGTAGATATCTGAAGGAACACCAGTGGCGAAGGCGACTCCCTGGACTAGAACTGACGCTGAGGTACGAAAGCGTGGGTAGCAAACAGG
1cd86598d53c6061f9b3fb8b19e4aff2	0	0	0	0	0	0	0	0	0	52	0	0	0	0	0	0	0	0	0	0	0	0	0	0	0	0	0	d__Bacteria; p__Gemmatimonadota; c__Gemmatimonadetes; o__Gemmatimonadales; f__Gemmatimonadaceae; g__uncultured; s__uncultured_Gemmatimonadetes	0.818919	TACGGGGGGTGCGAGCGTTGTCCGGAATCACTGGGCGTAAAGGGCGCGTAGGTGGTCTGATAAGGGTGTGGTGAAAGCCCGGGGCTCAACCCCGGGTCTGCCGTGCCGACTGTCAGACTGGAGTGCTGTAGGGGCAGGCGGAATTCCGGGTGTAGCGGTGGAATGCGTAGAGATCCGGAGGAAGACCGGTGGCGAAGGCGGCCTGCTGGGCAGTTACTGACACTGAGGCGCGACAGCGTGGGGAGCAAACAGG
1cf047c86973b2a7cbe138e1a93acade	0	182	0	319	345	1006	148	386	320	0	70	17	0	22	36	27	143	0	141	0	0	0	0	0	0	0	0	d__Bacteria; p__Acidobacteriota; c__Holophagae; o__Subgroup_7; f__Subgroup_7; g__Subgroup_7; s__uncultured_Acidobacteria	0.79494	TACAGAGGGGGCAAGCGTTATTCGGAATTATTGGGCGTAAAGGGCGCGTAGGCGGCCTGGCAAGTGGAAGGTGAAATCCCTCGGCTTAACCGAGGAACTGCCTTCCAGACTGTTTGGCTTGAGACCGGGAGAGGTGAGTGGAATTCCCAGTGTAGCGGTGAAATGCGTAGATATTGGGAGGAACACCAGTGGCGAAGGCGGCTCACTGGACCGGTACTGACGCTGAGGCGCGAAAGCGTGGGGAGCAAACGGG
1d03ec1136eaa180e4f0e4d4149d1606	0	0	0	0	0	0	0	0	0	0	0	0	0	0	0	0	0	3	0	0	0	0	0	0	0	0	0	d__Bacteria; p__Cyanobacteria; c__Vampirivibrionia; o__Gastranaerophilales; f__Gastranaerophilales; g__Gastranaerophilales	0.775623	GACGTAGGATGCAAGCGTTGCCCGGAATTATTGGGCGTAAAGAGTTCGTAGGCGGCATGTCAAGTCTGGTGTTAAAGCCCGAAGCTCAACTTCGGTTCGGCATCGGATACTGACAAGCTAGAGTACAGAAGAGGCAAGGGGAATTCCTAGTGTAGCGGTGAAATACGTAGATATTAGGAAGAACACCAGTGGCGAAGGCGGCTCACTGGTCCGGTACTGACGCTGAGGTGCGAAAGCGTGGGGAGCAAACAGG
1d2a33b40acf001bb98667cf41fbd74e	78	53	92	0	0	0	89	99	0	178	24	0	0	0	26	44	269	0	90	0	0	0	0	0	0	0	0	d__Bacteria; p__Actinobacteriota; c__Acidimicrobiia; o__IMCC26256; f__IMCC26256; g__IMCC26256	1	TACGTAGGGGGCAAGCGTTGTCCGGATTTATTGGGCGTAAAGAGCTCGTAGGCGGTTTGGTAAGTCTGGTGTGAAATCTCCACGCTCAACGTGGAGGGGCCACCCGATACTGCCATGACTGGAGTCCGGTAGAGGAGTGTGGAATTCCCGGTGTAGCGGTGAAATGCGCAGATATCGGGAGGAACACCCGTAGCGAAGGCGGCACTCTGGGCCGGTACTGACGCTGAGGAGCGAAAGCGTGGGGAGCAAACAGG
1d376304da7f1aa8541d6073fcfa14b2	0	8	0	0	0	0	0	0	0	0	0	0	0	0	0	0	0	0	0	0	0	0	0	0	0	0	0	d__Bacteria; p__Gemmatimonadota; c__Gemmatimonadetes; o__Gemmatimonadales; f__Gemmatimonadaceae	1	TACAGAGGGTGCGAGCGTTGTCCGGAATCACTGGGCGTAAAGGGCGCGTAGGTGGCTTGGGAAGCGTGTGGTGAAAGCCCGGGGCTCAACCCCGGGTCGGCCATGCGAACTGCCAGGCTGGAGCACGGTAGAGGCCAATGGAATTCCGGGTGTAGCGGTGGAATGCGTAGAGATCCGGAAGAACACCGGTGGCGAAGGCGGTTGGCTGGGCCGTGGCTGACACTGAGGCGCGACAGCGTGGGGAGCAAACAGG
1d3c97613d79d31c0798d68077d45eb2	0	0	0	0	0	0	0	0	0	0	0	0	9	0	0	0	0	0	0	0	0	0	0	0	0	0	0	d__Bacteria; p__Bacteroidota; c__Bacteroidia; o__Sphingobacteriales; f__Lentimicrobiaceae; g__Lentimicrobiaceae; s__uncultured_Cytophagales	0.727835	TACGGAGGATGCAAGCGTTATCCGGATTCATTGGGTTTAAAGGGTGCGCAGGCGGAATGATAAGTCAGTGGTGAAATCTCCCGGCTCAACCGGGAAACTGCCATTGATACTGTCGTTCTTGAGTACAGTTGAAGTGGGCGGAATGTGTCATGTAGCGGTGAAATGCTTAGATATGACACAGAACACCGATAGCGAAGGCAGCTCACTAAGCTGTAACTGACGCTCATGCACGAAAGCGTGGGGATCAAACAGG
1d40d29ab150f5c375ac68710718611b	0	19	0	0	0	0	0	0	0	0	0	0	0	0	0	0	0	0	0	0	0	0	0	0	0	0	0	d__Bacteria; p__Planctomycetota; c__Phycisphaerae; o__Tepidisphaerales; f__WD2101_soil_group; g__WD2101_soil_group	1	GACAGAGGTGCCGAGCGTTAGGCGGAATCACTGGGCTTAAAGCGTGTGTAGGCGGATGTCTAAGTACCTTGTGAAATCCCACGGCTCAACCGTGGAACTGCTGGGTATACTGGATGTCTTGAGCCAGCTAGGGGCTACCGGAACAAATGGTGGAGCGGTGAAATGCGTAGATATCATTTGGAACGCCAATGGTGAAAACAGGTAGCTGGGGCTGTGCTGACGCTGAGACACGAAAGCCAGGGGAGCGAACGGG
1d6d21c7b6bde3511acbbd09e01de6c8	0	0	0	0	0	0	0	0	0	0	0	0	0	0	0	0	0	0	0	0	0	0	342	205	469	362	816	d__Bacteria; p__Proteobacteria; c__Alphaproteobacteria; o__Rhizobiales; f__Methyloligellaceae; g__uncultured; s__metagenome	0.744934	TACGGAGGGGACTAGCGTTGTTCGGAATTACTGGGCGTAAAGCGCACGTAGGCGGATTTGTAAGTCAGGGGTGAAATCCCGGGGCTCAACCTCGGAACTGCCCTTGATACTGCAAATCTCGAGTCCGGAAGAGGTGAGTGGAATTCCTAGTGTAGAGGTGAAATTCGTAGATATTAGGAAGAACACCAGTGGCGAAGGCGGCTCACTGGTCCGGTACTGACGCTGAGGTGCGAAAGCGTGGGGAGCAAACAGG
1d9dbc0a280e79cbff602f4bb2cce765	0	0	0	0	0	0	0	0	0	0	0	0	0	0	21	0	0	0	0	0	0	0	0	0	0	0	0	d__Bacteria; p__Verrucomicrobiota; c__Verrucomicrobiae; o__Opitutales; f__Opitutaceae; g__Opitutus	0.989001	TACAGAGACTGCAAGCGTTATTCGGATTCACTGGGCGTAAAGGGTGCGCAGGCGGCCAAGTGTGTGAGGCGTGAAAGCCTGGAGCTTAACTCCAGAATTGCACCTCAAACTACATGGCTAGAGCATTGGAGAGGGTAGCGGAATTCACGGTGTAGCAGTGAAATGCGTAGATATCGTGAGGAACACCAGAGGCGAAGGCGGCTACCTGGACAATTGCTGACGCTCAGGCACGAAAGCGTGGGGAGCAAAAGGG
1da23a2d1eb8981e975140432d87001f	0	0	0	0	0	0	0	0	0	0	0	0	0	0	0	0	0	0	0	0	0	0	0	0	7	0	0	d__Bacteria; p__Firmicutes; c__Clostridia; o__Clostridia; f__Hungateiclostridiaceae	0.918196	TACGTAGGTGGCAAGCGTTGTCCGGAATTACTGGGTGTAAAGGGCGTGTAGACGGGATAATTAGTCAGATGTGAAATTTCCAGGCTTAACTTGGAGACTGCATCTGAAACTGTAATTCTTGAGTATCGGAGAGGAAAGCGGAATTCCTAGTGTAGCGGTGAAATGCGTAGATATTAGGAGGAACACCAGTGGCGAAGGCGGCTTTCTGGACGATAACTGACGTTGAGGCGCGAAAGCGTGGGGAGCAAACAGG
1dc3a7cd36625f81a603740de6b3160b	27	0	0	0	0	0	0	0	0	29	0	0	0	0	0	0	0	0	0	0	0	0	0	0	0	0	0	d__Bacteria; p__Proteobacteria; c__Alphaproteobacteria; o__Rhizobiales; f__Rhizobiaceae; g__Mesorhizobium	0.908482	TACGAAGGGGGCTAGCGTTGTTCGGAATTACTGGGCGTAAAGCGCACGTAGGCGGATATTTAAGTCAGGGGTGAAATCCCGGGGCTCAACCCCGGAACTGCCTTTGATACTGGGTATCTCGAGTCCGAGAGAGGTGAGTGGAATTCCGAGTGTAGAGGTGAAATTCGTAGATATTCGGAGGAACACCAGTGGCGAAGGCGGCTCACTGGCTCGGTACTGACGCTGAGGTGCGAAAGCGTGGGGAGCAAACAGG
1ddb50e77ba82c06d702b852c0d0104e	0	0	0	0	0	0	0	0	0	39	0	0	0	0	0	0	0	0	0	0	0	0	0	0	0	0	9	d__Bacteria; p__Firmicutes; c__Bacilli; o__Paenibacillales; f__Paenibacillaceae; g__Paenibacillus	1	TACGTAGGGGGCAAGCGTTGTCCGGAATTATTGGGCGTAAAGCGCGCGCAGGCGGCTCTTTAAGTCTGGTGTTTAATCCCGAGGCTCAACTTCGGGTCGCACTGGAAACTGGGGAGCTTGAGTGCAGAAGAGGAGAGTGGAATTCCACGTGTAGCGGTGAAATGCGTAGATATGTGGAGGAACACCAGTGGCGAAGGCGACTCTCTGGGCTGTAACTGACGCTGAGGCGCGAAAGCGTGGGGAGCAAACAGG
1ddb699f5c2863ae03b6e7a63e15f218	0	0	0	0	0	0	0	0	0	0	0	0	0	12	0	0	0	0	0	0	0	0	6	0	0	0	0	d__Bacteria; p__Patescibacteria; c__Berkelbacteria; o__Berkelbacteria; f__Berkelbacteria; g__Berkelbacteria; s__uncultured_epsilon	0.99684	TACGTAGGGTCCGAACGTTATCCGGAATTATTGGGCGTAAAGAGTTCGTAGGTGGTATTGTAAGTTGGGTATTAAAGCCCTTGGCTCAACCAAGGAACCGTACTCAATACTGCATTACTTGTGGTTTGCAGGGGCAGATGGAATTCATGGTGTAGCAGTGGAATGCGTAGATATCATGAAGAACACCAATGGCGAAGGCAGTCTGCTAGGCTTATCCAGACACTGAGGAACGAAAGCGTGGGTAGCGAACGGG
1e0ee153b6100644f1d38d4dea98174d	0	18	0	0	0	0	17	0	0	0	0	0	0	0	0	0	0	0	0	0	0	0	0	0	0	0	0	d__Bacteria; p__Acidobacteriota; c__Subgroup_5; o__Subgroup_5; f__Subgroup_5; g__Subgroup_5; s__uncultured_bacterium	1	TACGGGGGGGGCAAGCGTTGTTCGGAATTACTGGGCGTAAAGGGCGCGTAGGCGGTCTGCTAAGTTGGGTGTGAAAACTCTGGGCTTAACCCAGAGCCTGCATTCAAAACTGACAGGCTAGAGTTCTGGAGGGGATAGCGGAATTCCTGGTGTAGCGGTGAAATGCGTAGATATCAGGAGGAACACCGGTGGCGAAGGCGGCTATCTGGACAGAGTCTGACGCTGAGGCGCGAAAGCTAGGGGAGCAAACAGG
1e1dd51aa34b17875d013160c65f6556	0	0	0	0	0	557	0	0	0	0	0	0	0	0	0	0	0	37	0	0	0	0	0	0	0	0	0	d__Bacteria; p__Proteobacteria; c__Gammaproteobacteria; o__Methylococcales; f__Methylomonadaceae; g__Methylobacter; s__uncultured_bacterium	0.730712	TACGGAGGGTGCGAGCGTTAATCGGAATTACTGGGCGTAAAGCGTGCGTAGGCGGTTCGTTAAGTCAGATGTGAAAGCCCCGGGCTCAACCTGGGAACTGCATTTGAAACTGGCGGACTAGAGTTTAGTAGAGGGGAGTGGAATTTCAGGTGTAGCGGTGAAATGCGTAGATATCTGAAGGAACACCAGTGGCGAAGGCGACTCCCTGGACTAGAACTGACGCTGAGGTACGAAAGCGTGGGTAGCAAACAGG
1e2611ae7eb8db21c7c0a6f7a3595453	10	0	0	0	0	0	0	0	0	22	0	0	0	0	0	0	0	0	0	0	0	0	0	0	0	0	0	d__Bacteria; p__Latescibacterota; c__Latescibacterota; o__Latescibacterota; f__Latescibacterota; g__Latescibacterota; s__uncultured_bacterium	0.959094	TACGGAGGGAGCGAACGTTGTTCGGATTCACTGGGCGTAAAGGGTGTGTAGGCGGTCTTGCAAGTCTGAGGTGAAATCTTCCGGCTCAACCGGGAAACTGCCTTGGAGACTGCAGGACTTGAGGGCGTGAGAGGAGACTGGAATTCCTAGTGTAGCGGTGAAATGCATAGATATTAGGAGGAACACCAGTGGCGAAGGCGAGTCTCTGGCACGCATCTGACGCTGAGACACGAAAGCCAGGGGAGCGAACGGG
1e341920f4924e1487e3b8e19e3e0eb6	0	3	0	0	0	0	0	0	0	0	0	0	0	0	0	0	0	0	0	0	0	0	0	0	0	0	0	d__Bacteria; p__Bacteroidota; c__Bacteroidia; o__Chitinophagales; f__Saprospiraceae; g__uncultured	0.99871	TACGGAGGGTGCAAGCGTTATCCGGAATCACTGGGTTTAAAGGGTGCGTAGGCGGCTTAATAAGTCAGTGGTGAAAGGCTGTGGCTTAACCATGGAATTGCCATTGATACTGTTGAGCTTGAATCAGGTTGAGGTTGGCGGAATGTGACATGTAGCGGTGAAATGCTTAGATATGTCATGGAACACCGATTGCGAAGGCAGCTGACTGGACCTGTATTGACGCTGAGGCACGAAAGCGTGGGGAGCGAACAGG
1e34449edede5f234376a6e2dabe8537	58	0	0	0	0	0	35	0	0	28	0	0	0	0	0	28	0	0	0	0	0	0	0	0	0	0	0	d__Bacteria; p__Acidobacteriota; c__Vicinamibacteria; o__Vicinamibacterales; f__Vicinamibacteraceae; g__uncultured	0.985492	TACAGAGGGGGCAAGCGTTGTTCGGAATTACTGGGCGTAAAGGGCGCGTAGGCGGCCGCCTAAGTCAGACGTGAAATCCCTCGGCTCAACCGGGGAACTGCGTCTGATACTGGGTGGCTTGAATTCGGGAGAGGGATGCGGAATTCCAGGTGTAGCGGTGAAATGCGTAGATATCTGGAGGAACACCGGTGGCGAAGGCGGCATCCTGGACCGAGATTGACGCTGAGGCGCGAAAGCCAGGGGAGCAAACGGG
1e3c02bee2566df43f7a40db26b93d83	0	3	0	0	0	0	0	0	0	0	0	0	0	0	0	0	0	0	0	0	0	0	0	0	0	0	0	d__Bacteria; p__Proteobacteria; c__Gammaproteobacteria	0.999885	TACAGAGGGTGCAAGCGTTAATCGGAATGACTGGGCGTAAAGGGCGTGTAGGTGGCTTTTTAAGTTGACTGTGAAATTTCTGGGCTTAACCTGGGAGCTGCAGTCAAGACTGGAAGGCTAGAGTCTGGGAGAGGAAAGTGGAATTTCCGGTGTAGCGGTGAAATGCGTAGATATCGGAAAGAACATCAATGGCGAAGGCAGCTTTCTGGCCTAAGACTGACACTGAGGCGCGAAAGCGTGGGGAGCAAACAGG
1e4b4f38afd7f2eaa3a4ced9ebe3b47c	0	0	0	6	0	3	39	72	0	0	0	0	0	0	0	0	0	0	0	0	0	0	0	0	0	0	0	d__Bacteria; p__Patescibacteria; c__Gracilibacteria; o__Candidatus_Abawacabacteria; f__Candidatus_Abawacabacteria; g__Candidatus_Abawacabacteria; s__uncultured_bacterium	0.981709	TACGTGAGTGGCGAGCGTTATCCGGAATTACTGGGCGTAAAGGGTCCGTAGGGGGCCAATCAAGTGCACTGTTAAATATATCGGCTCAACCGATATGCTGCAGCGTATACTGTTTGGCTAGAGGTATGTAGAGGTGAATGGAATTCCTGGAGTAGGGGTAATATCCGTAGATACCAGGAGGAACACCAATAGCGAAGGCAATTCACTAGGCATTACCTGACCCTCAGGGACGAAAGCGTGGGGAGCGAACCGG
1e5252f7f059d825508ebf3880dffd92	0	0	0	3	0	0	0	0	0	0	0	0	0	0	0	0	0	0	0	0	0	0	0	0	0	0	0	d__Bacteria; p__Proteobacteria; c__Gammaproteobacteria; o__Oceanospirillales; f__Halomonadaceae; g__Halomonas	0.989613	TACGGAGGGTGCGAGCGTTAATCGGAATTACTGGGCGTAAAGCGCGCGTAGGTGGCTTGATAAGCCGGTTGTGAAAGCCCCGGGCTCAACCTGGGAACGGCATCCGGAACTGTCAGGCTAGAGTGCAGGAGAGGAAGGTAGAATTCCCGGTGTAGCGGTGAAATGCGTAGAGATCGGGAGGAATACCAGTGGCGAAGGCGGCCTTCTGGACTGACACTGACACTGAGGTGCGAAAGCGTGGGTAGCAAACAGG
1e52dbebfe840d6d0f67f473debf13de	0	0	0	0	0	0	0	0	0	0	0	0	0	0	0	0	0	0	0	0	30	0	0	0	0	0	0	d__Bacteria; p__Firmicutes; c__Clostridia; o__Clostridia; f__Hungateiclostridiaceae; g__Ruminiclostridium; s__uncultured_bacterium	0.753165	TACGTAGGTGGCGAGCGTTGTCCGGAATTACTGGGTGTAAAGGGCGTGTAGGCGGGAATGCAAGTCAGATGTGAAATGCCGAGGCTTAACCTCGGAGCTGCATCTGAAACTGCGTTTCTTGAGTGTCGGAGAGGAAAGTGGAATTCCCAGTGTAGCGGTGAAATGCGTAGATATTGGGAGGAACACCAGTGGCGAAGGCGACTTTCTGGACGATAACTGACGCTGAGGCGCGAAAGCGTGGGGAGCAAACAGG
1e62351c2f13a7fae3af354e08b5e201	0	0	0	0	0	0	0	0	0	22	0	0	0	0	0	12	0	0	0	0	0	0	0	0	0	0	0	d__Bacteria; p__Myxococcota; c__Polyangia; o__Haliangiales; f__Haliangiaceae; g__Haliangium; s__uncultured_prokaryote	0.720536	TACGAAGGGTGCAAACGTTGCTCGGAATTATTGGGCGTAAAGCGCACGTAGGCGGCTCCGCAAGTCGGATGTGAAATCCCTCGGCTCAACCAAGGAAGTGCATCCGAAACTGCAGAGCTTGAGTACCAAAGAGGATCGCGGAATTCCCGGTGTAGAGGTGAAATTCGTAGATATCGGGAGGAACACCAGTGGCGAAGGCGGCGATCTGGGTGGATACTGACGCTGAGGTGCGAAAGCGTGGGGAGCAAACAGG
1e64842443c400929ee70da4a49c35a1	0	12	0	9	0	0	3	4	0	0	0	0	0	0	0	0	0	0	0	0	0	0	0	0	0	0	0	d__Bacteria; p__Patescibacteria; c__Microgenomatia; o__Candidatus_Woykebacteria; f__Candidatus_Woykebacteria; g__Candidatus_Woykebacteria; s__uncultured_bacterium	0.999949	GACGTGGGGTGCAAGCATTATCCGGAATTACTGGGCGTAAAGAGTTCTGTAGGCGCCTAATTAAGTTCTCATTTAAATCTCCAGGCTCAACCTGGATTTCGGTGAGAAAACTAATAAGGTAGAGAAAAGTAGAGACTTGGGGAACAAATGGTGGAGCAGTGAAATGCGTTGATATCATTTGGAACACCAAAGGCGAAGGCACCAAGTTGGGCTTTTTCTGACGCTAAGAGACGAAAGCGTGGGGAGCAAAACGG
1e6656b767efe1343eff0bf8528b32e7	0	0	0	0	0	0	0	3	0	0	0	0	0	0	0	0	0	0	0	0	0	0	0	0	0	0	0	d__Archaea; p__Nanoarchaeota; c__Nanoarchaeia; o__Woesearchaeales; f__GW2011_GWC1_47_15; g__GW2011_GWC1_47_15; s__uncultured_archaeon	0.999941	TCCCAGCAGTCCAAGTCGCAGCCACATTTGTTGGGTCTAAAATATCCGTAGCTTGCCTATCAAGTCTTTTGTGAAATCGGGACTCTTAAGGTTCCGGCGTGCAAAAGATACTGTAAGGCTAGAGACCGGGAGGTGCAAGAAGTACGAATAGGGTAACGGTAAAATGTGCTGATCCTATTTGGACTAACAGTCGCGAAGGCGTCTTGCAAGAACGGTTCTGACAGTGAGGGATGAAGGCTAGGGGCGCAAAGTGG
1e6bf56e55ee7c8464f45d7c3bbcb713	0	0	32	0	0	0	0	0	0	0	0	0	0	0	0	0	0	0	0	0	0	0	0	0	0	0	0	d__Bacteria; p__Chloroflexi; c__Anaerolineae; o__RBG-13-54-9; f__RBG-13-54-9; g__RBG-13-54-9; s__uncultured_eubacterium	0.785093	AACGTAGGTGGCGAGCGTTATCCGGATTCATTGGGCGTAAAGAGCTTGTAGGTGGTTGCGTAAGTTGGACGTGAAAACTCCGGGCTTAACTTGGAGAGGCCGTTCAATACTGTGCGACTAGAGGATGTCAGAGGGAAGTAGAATTCCTGGTGTAGCAGTGAAATGCGTAGATATCAGGAGGAATACCCGTGGCGAAGGCGGCTTCCTGGGACATAACTGACACTGAGAAGCGAAAGCTAGGGGAGCAAACGGG
1e76389d6f980c35b8c26e61809f4d80	0	0	0	0	0	0	0	0	0	6	0	0	0	0	0	0	0	0	0	0	0	0	0	0	0	0	0	d__Bacteria; p__Bdellovibrionota; c__Oligoflexia; o__053A03-B-DI-P58; f__053A03-B-DI-P58; g__053A03-B-DI-P58; s__uncultured_delta	0.998084	TACGGAGAGTGCAAGCGTTGTTCGGAATTACTGGGCGTAAAGCGCGTGTAGGCGGCCTGACAAGTCTGGCGTGAAAGCCCGGGGCTCAACCCCGGAAGTGCGCTGGAAACTGTTGGGCTTGAGTACTGGAGGGGAAGGTGGAATTCTCGAGTGTAGAGGTGAAATTCGTAGATATTCGGAAGAACATCAGTGGCGAAGGCGACCTTCTGGACAGATACTGACGCTGAGACGCGAAAGCGTGGGGAGCAAACAGG
1e7669da9062e017eba07ce737467f5e	0	0	0	0	0	0	0	0	0	0	0	0	10	0	0	0	0	0	0	0	0	0	0	0	0	0	0	d__Bacteria; p__Elusimicrobiota; c__Endomicrobia; o__Endomicrobiales; f__Endomicrobiaceae; g__Endomicrobium; s__uncultured_bacterium	0.998297	TACGTAGGTGGCGAGCGTTACTCGGAATTACTAGGCGTAAAGCGCTTGTAGGTGGTTGGATAAGTCTGTAGTGAAATTTCCCGGCTTAACTGGGAAGGGTCTACGGAAACTATCCGGCTTGAGTGTGGCAGGGGGAGACGGAATTCCCGGTGTAGCGGTGAAATGCGTAGATATCGGGAGGAACACCAATGGCGAAAGCAGTCTCCTGGGCCAATACTGACACTGAGGAGCGAAAGCTAGGGGAGCAAACAGG
1e7808d3462d49317c9bcbe880a8cbb3	0	0	10	0	0	0	0	0	0	0	0	0	0	0	0	0	0	0	0	0	0	0	0	0	0	0	0	d__Bacteria; p__Acidobacteriota; c__Blastocatellia; o__Blastocatellales; f__Blastocatellaceae; g__Stenotrophobacter	0.76346	TACGTAGGGACCAAGCGTTGTTCGGATTTACTGGGCGTAAAGGGCGCGTAGGCGGCTTGTCAAGTCACTTGTGAAATCTCTGGGCTTAACCCAGAACGGCCAAGTGAAACTGACATGCTAGAGTGCAGAAGGGGCAATCGGAATTCTTGGTGTAGCGGTGAAATGCGTAGATATCAAGAGGAACACCTGAGGTGAAGACGGGTTGCTGGGCTGACACTGACGCTGAGGCGCGAAAGCCAGGGGAGCAAACGGG
1e7f298db8b2487913329fa9b7a58699	0	0	0	0	0	0	0	0	0	0	0	0	0	0	0	0	0	0	0	0	0	0	21	0	112	72	108	d__Bacteria; p__Firmicutes; c__Clostridia; o__Eubacteriales; f__Eubacteriaceae; g__Acetobacterium; s__Acetobacterium_sp.	0.852984	TACGTAGGGGACAAGCGTTGTCCGGATTTACTGGGCGTAAAGGGCACGCAGGCGGTTTTTTAAGTCAGATGTGAAAGGCCACAGCTCAACTGTGGACATGCATTTGAAACTGAAAGACTTGAGTATTGGAGAGGCAAGTGGAATTCCTAGTGTAGCGGTGAAATGCGTAGATATTAGGAGGAACACCAGTGGCGAAGGCGGCTTGCTGGACAAATACTGACGCTGAGGTGCGAAAGCGTGGGGAGCAAACAGG
1e8a8c7b846ea2169ecb15354ebefcce	0	0	0	248	114	153	0	78	0	0	0	0	0	0	0	0	0	0	0	0	0	0	0	0	0	0	0	d__Bacteria; p__Acidobacteriota; c__Vicinamibacteria; o__Vicinamibacterales; f__uncultured; g__uncultured	0.999989	TACGGGGGGGGCAAGCGTTGTTCGGAATTACTGGGCGTAAAGGGCTCGTAGGCGGCCAACTAAGTCGGACGTGAAATCCCCAGGCTCAACCTGGGAACTGCGTCTGATACTGGATGGCTTGAATTCGGGAGAGGGATGCAGAATTCCAGGTGTAGCGGTGAAATGCGTAGATATCTGGAGGAATACCGGTGGCGAAGGCGGCATCCTGGACCGAGATTGACGCTGAGGAGCGAAAGCTAGGGGAGCAAACGGG
1e9c22a5da0ee7888c25bb430d4f9508	0	0	0	0	0	0	0	0	0	13	0	0	0	0	0	0	0	0	0	0	0	0	0	0	0	0	0	d__Bacteria; p__Planctomycetota; c__Planctomycetes; o__Gemmatales; f__Gemmataceae; g__Gemmata; s__uncultured_bacterium	0.802889	GACGAACCGAGCGAACGTTGTTCGGAATCACTGGGCTTAAAGGGCGCGTAGGCGGGCTGTCAAGTCTGGGGTGAAATCCCGCGGCTCAACCGTGGAACTGCCTCAGATACTGACGGCCTCGAGGAAGGTAGGGGCGAGCGGAACTAATGGTGGAGCGGTGAAATGCGTTGATATCATTAGGAACTCCGGTGGCGAAGGCGGCTCGCTGGACCTTTTCTGACGCTGAGGCGCGAAAGCTAGGGGAGCAAACGGG
1eb33bcfdad092c3c0d9accecc5c4801	0	8	7	0	0	0	0	0	0	0	0	0	0	0	0	0	0	0	0	0	0	0	0	0	0	0	0	d__Bacteria; p__Firmicutes; c__Bacilli; o__Paenibacillales; f__Paenibacillaceae; g__Paenibacillus; s__Paenibacillus_baekrokdamisoli	0.999884	TACGTAGGGGGCAAGCGTTGTCCGGAATTATTGGGCGTAAAGCGCGCGCAGGCGGCCTTGTAAGTCTAGTGTTTAATCTCGGAGCTCAACTCCGATTCGCACTGGAAACTGCAAAGCTTGAGTACAGAAGAGGAAAGTGGAATTCCACGTGTAGCGGTGAAATGCGTAGAGATGTGGAGGAACACCAGTGGCGAAGGCGACTTTCTGGGCTGTAACTGACGCTGAGGCGCGAAAGCGTGGGGAGCAAACAGG
1ebb8a27fc2ed02b967d86406ba1cccb	0	0	0	0	0	0	0	0	0	0	0	0	0	0	0	0	0	0	0	215	0	0	0	0	0	0	0	d__Bacteria; p__Firmicutes; c__Bacilli; o__Paenibacillales; f__Paenibacillaceae; g__Paenibacillus; s__Paenibacillus_rigui	0.986201	TACGTAGGGGGCAAGCGTTGTCCGGAATTATTGGGCGTAAAGCGCGCGCAGGCGGTGATTTAAGTTTGGTGTATAATCCCGGGGCTCAACCCCGGGCCGCACTGAAAACTGGGTCACTTGAGTGCGGGAGAGGAAAGTGGAATTCCACGTGTAGCGGTGAAATGCGTAGAGATGTGGAGGAACACCAGTGGCGAAGGCGACTTTCTGGACCGTAACTGACGCTGAGGCGCGAAAGCGTGGGGAGCAAACAGG
1ec12548cafe627d1212ffa9f9ef24c3	0	0	0	0	0	0	0	0	31	0	0	0	0	0	0	0	53	0	0	0	0	0	0	0	0	0	0	d__Bacteria; p__Acidobacteriota; c__Acidobacteriae; o__Acidobacteriae; f__Acidobacteriae; g__Paludibaculum; s__uncultured_bacterium	0.86575	TACGTAGGCAGCAAGCGTTGTTCGGAATTACTGGGCGTAAAGAGTGCGTAGGCGGTTAACTAAGTTTGGTGTGAAATCTCCCGGCTTAACTGGGAGGGTGCGCCGAAAACTGGCTAGCTAGAGTGTGGGAGAGGATAGTGGAATTCCTGGTGTAGCGGTGAAATGCGTAGATATCAGGAGGAACACCTGCGGTGTAGACGGCTATCTGGACCATGACTGACGCTGAGGCACGAAAGCGTGGGTAGCAAACAGG
1ecad490035109ea909fb079b0a82eb5	0	0	0	0	0	0	0	0	0	0	0	0	0	0	0	0	0	7	0	0	0	0	0	0	0	0	0	d__Bacteria; p__WS1; c__WS1; o__WS1; f__WS1; g__WS1; s__uncultured_bacterium	0.999363	GACGTAGGGGGCCAGCGTTGTCCGGAATTACTGGGCGTAAAGAGCGCGTAGGCGGTTTAGTAAGCGGAAGGTGAAATTCCGGGGCTCAACTCCGGAGCTGCTTTCCGAACTGCTAGACTAGAGTATGGGAGAGGGTAGTGGAATTCCTGGTGTAGCGGTGGAATGCGTAAATATCAGGAGGAACTCCCGTGGCGAAGGCTGCTACCTGGAACATTACTGACGCTGAGGCGCGAAAGCTAGGGGAGCGAACGGG
1ecde29f6eaa6ab84da700758fde35e4	0	0	34	0	0	0	76	50	0	0	0	0	0	0	0	0	0	0	0	0	0	0	0	0	0	0	0	d__Bacteria; p__Actinobacteriota; c__Thermoleophilia; o__Gaiellales; f__uncultured; g__uncultured	0.998135	TACGTAGGGGGCAAGCGTTGTCCGGATTTATTGGGCGTAAAGAGCGTGTAGGCGGCCAGATAAGTCCGCTGTGAAAACTCGAAGCTCAACTTCGAGCTGTCGGTGGAAACTATCTGGCTAGAGTCCGGAAGAGGAGAGTGGAATTCCTGGTGTAGCGGTGAAATGCGCAGATATCAGGAAGAACACCCGTGGCGAAGGCGGCTCTCTGGTACGGAACTGACGCTGAGACGCGAAAGCGTGGGGAGCGAACAGG
1ece978625c75c2f6d3056ea519ada21	0	0	0	0	29	0	0	0	0	0	0	0	0	0	0	0	0	0	0	0	0	0	0	0	0	0	0	d__Bacteria; p__Actinobacteriota; c__Actinobacteria; o__0319-7L14; f__0319-7L14; g__0319-7L14; s__uncultured_bacterium	0.896137	TACGTAGGGACCGAGCGTTGTCCGGATTTATTGGGCGTAAAGCGCGCGTAGGCGGCCGATCGCGTCGGATGTGAAAGCTCGGAGCTCAACTCTGAGAGGTCATTCGATACGGGTCGGCTAGAGGCAGGTAGGGGAGAGCGGAATTCCTGGTGTAGCGGTGAAATGCGCAGATATCAGGAGGAACACCGGTGGCGAAGGCGGCTCTCTGGGCCTGTTCTGACGCTGAGGCGCGAAAGCTGGGGGAGCAAACAGG
1ed32073ebe0917b2f59c5fbca958d5c	0	0	0	0	0	0	0	0	0	0	0	0	0	0	0	0	0	44	0	0	0	0	0	0	0	0	0	d__Bacteria; p__Actinobacteriota; c__Thermoleophilia; o__Gaiellales; f__uncultured; g__uncultured; s__uncultured_actinobacterium	0.982007	TACGTAGGTGGCGAGCGTTGTCCGGAATCATTGGGCGTAAAGAGCGCGTAGGTGGCTTGTCAGGTCTGATGTGAAAACCTGGGGCTCAACCCCAGGCCTGCATCGGAAACCGGCTTGCTAGAGTCTGGGAGAGGAGAGTGGAATTCCTGGTGTAGCGGTGAAATGCGTAGATATCAGGAGGAACACCGGTAGCGAAGGCGGCTCTCTGGAACAGTACTGACGCTGAGGCGCGAAAGCTAGGGGAGCGAACAGG
1ee51409a28fff65c0ada46159ccac3f	58	0	0	0	0	0	0	0	0	0	0	0	0	0	0	0	0	0	0	0	0	0	0	0	0	0	0	d__Bacteria; p__Acidobacteriota; c__Vicinamibacteria; o__Vicinamibacterales; f__uncultured; g__uncultured	0.999998	TACGGGGGGGGCAAGCGTTGTTCGGAATTACTGGGCGTAAAGGGCTCGTAGGTGGCCAACTAAGTCAGACGTGAAATCCCCAGGCTTAACCTGGGAACTGCGTCTGATACTGGATGGCTTGAATTCGGGAGAGGGATGCAGAATTCCAGGTGTAGCGGTGAAATGCGTAGATATCTGGAGGAATACCGGTGGCGAAGGCGGCATCCTGGACCGAGATTGACACTGAGGAGCGAAAGCTAGGGGAGCAAACGGG
1eeeb69a4d63741f4f39849e7d7577e7	0	0	0	0	0	0	0	0	0	0	0	3	4	0	0	0	0	0	0	0	0	0	0	0	0	0	0	d__Bacteria; p__WS2; c__WS2; o__WS2; f__WS2; g__WS2	1	TACGTAAGTGGCGAGCGTTATCCGGAATTACTGGGCATAAAGCGTTCGTAGGCGGTGCAGCAAGTTGGAATTGAAATCCCGGGGCTCAACTCCGGATCCGGTTCCAAAACTGCTGCGCTTGAGCAGATCAGAGGACAGTGGAATTCCCGGTGTAGCGGTAATATGCGTAGATATCGGGAGGAACACCAGTGGCGAAGGCGGCTGTCTGGGGTCTTGCTGACGCTGAGGAACGAAAGCCAGGGGAGCGAACGGG
1eefdbed70107233a988fff4e42f2aef	0	0	0	0	0	0	0	0	0	0	0	0	0	0	0	0	0	0	0	0	0	0	0	10	0	0	0	d__Bacteria; p__Firmicutes; c__Clostridia; o__Peptococcales; f__Peptococcaceae; g__uncultured; s__uncultured_bacterium	0.989806	TACGTAGGGGGCAAGCGTTGTCCGGAATTACTGGGCGTAAAGGGCGTGTAGGTGGGTAATTAAGTCATGGGTGAAAACTGCGTGCTCAACATGCAGACTGCCTATGAAACTGGATATCTTGAGGGCAGGAGAGGAAAGTGGAATTCCTAGTGTAGCGGTGAAATGCGTAGATATTAGGAGGAACACCAGTGGCGAAGGCGACTTTCTGGACTGTCCCTGACACTGAGGCGCGAAAGCTAGGGGAGCAAACGGG
1ef7760633e6707bb1e72979237e4977	0	0	0	0	0	0	0	0	0	29	0	0	0	0	0	0	0	0	0	0	0	0	0	0	0	0	0	d__Bacteria; p__Bacteroidota; c__Bacteroidia; o__Chitinophagales; f__Chitinophagaceae; g__Terrimonas	0.997048	TACGGAGGGTGCAAGCGTTATCCGGATTCACTGGGTTTAAAGGGTGCGTAGGTGGGTTGGTAAGTCAGTGGTGAAATCCCCGAGCTTAACTTGGGAACTGCCATTGATACTATCAGTCTTGAATACCGTGGAGGTCAGCGGAATATGTCATGTAGCGGTGAAATGCTTAGATATGACATAGAACACCAATTGCGAAGGCAGCTGGCTACTCGGATATTGACACTGAGGCACGAAAGCGTGGGGATCAAACAGG
1ef77c9b5973b3912f119df391a5609e	0	0	8	0	0	0	0	0	0	0	0	0	0	0	0	0	0	0	0	0	0	0	0	0	0	0	0	d__Bacteria; p__Firmicutes; c__Symbiobacteriia; o__Symbiobacteriales; f__Symbiobacteraceae	0.99481	TACGTAGGGGGCGAGCGTTGTCCGGATTTATTGGGCGTAAAGGGCGTGTAGGCGGCTTGGTCAGTCAGAGGTGAAAACCCAGGGCTCAACCCTGTGGACGGCCTCTGATACTGCTGAGCTTGAGTGCTCTAGAGGGTAGTGGAATTGCCGGTGTAGCAGTGAAATGCGTAGAGATCGGCAGGAACACCAGTGGCGAAGGCGACTGCCTGGGGAGTAACTGACGCTGAGGCGCGAAAGCTGGGGGAGCAAACGGG
1f208b1e03207715ab5eecf81afd44ac	0	0	0	0	0	0	0	0	0	0	0	0	0	0	0	0	0	3	0	0	0	0	0	0	0	0	0	d__Bacteria	0.999997	TACAGAGGGTGCAAGCGTTAATCGGAATTATTGGGCGTAAAGAGTGCGTAGGTGGTTTGGTAAGTTCTACCTTAAATATCGAGGCCTAACCTCGAACATGGGTAGAATACTGCCTGACTTGAGTATTGCAGGGGCAAGTGGAATGTACGGTGTAGGAGTAAAATCCATTGGTATCGTATAGAACACCAATGGCGAAGGCAACTTGCTAGGCAATTACTGACACTGAGGCACGAAAGCGTGGGTAGCGAACGGG
1f4043e141a0c6491fcd163777c5efd6	0	0	0	0	0	0	0	0	0	15	0	0	0	0	0	0	0	0	0	0	0	0	0	0	0	0	0	d__Bacteria; p__Bacteroidota; c__Bacteroidia; o__Flavobacteriales; f__NS9_marine_group; g__NS9_marine_group	1	TACGAAGGGTGCAAGCGTTATCCGGATTCATTGGGTTTAAAGGGTGCGTAGGCGGAGCATTAAGTCAGTGGTGAAATCCTGCAGCTCAACTGTAGACTTGCCATTGATACTGATGCTCTTGAGTGCGCTTGAAGTAGGCGGAATGTGCCGTGTAGCGGTGAAATGCTTAGATATGGCACAGAACACCAATTGCGAAGGCAGCTTACTAAGGCGATACTGACGCTGAGGCACGAAAGCGTGGGGATCGAACAGG
1f49280aca0b94d14505f2be1c543858	0	0	0	0	0	0	0	0	0	0	0	0	0	0	0	0	0	0	4	0	0	0	0	0	0	0	0	d__Bacteria; p__Nitrospirota; c__4-29-1; o__4-29-1; f__4-29-1; g__4-29-1; s__uncultured_Nitrospirae	0.79146	GACAGAGGTGGCGAGCGTTGTTCGGATTTATTGGGCGTAAAGCGAACGCAGGTGGTTTGGTAAGTCAGGGGTGAAAGGCCACAGCTTAACTGTGGCACTGCCTTTGATACTGCCTTTCTTGAGTGCATGAGGGGGAAGCGGAATTCCGAGTGTAGAGGTGAAATTCGTAGATATTCGGAGGAACACCGGTGGCGAAGGCGGCTTCCTGGCATGTAACTGACACTCATGTTCGAAAGCGTGGGTAGCAAACAGG
1f66fe6bf434af7ca4bed1e2e9c40309	0	0	0	0	0	0	0	0	0	0	0	0	0	0	45	0	0	0	0	0	0	0	0	0	0	0	0	d__Bacteria; p__Proteobacteria; c__Gammaproteobacteria; o__Burkholderiales; f__Oxalobacteraceae; g__Massilia	0.958495	TACAGAGGGTGCAAGCGTTAATCGGAATTACTGGGCGTAAAGCGCGCGTAGGTGGTTCGTTAAGTTGGATGTGAAATCCCCGGGCTCAACCTGGGAATTGCGTTGGAGACTGCAAGGCTAGAATCTGGCAGAGGGGGGTAGAATTCCACGTGTAGCAGTGAAATGCGTAGAGATGTGGAGGAACACCGATGGCGAAGGCAGCCCCCTGGGTCAAGATTGACGCTCATGCACGAAAGCGTGGGGAGCAAACAGG
1f75c7723b20617dbd3237bea40f1c55	12	0	0	0	0	0	0	0	0	16	0	0	0	0	0	0	0	0	0	0	0	0	0	0	0	0	0	d__Bacteria; p__Methylomirabilota; c__Methylomirabilia; o__Rokubacteriales; f__Rokubacteriales; g__Rokubacteriales; s__uncultured_bacterium	0.854436	GACAGAGGGGGCAAGCGTTGCTCGGAATTACTGGGCGTAAAGGGCGCGTAGGCGGGATGGCAAGTCGGTCGTGAAATCCCTGGGCTCAACTCAGGGGGGTCGGCCGATACTGCCGTTCTTGAGGGATGCAGAGGAGACTGGAATTCCCGGTGTAGCGGTGAAATGTGTAGAGATCGGGAGGAACACCGGTGGCGAAGGCGGGTCTCTGGGCATTCCCTGACGCTGAGGCGCGAAAGCGTGGGGAGCAAACGGG
1f76a897c78461c7dd4b9478f427d263	0	0	0	0	0	0	0	0	5	0	0	0	0	0	0	0	0	0	0	0	0	0	0	0	0	0	0	d__Bacteria; p__Planctomycetota; c__Pla4_lineage; o__Pla4_lineage; f__Pla4_lineage; g__Pla4_lineage; s__uncultured_planctomycete	0.847698	TACGTAGGTGGCAAGCGTTACTCGGAATCACTGGGCATAAAGGGCGTGTAGGCGGACGTGTAAGTCCGGTGTAAAAGCCCCCGGCTCAACCGGGGAAAGCCATCGGATACTGTGCGTCTTGAGTGCGGGAGGGGAGAGTGGAACTCTTGGTGGAGCGGTGAAATGCGTAGATATCAAGAGGAACGCCGGTGGCGAAAGCGGCTCTCTGGCCCGTTACTGACGCTGAGGCGCGAAAGCCAGGGGAGCAAACGGG
1f87743d3cbffd18d1e61da01b7c426f	0	0	0	0	0	0	0	0	0	36	0	0	0	0	0	0	0	0	0	0	0	0	0	0	0	0	0	d__Bacteria; p__Actinobacteriota; c__Thermoleophilia; o__Solirubrobacterales; f__Solirubrobacteraceae; g__Solirubrobacter; s__uncultured_bacterium	0.952907	TACGTAGGGGGCAAGCGTTGTCCGGAATCATTGGGCGTAAAGAGCGTGTAGGCGGCCTGATAAGTCGGCTGTGAAAGTCGGGGGCTCAACCCTCGAATGCCGGCCGATACTGTCAGGCTAGAGTCCGGAAGAGGCGAGTGGAATTCCTGGTGTAGCGGTGAAATGCGCAGATATCAGGAGGAACACCAATGGCGAAGGCAGCTCGCTGGGACGGTACTGACGCTGAGACGCGAAAGCGTGGGGAGCAAACAGG
1f8a1a43ee88e5c862cbceadf05fb433	0	0	0	0	0	0	0	0	0	0	5	0	0	0	0	0	0	0	0	0	0	0	0	0	0	0	0	d__Bacteria; p__Patescibacteria; c__ABY1; o__Candidatus_Magasanikbacteria; f__Candidatus_Magasanikbacteria; g__Candidatus_Magasanikbacteria	0.999983	TACAGAGACCTCAAGCATTATCCGGATTCATTGGGCGTAAAGGGTCCGCAGGTGGCTGTTCACGTCAACGGTTAAATTTCAGGGCTCAACTCTGAAACCGCCGTCGATACGGTTCAGCTCGAGCATGGGAGAGGTACGCGGAATTACTGGTGTAGTAGTAAAATGCGTTAATATCAGTAAGAACACCAAATGCGAAGGCAGCGTACTGGAACATTGCTGACACTCAGGGACGAAAGCGTGGGGAGCGAAAGGG
1fb105d86495b003cb95c02dcfa5e039	0	0	0	16	0	0	0	0	0	0	0	0	0	0	0	0	0	0	0	0	0	0	0	0	0	0	0	d__Bacteria; p__Desulfobacterota; c__Syntrophia; o__Syntrophales; f__Syntrophaceae; g__Syntrophus	0.957013	TACGGGGGGTGCAAGCGTTGTTCGGAATTATTGGGCGTAAAGAGCGTGTAGGCGGCTGGATAAGTCAGATGTGAAAGCCCTGGGCTTAACCCAGGAAGTGCATTTGAAACTGTCCGGCTTGAGTAGGGGAGAGGGAAGTGGAATTCCTGGTGTAGAGGTGAAATTCGTAGATATCAGGAGGAACACCGGTGGCGAAGGCGACTTCCTGGCCCTATACTGACGCTGAGACGCGAGAGCGTGGGTAGCAAACAGG
1fb627ccf0c12ed7c5b9c8d1ca695b1a	0	20	0	0	0	0	0	0	0	0	0	0	0	0	0	0	0	0	0	0	0	0	0	0	0	0	0	d__Bacteria; p__Proteobacteria; c__Alphaproteobacteria; o__Holosporales; f__Holosporaceae; g__uncultured; s__uncultured_bacterium	0.999957	GACGGAGGGGGCTAGCGTTGTTCGGAATGACTGGGCGTAAAGGGCGCGTAGGCGGTTTTTTAAGTGAGGCGTGAAAGCCCTGGGCTTAACCCAGGAATTGCGTTTCAGACTGGAAGACTTGAGTACGAGAGAGGTAAGTGGAATTCCTAGTGTAGAGGTGAAATTCGTAGATATTAGGAAGAACACCAGTGGCGAAGGCGGCTTACTGGCTCGTAACTGACGCTGAGGCGCGAAAGCGTGGGGAGCAAACAGG
1fc0a393e14786aecb0bf456d7eeeb01	0	0	110	43	0	0	0	12	10	0	0	0	0	0	0	0	0	0	0	0	0	0	0	0	0	0	0	d__Bacteria; p__Verrucomicrobiota; c__Verrucomicrobiae; o__Opitutales; f__Opitutaceae; g__Opitutus; s__uncultured_bacterium	0.745755	TACAGAGACTGCGAGCGTTATTCGGATTCACTGGGCGTAAAGGGTGCGCAGGCGGCCGTGTGTGTTGGGCGTGAAAGCCCGGGGCTTAACCCCGGAATTGCACCCAAAACTACATGGCTAGAGCATTGGAGAGGGTAGCAGAATTCACGGTGTAGCAGTGAAATGCGTAGATATCGTGAGGAATACCAGAGGCGAAGGCGGCTACCTGGACAATTGCTGACGCTCAGGCACGAAAGCGTGGGGAGCAAAAGGG
1fc5d3b81df569ba90fc07c36a709ea9	0	0	0	0	0	0	0	0	4	0	0	0	0	0	0	0	0	0	0	0	0	0	0	0	0	0	0	d__Bacteria; p__Gemmatimonadota; c__Longimicrobia; o__Longimicrobiales; f__Longimicrobiaceae; g__Longimicrobiaceae	1	TACGGAGGGTGCGAGCGTTGTTCGGAATTATTGGGCGTAAAGGGCACGTAGGCGGTCGGTCAAGTCTCTTGGTGAAAGGCCGGGGCTCAACCCCGTGCTGGCCAGGGATACTATCCGACTGGAGACAGGGAGAGGCCAGTGGAATTCCGGGTGTAGCGGTGGAATGCGTAGAGATCCGGAAGAACACCGGAGGCGAAGGCGGCTGGCTGGCCCTGATCTGACGCTGAGGTGCGAAAGCGTGGGGAGCGAACAGG
1fcbc007accd0fd73e4be68356098dd6	0	0	39	0	0	0	51	14	0	0	0	0	0	0	5	7	0	0	0	0	0	0	0	0	0	0	0	d__Bacteria; p__Actinobacteriota; c__Thermoleophilia; o__Gaiellales; f__uncultured; g__uncultured	0.999971	TACGTAGGGGGCAAGCGTTGTCCGGATTTATTGGGCGTAAAGAGCGTGTAGGCGGCTTGGCAAGTCCGCTGTGAAAACTCGAGGCTCAACCTCGAGCTGTCGGTGGAAACTGCCTGGCTAGAGTCCGGAAGAGGAGTGTGGAATTCCTGGTGTAGCGGTGAAATGCGCAGATATCAGGAAGAACACCTATGGCGAAGGCAGCACTCTGGGACGGTACTGACGCTGAGACGCGAAAGCGTGGGGAGCGAACAGG
1fcc21c8e676711cbbdbbb45fb09816c	18	0	0	0	0	0	0	0	0	59	0	0	0	0	0	0	0	0	0	0	0	0	0	0	0	0	0	d__Bacteria; p__Actinobacteriota; c__Acidimicrobiia; o__IMCC26256; f__IMCC26256; g__IMCC26256	1	TACGTAGGGGTCTAGCGTTGTCCGGAATTATTGGGCGTAAAGAGCTCGTAGGCGGTTCGGCAAGTCGGATGTGAAATCTCCACGCTTAACGTGGAGGGGCCATTCGAAACTGCCGTGACTCGAGTCCGGTAGGGGAGTTCGGAATTCCCGGTGTAGCGGTGAAATGCGCAGATATCGGGAGGAACACCAGTGGCGAAGGCGGAACTCTGGGCCGGAACTGACGCTGAGGAGCGAAAGCGTGGGGAGCGAACAGG
1fe2b284fbd91275c12a6a6d78462eed	0	0	0	0	0	0	0	0	0	22	0	0	0	0	0	0	0	0	0	0	0	0	0	0	0	0	0	d__Bacteria; p__Planctomycetota; c__Planctomycetes; o__Planctomycetales	1	TACGTACTGTGCGAACGTTATTCGGAATCACTGGGCTTAAAGGGTGCGTAGGCGGCCATTTAAGTAGGGTGTGAAAGGCTTCGGCTCAACCGGAGCATTGCGCTCTAGACTGATTGGCTCGAGTGAGATAGGGGTGTGCGGAACTTCCAGTGGAGCGGTGAAATGTGTTGATATTGGAAGGAACGCCGGTGGCGAAAGCGGCACACTGGGTCTTAACTGACGCTGAGGCACGAAAGCCAGGGGAGCGAACGGG
2008eda63e06aec0b926879151cb68e2	0	0	18	0	0	0	0	36	0	0	0	0	0	0	0	0	0	0	0	0	0	0	0	0	0	0	0	d__Bacteria; p__Acidobacteriota; c__Blastocatellia; o__Pyrinomonadales; f__Pyrinomonadaceae; g__RB41	0.978402	TACGGGGGGAGCAAGCGTTGTTCGGATTTACTGGGCGTAAAGGGCGCGTAGGCGGCCACTGCAAGTCAATTGTGAAATCTCCGGGCTTAACTCGGAAAGGTCAACTGATACTGCGGGGCTAGAGTGCGGAAGGGGCAACTGGAATTCTTGGTGTAGCGGTGAAATGCGTAGATATCAAGAGGAACACCTGCGGCGAAGGCGGGTTGCTGGGCCGACACTGACGCTGAGGCGCGAAAGCTAGGGGAGCGAACGGG
20223d5448c0023b03b73431d4280ecf	0	5	0	0	0	0	0	0	0	0	0	0	0	0	0	0	0	0	0	0	0	0	0	0	0	0	0	d__Bacteria; p__Firmicutes; c__Clostridia; o__Clostridiales; f__Clostridiaceae; g__Clostridium_sensu_stricto_8; s__iron-reducing_bacterium	0.880014	TACGTAGGTGGCAAGCGTTGTCCGGATTTACTGGGCGTAAAGGATGCGTAGGCGGATTTTTAAGTGGGATGTGAAATACCCGAGCTCAACTTGGGTGCTGCATTCCAAACTGGAAGTCTAGAGTGTGGGAGAGGATAGTGGAATTCCTAGTGTAGCGGTGAAATGCGTAGAGATTAGGAAGAACACCAGTGGCGAAGGCGACTATCTGGACCATAACTGACGCTGAGGCATGAAAGCGTGGGGAGCAAACAGG
2046d877c8c93ec65eb4655ac2642d0b	0	0	4	0	0	0	0	0	0	0	0	0	0	0	0	0	0	0	0	0	0	0	0	0	0	0	0	d__Bacteria; p__Patescibacteria; c__Saccharimonadia; o__Saccharimonadales; f__Saccharimonadaceae; g__TM7a; s__uncultured_bacterium	0.952813	TACGTAGGACCCAAGCGTTATCCGGAGTGACTGGGCGTAAAGAGTTGCGTAGGTGGTTAGTAAAGTGAATAGTGAAACCTGGTGGCTCAACCATACAGACTATTGTTCAAACTCACTAACTCGAGAATGGTAGAGGTAACTGGAATTTCTAGTGTAGGAGTGAAATCCGTAGATATTAGAAGGAACACCAATGGCGTAGGCAGGTTACTGGACCATTTCTGACACTGAGGCACGAAAGCGTGGGGAGCGAACCGG
20552014d991f2f7da04346a727c6415	0	4	0	0	0	0	0	0	0	0	0	0	0	0	0	0	0	0	0	0	0	0	0	0	0	0	0	d__Bacteria; p__Chloroflexi; c__Ktedonobacteria; o__Ktedonobacterales; f__Ktedonobacteraceae; g__1959-1; s__uncultured_bacterium	1	TACGTAGGGGGCAAGCGTTGTCCGGATTTATTGGGCGTAAAGCGCGCGCAGGCGGTCTGCCAAGTTCGGAGTGACAGTTTCCGGCTTAACCGGAAAAGGTCTTCGAAAACTGGCGGACTTGAGGACTTGAGAGGGAGACGGAATTCCGGGTGGAGCGGTGAAATGCGTAGAGATCCGGAGGAACACCGAAAGCGAAGGCAGTCTCCTGGCAAGTTTCTGACGCTCAGGTGCGAAAGCTAGGGGAGCGAACAGG
205e199f3e7f1589f6932eee7274961c	0	0	0	0	0	0	0	0	0	0	0	78	270	80	110	89	0	0	0	0	0	0	0	0	0	0	0	d__Bacteria; p__Patescibacteria; c__Saccharimonadia; o__Saccharimonadales	1	TACGTAGGGTGCAAGCATTATCCGGAGTGACTGGGCGTAAAGAGTTGCGTAGGTGGTCAAGTTAGCGAATAGTGAAATCTGGTGGCTCAACCACACAGACTATTATTCGAACTGCTTGACTCGAGAGTAGCAGAGGTAACTGGAATTTCTAGTGTAGGAGTGAAATCCGTAGATATTAGAAGGAACACCAATGGCGTAGGCAGGTTACTGGGCTATTTCTGACACTGAGGCACGAAAGCGTGGGGAGCGAACCGG
205e99aa9509ba6a622c112f3b469105	0	0	0	135	128	260	0	0	21	0	21	0	0	4	0	0	8	0	20	0	0	0	0	0	0	0	0	d__Bacteria; p__Gemmatimonadota; c__Gemmatimonadetes; o__Gemmatimonadales; f__Gemmatimonadaceae; g__uncultured	0.999843	TACAGAGGGTGCGAGCGTTGTCCGGAATTACTGGGCGTAAAGGGCGCGTAGGCGGTTCGGTAAGTAGGGGGTGAAATTTCGGGGCTCAACCCCGAAACTGCCTTCTAAACTGCCGAACTGGAGCACGGTAGAGGCAGATGGAATTCCCGGTGTAGCGGTGGAATGCGTAGAGATCGGGAAGAACACCAGTGGCGAAGGCGGTCTGCTGGGCCGTTGCTGACGCTGAGGCGCGACAGCGTGGGGAGCAAACAGG
206e1c33da40dfdfaf2f1d4d91fd4e5b	15	0	0	0	0	0	0	0	0	0	0	0	0	0	0	0	0	0	0	0	0	0	0	0	0	0	0	d__Bacteria; p__Chloroflexi; c__Anaerolineae; o__SBR1031; f__SBR1031; g__SBR1031; s__wastewater_metagenome	1	AACGTAGGTGGCAAGCGTTATCCGGATTTACTGGGCGTAAAGCATGTGCAGACGGGTTGGTAAGTGGTGTATGAAAGCGTCCGGCTTAACCGGGCAAGCGTAGGCCAGACTGCCAGTCTTGAGAGTGGGAGAGGGATGTGGAATTCCGGGTGTAGTGGTGAAATGCGTAGAGATCCGGAGGAACCCCAGAGGCGAAGGCGGCGTCCTGGCCCATTTCTGACGTTCAGACATGACAGCATGGGGAGCGAACGGG
20767b5f442efd9c67d0390da6aec7b8	0	0	0	0	0	0	0	0	0	0	0	0	3	0	0	0	0	0	0	0	0	0	0	0	0	0	0	d__Bacteria; p__Firmicutes; c__Bacilli; o__RF39; f__RF39; g__RF39; s__uncultured_bacterium	0.880343	TACGTAGGGAGCGAGCGTTATCCGGATTTATTGGGCGTAAAGCGTGTGTAGGCGGTTAATTAAGTCTAAAATTAAACACTAAGGCTCAACCTTAGTTCGTTTTAGATACTGGTTGACTTGAGTATAGTAGAGGCAAGTGGAATTTCTAGTGTAGCGGTAAAATGTGTAGATATTAGAAGGAACATCAGTGGCGAAGGCGACTTGCTGGGCTATTACTGACGCTGAGGCACGAAAGCGTGGGGAGCAAATAGG
20839cd8a3c2a91bc6501a46d935f4b0	0	0	0	0	0	0	0	0	0	131	0	0	0	0	0	0	0	0	0	0	0	0	0	0	0	0	0	d__Bacteria; p__Bacteroidota; c__Bacteroidia; o__Flavobacteriales; f__Flavobacteriaceae; g__Flavobacterium	0.999964	TACGGAGGATCCAAGCGTTATCCGGAATCATTGGGTTTAAAGGGTCCGTAGGCGGTCTGGTAAGTCAGTGGTGAAAGCCCATCGCTCAACGGTGGAACGGCCATTGATACTGCCAGACTTGAATTACTAGGAAGCAACTAGAATATGTAGTGTAGCGGTGAAATGCTTAGATATTACATGGAATACCAATTGCGAAGGCAGGTTGCTACTAGTTGATTGACGCTGATGGACGAAAGCGTGGGTAGCGAACAGG
208bf3e3d19cad2b0f35eeb5c0887fbc	0	0	0	0	0	32	0	31	12	0	0	20	0	17	21	0	0	0	92	0	0	0	0	0	0	0	0	d__Bacteria; p__Chloroflexi; c__OLB14; o__OLB14; f__OLB14; g__OLB14; s__uncultured_bacterium	0.957535	TACGTAGGTGTCAAGCGTTGTCCGGATTTATTGGGCGTAAAGCGCCCGCAGGCGGCTTAGCAAGTTCGAGGTGAAATCTCCCGGCTCAACTGGGAGGGTGCCCCGAAAACTGCTAGGCTTGAGGCAGGGAGAGGGATGCGGAATTCCAGGTGTAGTGGTGAAATGCGTAGATATCTGGAGGAACACCAGTGGCGAAGGCGGCATCCTGGCCCTGTCCTGACGCTCAGGGGCGAAAGCGTGGGGAGCAAACCGG
208db2611f543ef952b1eef9665dcdd0	0	0	8	0	0	0	0	0	0	0	0	0	0	0	0	0	0	0	0	0	0	0	0	0	0	0	0	d__Bacteria; p__Elusimicrobiota; c__Rs-M47; o__Rs-M47; f__Rs-M47; g__Rs-M47; s__uncultured_bacterium	0.969144	TATGTAGGGTGCAAGCGTTGTTCGGAATTACTAGGTGTAAAGCGCCTGTAGGTGTCCCGATTAGTTTCGTGTGAAATCTTTCCGCTTAACGGAAAAACTGCACGAAATACTGTCGGGATTGAGTGCGAGAGAGGAAACTGGAATTCACGGTGTAGCAGTGAAATGCGTAGATATCGTGAGGAACACCAATGGCGAAGGCAGGTTTCTGGCTCGTTACTGACACTGAGAGACGAAAGCGTGGGGAGCAAACAGG
20bdd15a0cd7927b51654624106d8ba1	0	0	0	0	0	0	0	0	0	0	81	0	25	0	35	42	0	0	0	0	0	0	0	0	0	0	0	d__Bacteria; p__Patescibacteria; c__Saccharimonadia; o__Saccharimonadales; f__Saccharimonadales; g__Saccharimonadales; s__Candidatus_Saccharibacteria	0.870283	TACGTAGGGTGCAAGCATTATCCGGAGTGACTGGGCGTAAAGAGTTGCGTAGGTGGTTTATTAAGTGAATGGTGAAATCCGACGGCTCAACCGTACGGACTATTATTCAAACTGGTAAACTCGAGAATGGTAGAGGTAACTGGAATTTCTTGTGTAGGAGTGAAATCCGTAGATATAAGAAGGAACACCAATGGCGTAGGCAGGTTACTGGACCATTTCTGACACTGAGGCACGAAAGCGTGGGGAGCGAACCGG
20d70eb79c0cd8c98094b3d06de26945	0	0	4	0	0	0	0	0	0	0	0	0	0	0	0	0	0	0	0	0	0	0	0	0	0	0	0	d__Bacteria; p__Patescibacteria; c__uncultured; o__uncultured; f__uncultured; g__uncultured; s__uncultured_bacterium	0.999999	TACATGGAGTCCAAGCGTTATCCGGATTTACTGGGCGTAAAGCGTCCGCAGGTGTCCAAACAAGTTTCTGGTGAAAGCCCACGGCCCAACCGTGGAATTGTCAGGAAAACTGTTCGGATTGAGTATGGCAGAGGCAGAAGGAATTCCCGGTGTAGGGGTAAAATCCGTTGATATCGGGAAGAACACCAGTGGCGAAGGCGTTCTGCTGGGCCATTACTGACACTCAGGGACGAAAGCGTGGGTAGCGAACGGG
20df3235a536829612694abe69f34092	0	0	134	0	0	0	0	0	0	0	0	9	9	6	26	0	0	17	0	0	0	0	0	0	0	0	0	d__Bacteria; p__Actinobacteriota; c__Thermoleophilia; o__Gaiellales; f__uncultured; g__uncultured; s__uncultured_Actinomycetales	0.999617	TACGTAGGGGGCAAGCGTTGTCCGGATTTATTGGGCGTAAAGAGCGTGTAGGCGGCCTGTCAAGTCCGATGTGAAATCTTGCGGCTTAACCGCAAGCCTGCATTGGAAACTGTCAGGCTAGAGTCTGGATGAGGAAGATGGAATTCCTGGTGTAGCGGTGAAATGCGCAGATATCAGGAGGAACACCGGTGGCGAAGGCGGTCTTCTAGGACAGTACTGACGCTGAGACGCGAAAGCGTGGGGAGCAAACAGG
20e3902f926f6288486eb2e4e05c021a	0	0	0	0	0	0	0	0	0	0	0	0	0	0	0	0	0	0	0	0	0	0	0	0	0	226	325	d__Bacteria; p__Actinobacteriota; c__Thermoleophilia; o__Solirubrobacterales	0.999993	TACGTAGGGGGCAAGCGTTGTCCGGAATCATTGGGCGTAAAGAGCGTGTAGGCGGCCCGATAAGTCCGTTGTGAAAGTCGAGGGCTCAACCCTCGAATGCCGGCGGATACTGTCGGGCTAGAGTCCGGAAGAGGCGAGTGGAATTCCTGGTGTAGCGGTGAAATGCGCAGATATCAGGAGGAACACCAATGGCGAAGGCAGCTCGCTGGGACGGAACTGACGCTGAGACGCGAAAGCGTGGGGAGCAAACAGG
20e99cd91f8ad606916a7b953bdbde86	0	0	0	0	0	0	39	0	0	0	0	0	0	0	0	0	0	0	0	0	0	0	0	0	0	0	0	d__Bacteria; p__Proteobacteria; c__Gammaproteobacteria; o__Burkholderiales; f__Nitrosomonadaceae; g__GOUTA6; s__uncultured_bacterium	0.909713	TACGTAGGGTGCGAGCGTTAATCGGAATTACTGGGCGTAAAGCGTGCGTAGGCGGTTTCGCAAGTCAGATGTGAAATCCCCGGGCTTAACCTGGGAACTGCGTTTGAAACTACGGAGCTAGAGTACGGCAGAGGGGGGTGGAATTCCACGTGTAGCAGTGAAATGCGTAGATATGTGGAGGAACACCGATGGCGAAGGCAGCCCCCTGGGCCGATACTGACGCTCAGGCACGAAAGCGTGGGGAGCAAACAGG
20e9c1df2967e676c900db4717a75975	0	0	0	0	0	0	0	0	0	0	0	0	0	0	0	0	0	3	0	0	0	0	0	0	0	0	0	d__Bacteria; p__Latescibacterota; c__Latescibacterota; o__Latescibacterota; f__Latescibacterota; g__Latescibacterota	1	CACGGGGGGAGCAAGCGTTGTTCGGAATCACTGGGCGTAAAGGGCGTGTAGGCGGTCATGTAAGTGGAATGTGAAATCCCTCGGCTTACCCGAGGACCTGCATCCCAAACTGCATGACTTGAGTACGGGAGAGGATGAGGGAATTCCTGGTGTAGCGGTGAAATGCGTAGATATCAGGAGGAACACCGGTGGCGAAGGCGCTCATCTGGCCCGTTTCTGACGCTGAGGCGCGAAAGCTAGGGTAGCGAACGGG
20f571c6e55346eb45bd4ef23b806e72	0	0	0	0	0	0	0	0	0	0	0	0	0	0	0	0	0	0	0	0	0	0	0	0	0	36	38	d__Bacteria; p__Verrucomicrobiota; c__Omnitrophia; o__Omnitrophales; f__Omnitrophaceae; g__Candidatus_Omnitrophus; s__uncultured_bacterium	0.965739	TACAGAGGTGGCGAGCGTTACTCGGATTTATTGGGTGTAAAGGGCAAGTAGGCGTCTTAACAAGTTAGGAGTGAAATCCTGCAGCTCAACTGCAGAACTGCTTCTAAAACTGTTGAGATTGAGACTGGGAGAGGAAAGCGGAATTCTCGGTGTAAGAGTGAAATCTGTAGATATCGAGAGGAACACCAGTGGCGAAGGCGGCTTTCTGGTCCAGTACTGACGCTGAATTGCGAAAGCTAGGGGAGCAAACAGG
20fb67d0a86fec5b18084ea227cd397d	0	0	0	0	0	0	0	0	0	5	0	0	0	0	0	0	0	0	0	0	0	0	0	0	0	0	0	d__Bacteria; p__Chloroflexi; c__Anaerolineae; o__SBR1031; f__A4b; g__A4b; s__uncultured_Chloroflexi	0.993389	AACGTAGGACACAAGCGTTATCCGGAATTACTGGGCGTAAAGCGCCAGCAGGCGGTAGAGTAAGTCAATGATGAAAACGCACGGCTCAACCGGGCGCGGTTCAATGATACTGCTGTACTAGAGGGAGATAGAGGCGAGTGGAATTCCGCGTGTAGTGGTGAAATGCGTAGAGATGCGGAGGAACACCAGTGGCGAAGGCGGCTCGCTGGGTCTCACCTGACGCTGAGAGGCGAAAGCATGGGGAGCGAACGGG
210bfb80a2d6f1db4a78ce827428cbec	0	0	0	0	0	0	0	0	0	0	0	0	0	0	0	0	0	0	0	0	0	0	0	0	0	48	37	d__Bacteria; p__Dependentiae; c__Babeliae; o__Babeliales; f__Babeliaceae; g__Babeliaceae; s__uncultured_bacterium	0.999904	TACGAGTGGTGCAAGCGTTATTCGGAATGATTGGGCGTAAAGGGTGCGCAGGCGGCACGTTAAGTCAGCTGTTAAATACCTCAGCCTAACTGAGGATCGGCGGCAGATACTGGCATGCTAGAGGGTGGAAGAGAGAAGTGGAATTCTTGGAGTAGCGGTAAAATGCGTAGATCTCAAGAGGAACACCGATGGCGAAGGCAGCTTCTTGGTCCACATCTGACGCTCAGGCACGAAAGCGTGGGGAGCAAACAGG
2125ead39c7a67a3a356717dbcc4f292	0	0	4	0	0	0	0	0	0	0	0	0	0	0	0	0	23	0	0	0	0	0	0	0	0	0	0	d__Bacteria; p__Spirochaetota; c__Spirochaetia; o__Spirochaetales; f__Spirochaetaceae; g__Treponema; s__uncultured_soil	0.99493	CACGTAAGGGGCAAGCGTTGTTCGGAATTATTGGGCGTAAAGGGTGCGTAGGCGGTCCTGTAAGCCCGGCGTGAAATACTGGAGCTCAACTCCAGAACGGCGCTGGGAACTGCAAGACTTGAGTCATGGAAGGGAAGTTAGAATTCCAGGTGTAGGGGTGAAATCTGTAGATATCTGGAAGAATACCGGTGGCGAAGGCGAACTTCTGGCCAATGACTGACGCTGAGGCACGAAAGCGTGGGGAGCAAACAGG
2130e10c2b86b4fb51008d1ba36cc23f	19	0	0	0	0	0	0	0	0	0	0	0	0	0	0	0	0	0	0	0	0	0	0	0	0	0	0	d__Bacteria; p__Acidobacteriota; c__Vicinamibacteria; o__Subgroup_17; f__Subgroup_17; g__Subgroup_17; s__uncultured_Acidobacteria	0.899932	TACAGAGGTGGCAAGCGTTGTTCGGAATTACTGGGCGTAAAGGGCGCGTAGGCGGTCCTACAAGTCCCGCGTGAAAGCCCCCGGCTCAACTGGGGAATTGCGCGGGAAACTGTTGGGCTTGAGTTCGGGAGAGGGAAGCGGAATTCCGGGTGTAGCGGTGAAATGCGTAGATATCCGGAGGAACACCGGTGGCGAAGGCGGCTTCCTGGACCGACACTGACGCTGAGGCGCGAAAGCTAGGGGAGCAAACGGG
213f040c6b308ba50e2683708a882561	0	0	0	0	0	0	0	0	0	0	50	0	0	0	0	0	0	0	0	0	0	0	0	0	0	0	0	d__Bacteria; p__Firmicutes; c__Bacilli; o__Paenibacillales; f__Paenibacillaceae; g__Paenibacillus	0.999974	TACGTAGGGGGCAAGCGTTGTCCGGAATTATTGGGCGTAAAGCGCGCGCAGGCGGTCATTTAAGTCTGGTGTTTAAGCCCGGGGCTCAACCCCGGTTCGCATCGGAAACTGGATGACTTGAGTGTAAGAGAGGAAAGTGGAATTCCACGTGTAGCGGTGAAATGCGTAGAGATGTGGAGGAACACCAGTGGCGAAGGCGACTTTCTGGCTTATAACTGACGCTGAGGCGCGAAAGCGTGGGGAGCAAACAGG
2141c7953f25a1c4be8b0a47a28a157f	74	61	0	0	0	0	0	0	0	79	0	0	0	0	0	0	0	0	0	0	0	0	0	0	0	0	0	d__Bacteria; p__Acidobacteriota; c__Vicinamibacteria; o__Vicinamibacterales; f__uncultured; g__uncultured; s__uncultured_bacterium	0.768739	TACGGGGGGGGCAAGCGTTGTTCGGAATTACTGGGCGTAAAGGGCTCGTAGGTGGCCAACTAAGTCAGACGTGAAATCCCTCGGCTTAACCGGGGAACTGCGTCTGATACTGGATGGCTTGAGTTCGGGAGAGGGATGCGGAATTCCAGGTGTAGCGGTGAAATGCGTAGATATCTGGAGGAACACCGGTGGCGAAGGCGGCATCCTGGACCGACACTGACACTGAGGAGCGAAAGCCAGGGGAGCAAACGGG
21736de81a4011ab972f92c161761f19	0	0	0	0	0	0	0	0	0	0	0	0	0	0	0	0	0	30	0	0	0	0	0	0	0	0	0	d__Bacteria; p__Proteobacteria; c__Alphaproteobacteria; o__Sphingomonadales; f__Sphingomonadaceae; g__Sphingobium	0.804315	TACGGAGGGAGCTAGCGTTGTTCGGAATTACTGGGCGTAAAGCGCACGTAGGCGGCTATTTAAGTCAGAGGTGAAAGCCTGGAGCTCAACTCCAGAACAGCCTTTGAGACTGGATAGCTAGAATCCAGGAGAGGTGAGTGGAATTCCGAGTGTAGAGGTGAAATTCGTAGATATTCGGAAGAACACCAGTGGCGAAGGCGGCTCACTGGACTGGTATTGACGCTGAGGTGCGAAAGCGTGGGGAGCAAACAGG
2179e5a1b0ef5788c57f0e0dcc017b2b	0	0	0	0	0	0	0	0	37	0	37	46	115	38	33	40	0	0	0	0	0	0	20	228	0	0	0	d__Bacteria; p__Bacteroidota; c__Bacteroidia; o__Bacteroidales; f__Bacteroidetes_vadinHA17; g__Bacteroidetes_vadinHA17	0.999931	TACGGAGGATGCGAGCGTTATCCGGATTTATTGGGTTTAAAGGGTGCGTAGGCGGAAAAATAAGTCAGTGGTGAAAACCTGCAGCTTAACTGTGGAACTGCCATTGATACTGTTATTCTTGAGTATGGTCAAGGTAGGCGGAATGTGTAATGTAGCGGTGAAATGCTTAGATATTACACAGAACACCGATTGCGAAGGCAGCTTACTGGACCAAAACTGACGCTGATGCACGAAAGCGTGGGGATCGAACAGG
2187bf9a66959d8f39ef68ec9817d3e0	0	10	0	0	0	0	0	0	0	11	0	0	0	0	0	0	0	0	0	0	0	0	0	0	0	0	0	d__Bacteria; p__Patescibacteria; c__Saccharimonadia; o__Saccharimonadales; f__LWQ8; g__LWQ8; s__uncultured_bacterium	0.942683	TACGGAGGATCCAAGCGTTATCCGGAATTACTGGGCGTAAAGAGTTGCGTAGGTGGCAGAGTAAGTAGATAGTGAAAGCGTGTGGCTCAACCATACATCCATTATCTAAACTGCTCAGCTAGAGGACGAGAGAGGTAGATGGAATTCCCAGTGTAGGAGTGAAATCCGTAGATATTGGGAGGAACACCGATGGCGTAGGCAGTCTACTGGCTCGTTCCTGACACTAAGGCACGAAAGCGTGGGGAGCAAACGGG
219d89801f2c666b6ac389b7d0d05655	0	0	0	0	0	0	0	0	0	0	0	33	11	0	18	10	0	0	0	0	0	0	0	0	0	0	0	d__Archaea; p__Euryarchaeota; c__Methanobacteria; o__Methanobacteriales; f__Methanobacteriaceae; g__Methanobacterium	1	CACCGGCAGCTCAAGTGGTGGCCATTATTATTGGGCCTAAAGCGTTCGTAGCCGGCCTGATAAGTCTCTGGTGAAATCCCATAGCTTAACTATGGGAATTGCTGGAGATACTATCAGGCTTGAGGTCGGGAGAGGTTAGGGGTACTCCCAGGGTAGGGGTGAAATCCTATAATCCTGGGAGGACCACCTGTGGCGAAGGCGCCTAACTGGAACGAACCTGACGGTGAGTAACGAAAGCCAGGGGCGCGAACCGG
21b1c08c5d3bb149c7282a6b3936aec2	0	0	0	0	0	0	0	0	0	0	0	24	0	0	0	0	0	0	0	0	0	0	0	0	0	0	0	d__Bacteria; p__Chloroflexi; c__Dehalococcoidia; o__Dehalococcoidales; f__uncultured; g__uncultured; s__uncultured_bacterium	0.999371	TACGTAGGTGGCAAGCGTTATCCGGATTCACTGGGCGTAAAGAGCGCGTAGGTGGTCCTTCAAGTCAGATGTGAAATCTCCCGGCTTAACTGGGAGCGGTCATCTGATACTGCTGGACTTGAGGGCGGTAGAGGGAGGTGGAATTCCCGGTGTAGTGGTGAAATGCGTAGATATCGGGAGGAACACCAGTGGCGAAAGCGGCCTCCTAGGCCGTTCCTGACACTGAGGCGCGAAAGCGTGGGGAGCGAACAGG
21b1ffbecb9d1eb29e4a0db9cc25509b	0	0	0	0	0	0	0	0	0	0	0	7	14	0	0	0	0	0	0	0	0	0	0	0	0	0	0	d__Bacteria; p__Acidobacteriota; c__Aminicenantia; o__Aminicenantales; f__Aminicenantales; g__Aminicenantales; s__uncultured_Aminicenantes	0.935804	TACGTAGGGGGCAAACGTTGCTCGGAATTACTGGGCGTAAAGGGTGTGTAGGCGGCTGGGCAAGTCAAAGATGAAATCCCGAGGCTTAACTTCGGAACTGTCTTTGAAACTGCCTAGCTTGAGGATAGTTGATGAAAAGGGAATTCCCGGTGGAGCGGTGAAATGCGTAGATATCGGGAGGAACACCTGAGGCGAAGGCGCTTTTCAAAACTACTCCTGACGCTGAGACACGAAAGCTAGGGGAGCAAACGGG
21b45076a2893829dcba296942a62479	0	0	0	0	0	0	0	0	0	0	0	0	0	0	0	0	18	0	0	0	0	0	0	0	0	0	0	d__Bacteria; p__WPS-2; c__WPS-2; o__WPS-2; f__WPS-2; g__WPS-2	1	CACGTAGGGGGCGAGCGTTGTCCGGATTTATTGGGCGTAAAGAGCTCGTAGGCGGGATTGTAAGTCTGAAAGTAAATCTCACGGCTCAACTGTGGGGCCTTTTCGGATACTGCGATTCTTGAGGATGTCAGAGGAAAGTGGAATTCCCGGTGTAGCGGTGAAATGCGTAGATATCGGGAGGAACACCAGTGGCGAAGGCGACTTTCTGGGACATTCCTGACGCTGAGGAGCGAAAGCGTGGGGAGCAAACGGG
21bdc7d6941736088b1ca0c83bf7c4e8	0	0	0	0	0	0	0	0	0	0	8	81	18	20	0	0	0	73	0	0	0	61	44	61	129	0	0	d__Bacteria; p__Planctomycetota; c__Phycisphaerae; o__Phycisphaerales; f__AKAU3564_sediment_group; g__AKAU3564_sediment_group; s__uncultured_bacterium	0.996583	GACGAAGGTGGCAAGCGTTGTTCGGAATCACTGGGCTTAAAGGGCACGCAGGCGGCCCGTCAAGCGCTATGTGAAATCCCTCGGCCCAACCGAGGAATGGCTTGGCGAACTGACGGGCTTGAGGCAGGTAGGGGCGTGTGGAACTCTTGGTGGAGCGGTGAAATGCGTAGATATCAAGAGGAACGCCGGTGGCGAAAGCGACACGCTGGGCCTGTCCTGACGCTGAGGTGCGAAAGCCAGGGGAGCAAACGGG
21c78c0df8de2e80642125cfade7110b	0	0	0	0	0	0	0	0	0	34	0	0	0	0	0	0	0	0	0	0	0	0	0	0	0	0	0	d__Bacteria; p__Planctomycetota; c__Planctomycetes; o__Pirellulales; f__Pirellulaceae; g__Pir4_lineage; s__uncultured_bacterium	0.805397	TACGAACCGTCCAAACGTTATTCGGAATCACTGGGCTTAAAGGGTACGTAGGCGGCGCTGTCAGTCGGGTGTGAAATCCCACGGCTCAACCGTGGAATTGCGCCCGATACTGCAGTGCTTGAGGGAGACAGAGGTAAGCGGAACTGATGGTGGAGCGGTGAAATGCGTTGATATCATCAGGAACACCGGTGGCGAAAGCGGCTTACTGGGTCTCTTCTGACGCTGAGGTACGAAAGCTAGGGGAGCGAAGGGG
21d05aac8070d05f493325ca352fde48	5	0	0	0	0	0	0	0	0	0	0	0	0	0	0	0	0	0	0	0	0	0	0	0	0	0	0	d__Bacteria; p__Bacteroidota; c__Bacteroidia; o__Flavobacteriales; f__Crocinitomicaceae; g__Fluviicola; s__Fluviicola_sp.	0.858194	TACGGAGGGTGCAAGCGTTATCCGGAATCATTGGGTTTAAAGGGTCCGCAGGCGGTCTTATAAGTCAGTGGTGAAAGCCTACAGCTCAACTGTAGAACTGCCATTGATACTGTAAGACTTGAATTCGATCGAAGTGGGCGGAATATGACATGTAGCGGTGAAATGCTTAGATATGTCATAGAACACCGATAGCGAAGGCAGCTCACTAGGTCTGGATTGACGCTCAGGGACGAAAGCGTGGGGAGCAAACAGG
21d71c28385d4f2e35a15028d261cb5c	0	0	0	0	0	0	0	0	0	0	0	0	0	0	0	0	0	0	0	0	0	0	0	0	0	6	0	d__Bacteria; p__Patescibacteria; c__Berkelbacteria; o__Berkelbacteria; f__Berkelbacteria; g__Berkelbacteria; s__uncultured_bacterium	0.998657	TACGTAGGGTGCAAACGTTATCCGGATTTACTGGGCGTAAAGCGTTCGTAGGTGGTTTGAAAAGTTGGATATGAAATATCCCGGCCCAACTGGGAAAACGTATCCAAAACTTTCTGACTAGAGGTATGCAGGGGCAGATGGAACTCATAGTGTAGCAGTGAAATGCGTAGATATTATGAGGAACGCCAATGGTGAAGACAGTCTGCTGGGCATTACCTGACACTGAGGAACGAAAGCGTGGGTAGCGAACGGG
22150d66ad2481fb420c977bf0c1aede	0	0	13	0	0	0	0	0	0	0	0	0	0	0	0	0	0	0	0	0	0	0	0	0	0	0	0	d__Bacteria; p__Gemmatimonadota; c__Gemmatimonadetes; o__Gemmatimonadales; f__Gemmatimonadaceae; g__uncultured; s__uncultured_Alphaproteobacteria	0.909803	TACAGAGGGTGCAAGCGTTGTCCGGAATTACTGGGCGTAAAGGGCGCGTAGGCGGCCCGATAAGTAGGAGGTGAAATTCCGTGGCTTAACCACGGAACGGCCTTCTAGACTGTCAGGCTTGAGCACGGTAGAGGCAGATGGAATTCCCGGTGTAGCGGTGGAATGCGTAGAGATCGGGAAGAACACCAGTGGCGAAGGCGGTCTGCTGGGCCGTTGCTGACGCTGAGGCGCGACAGCGTGGGGAGCAAACAGG
222c976fe1fa8f774fdc1a93c0e3b8a6	0	9	0	0	0	0	0	0	0	0	0	0	0	0	0	0	0	0	0	0	0	0	0	0	0	0	0	d__Bacteria; p__Planctomycetota; c__Phycisphaerae; o__Tepidisphaerales; f__WD2101_soil_group; g__WD2101_soil_group; s__uncultured_bacterium	0.854205	GACAGAGGTGCCAAGCGTTAGGCGGAATCACTGGGCTTAAAGCGTGTGTAGGCGGATCGTTAAGTACCTTGTGAAATCCCACGGCTTAACCGTGGAACTGCTCGGTATACTGGCGATCTTGAGCCACTTAGGGGCTACCGGAACAAATGGTGGAGCGGTGAAATGCGTAGATATCATTTGGAACGCCAATGGTGAAAACAGGTAGCTGGGAGTGTGCTGACGCTGAGACACGAAAGCCAGGGGAGCGAACGGG
222cb6517cdd4b6808ff2c228a0114dc	0	0	0	33	26	36	3	7	8	0	0	0	0	0	0	0	0	0	0	0	0	0	0	0	0	0	0	d__Bacteria; p__Patescibacteria; c__Saccharimonadia; o__Saccharimonadales; f__Saccharimonadales; g__Saccharimonadales	0.902026	TACGGAGGATCCAAGCGTTATCCGGAATTACTGGGCGTAGAGAGTTGCGTAGGTGGTTGATTAAGCAAGGCATAAAATCTCACGGCTCAACCGTGAATCTATGTTTTGAACTAGTCGACTAGGGCATGAGAGAGGTAGCTGGAATTCCAGGTGTAGGAGTGAAATCCGTAGATATCTGGAGGAACACCGATGGCGTAGGCAGGCTACTGGCTCATTGCCGACACTGAGGCACGAAAGCGTGGGGAGCGAACGGG
223454ecacd0f21bee74c275165c0429	0	0	0	0	5	9	0	0	0	0	0	0	0	0	0	0	0	0	0	0	0	0	0	0	0	0	0	d__Bacteria; p__Patescibacteria; c__ABY1; o__Candidatus_Kerfeldbacteria; f__Candidatus_Kerfeldbacteria; g__Candidatus_Kerfeldbacteria; s__uncultured_bacterium	0.9999	TACAGAGACCTCAAGCGTTATCCGGATTTATTGGGCGTAAAGAGTGCGTAGGCGGTCTATTAAGTCAGTGGTTAAATCAGAGGGCTCAACCCTTTGGCTGCTATTGATACTGATAGACTAGAGACTGGAAGAGGTAAGCGGAATTGCTGGTGTAGGGGTAAAATCCGTTAATATCAGCAGGAACACCAAATGCGTAAGCAGCTTACTAGTACAGTACTGACGCTGTTGCACGAAAGCGTGGGGATCAAAGAGG
224393ef600dd8c76175fda1884bdb7a	0	0	0	0	0	0	0	0	0	0	0	0	0	0	0	0	0	0	0	11	0	0	0	0	0	0	0	d__Bacteria; p__Proteobacteria; c__Gammaproteobacteria; o__Diplorickettsiales; f__Diplorickettsiaceae; g__Aquicella	1	TACAGAGGGTGCGAGCGTTAATCGGAATTACTGGGCGTAAAGGGCGCGTAGGCGGTTTAATAGGTGTGATGTGAAAGCCCTGGGCTTAACCTAGGAAGTGCATCGCAAACGATTAAACTGGAGTAGATGAGAGGGTGGCGGAATTTCCGGTGTAGCGGTGAAATGCGTAGAGATCGGAAGGAACGTCGATGGCGAAGGCAGCCACCTGGCATCATACTGACGCTGAGGCGCGAAAGCGTGGGGAGCGAACAGG
22512c84255feac8ae1a9fa15597c840	0	0	0	0	0	0	0	0	0	0	0	0	0	0	0	2	0	0	0	0	0	0	0	0	0	0	0	d__Bacteria; p__Proteobacteria; c__Alphaproteobacteria; o__Rhodospirillales; f__uncultured; g__uncultured; s__uncultured_proteobacterium	0.796799	TACGAAGGGAGCTAGCGTTGTTCGGAATTACTGGGCGTAAAGGGCGCGTAGGCGGATTTGCAAGTTGGGTGTGAAAGCCCAGGGCTCAACCCTGGAATAGCACTCAAAACTGCCTTTCTTGAATTCGGTAGAGGTTGGTAGAATTCCCAGTGTAGAGGTGAAATTCGTAGAGATTGGGAAGAATACCCGTGGCGAAGGCGGCCAACTGGACCGACATTGACGCTGAGGCGCGAAAGCGTGGGGATCAAACAGG
225beee1b5b0c8fe34761779429f2957	0	0	0	0	0	0	0	0	0	16	0	0	0	0	0	0	0	0	0	0	0	0	0	0	0	0	0	d__Bacteria; p__Proteobacteria; c__Alphaproteobacteria; o__Holosporales; f__Holosporaceae; g__uncultured; s__uncultured_bacterium	0.997428	GACGGAGGGGGCTAGCGTTGTTCGGAATGACTGGGCGTAAAGGGCGCGTAGGCGGTTTTTTAAGTGAGGCGTGAAAGCCCTGGGCTTAACCCAGGAGGTGCGTTTCAGACTGAAAGGCTTGAGTGCGAGAGAGGAAAGTGGAATTCCTAGTGTAGAGGTGAAATTCGTAGATATTAGGAAGAACACCAGTGGCGAAGGCGGCTTTCTGGCTCGCAACTGACGCTGAGGCGCGAAAGCGTGGGGAGCAAACAGG
225e61ae34580b06c9a3350a8f7ced73	0	0	0	0	0	0	0	0	0	8	0	0	0	0	0	0	0	0	0	0	0	0	0	0	0	0	0	d__Bacteria; p__Planctomycetota; c__Planctomycetes; o__Pirellulales; f__Pirellulaceae	0.999999	TACGAACCGGACAAACGTTATTCGGAATCACTGGGCTTACAGGGTGCGTAGGCGGTCTGGAGGGTGGGGTGTGAAATCCCTCGGCTCAACCGAGGAATTGCGCTCCAAACCGGCAGACTTGAGGGAGACAGAGGTGTGCGGAACTGATGGTGGAGCGGTGAAATGCGTTGATATCATCAGGAACACCAGTGGCGAAAGCGGCACACTGGGTCTCTTCTGACGCTGAGGCACGAAAGCCAGGGGAGCGAACGGG
22708cc56dc70eed7c2844155d0ca27a	0	0	0	0	0	0	0	0	0	0	0	0	0	0	0	0	0	0	0	0	0	0	0	0	0	115	67	d__Bacteria; p__Bacteroidota; c__Bacteroidia; o__Bacteroidales; f__Prolixibacteraceae; g__Roseimarinus; s__uncultured_bacterium	0.999452	TACGGAGGATGCGAGCGTTATCCGGATTCATTGGGTTTAAAGGGTGCGTAGGCGGTTTCTTAAGTCAGTGGTGAAATCCTGCGGCTCAACCGTAGAACTGCCATTGATACTGAGAGACTTGAATTTAGTTGAGGTAGGCGGAATGAGTAGTGTAGCGGTGAAATGCTTAGATATTACTCAGAACACCAATTGCGAAGGCAGCTTACCAAGCTACGATTGACGCTGATGCACGAAAGCGTGGGGAGCGAACAGG
2276a230d2dac8be638f033c9db14a8f	0	0	0	0	0	0	0	0	0	0	0	11	0	0	0	0	0	0	0	0	0	0	0	0	0	0	0	d__Archaea; p__Nanoarchaeota; c__Nanoarchaeia; o__Woesearchaeales; f__GW2011_GWC1_47_15; g__GW2011_GWC1_47_15	0.705738	TCCCGACAGTCCGAGTCGCAGCCACAATTATTGGGTCTAAAATATCCGTAGCTTGCTAAAGAAGTCTCTTGTGAAATCCGGCATCTTAAGTGTCGGGCGTGCAAGAGATACTCTTTTGCTAGAGACCGGCAGGCGTAAGAAGTACATTCGGGGTAGTGGTAAAATATTTTAATCCCGGATGGACTGACAGTCGCGAAGGCGTCTTACGAGGACGGTTCTGACAGTGAGGGATGAAGGCTAGGGGCGCAAAAGGG
2278627167d7eb3a15c0ef0bb4d69185	0	8	0	0	0	0	0	0	0	0	0	0	0	0	0	0	0	0	0	0	0	0	0	0	0	0	0	d__Bacteria; p__Patescibacteria; c__Gracilibacteria; o__Candidatus_Peregrinibacteria; f__Candidatus_Peregrinibacteria; g__Candidatus_Peregrinibacteria; s__metagenome	0.999448	GACGTAGGATGCAAACGTTATCCGGAATTATTGGGCGTAAAGAGTTCGTAGACGAACTGTTAAGTAGGAAGTTAAAGCCTAGTGCCTAACACTAGCAAGGCTTTCTAAACTGGCAGAATAGAGTATAGCAGAGGCAAGTGGAATTCTGTGTGTAGGGGTAATATCCGTAGATATACAGAGGAACACCAAAAGCGAAGGCAGCTTGCTGGGCTATTACTGACGTTCAAGAACGAAAGCGTGGGGAGCAAACAGG
227e384fd38594640ebd8dca6f376d3f	0	0	0	0	0	0	0	0	0	0	0	0	0	0	0	0	0	0	0	0	0	0	0	0	10	0	0	d__Bacteria; p__Verrucomicrobiota; c__Kiritimatiellae; o__WCHB1-41; f__WCHB1-41; g__WCHB1-41; s__uncultured_Verrucomicrobia	0.928419	TACAGAGGTGGCGAGCGTTGTTCGGATTTACTGGGCGTAAAGGGTGCGTAGGCGGTTCCGCGTGTCGGATGTGAAATCTGGAGGCTCACCCTCCAAAGTGCATTCGAAACTGCGAGACTAGAGTACAGGAGAGGAGAGCGGAATTCTTGGTGTAGCGGTGAAATGCGTTGAGATCAAGAAGAACACCAGTGGCGAAGGCGGCTCTCTGGAATGAAACTGACGCTGAGGCACGAAAGTTGGGGGAGCAAACAGG
2280c2ebeefc61122f834a85013cd644	0	0	0	0	3	6	0	0	0	0	0	0	0	0	0	0	0	0	0	0	0	0	0	0	0	0	0	d__Bacteria; p__Patescibacteria; c__Microgenomatia; o__Candidatus_Woesebacteria; f__Candidatus_Woesebacteria; g__Candidatus_Woesebacteria	0.999861	TACAGAGGGTGCAAGCGTTATCCGGATTTATTGGGCGTAAAGCGTTTCGTAGGTGGTTTTGTAAGTTAAACTTCAAAGACTAGGGCTTAACCCGAGGAAGGGGTTTAATACTGCAAGACTTGAGAATTTTAGGGGCAATCGGAACTGTTGGTGTAGGGGTGAAATCCGTTGATATCAACAGGAACGTCAAGGGCGTAGGCAGATTGCTGGGAAATTTCTGACACTGAGGAACGAAAGCTAGGGGAGCGAAAGGG
22a7e8843cc4278aa4b0234b77822407	0	0	0	0	0	0	0	0	0	0	0	8	0	0	0	0	0	0	0	0	0	0	0	0	0	0	0	d__Bacteria; p__Actinobacteriota; c__Thermoleophilia; o__Solirubrobacterales; f__67-14; g__67-14; s__uncultured_bacterium	0.736359	TACGTAGGGGGCAAGCGTTGTCCGGAATCATTGGGCGTAAAGCGCGCGTAGGTGGCCCGATCAGTCCGTTGTGAAAGTCAAAGGCTCAACCTTTGAAAGCCGATGGATACTGTCGGGCTAGAGTCCGGAAGAGGCGAGTGGAATTCCTGGTGTAGCGGTGGAATGCGCAGATATCAGGAGGAACACCAATAGCGAAGGCAGCTCGCTGGGACGGTACTGACACTGAGGCGCGAAAGCGTGGGGAGCAAACAGG
22a84efe322570bb40a0abdcb9c101d0	0	0	0	0	0	0	0	0	0	0	0	0	0	0	0	0	0	0	0	0	0	0	0	0	0	17	0	d__Bacteria; p__Firmicutes; c__Clostridia; o__Oscillospirales; f__Ruminococcaceae; g__uncultured	0.999937	TACGTAGGGAGCGAGCGTTGTCCGGATTTATTGGGTGTAAAGGGTGCGTAGGCGGCTAAGTAAGTCAGGCGTGTAATTCAGGGGCTTAACCTCTGGACTGCGCTTGAAACTGCATGGCTTGAGTGGAGTAGAGGCAGATGGAATTTCCAGTGTAGCGGTGAAATGCGTAGATATTGGAAGGAACACCGGTGGCGAAGGCGATCTGCTGGGCTTTAACTGACGCTGAGGCACGAAAGCATGGGGAGCAAACAGG
22b545cd4650317c5335dc492e3bf8cf	0	0	0	0	0	0	0	0	0	42	0	0	0	0	0	0	0	0	0	0	0	0	0	0	0	0	0	d__Bacteria; p__Proteobacteria; c__Alphaproteobacteria; o__Caulobacterales; f__Caulobacteraceae; g__Brevundimonas	1	TACGAAGGGGGCTAGCGTTGCTCGGAATTACTGGGCGTAAAGGGAGCGTAGGCGGACATTTAAGTCAGGGGTGAAATCCCAGAGCTCAACTCTGGAACTGCCTTTGATACTGGATGTCTTGAGTGTGAGAGAGGTATGTGGAACTCCGAGTGTAGAGGTGAAATTCGTAGATATTCGGAAGAACACCAGTGGCGAAGGCGACATACTGGCTCATTACTGACGCTGAGGCTCGAAAGCGTGGGGAGCAAACAGG
22c56a66ba1ea19119cc0f6dc695b3ac	51	0	0	0	0	0	0	0	0	53	0	0	0	0	0	32	0	0	0	0	0	0	0	0	0	0	0	d__Bacteria; p__Proteobacteria; c__Alphaproteobacteria; o__Sphingomonadales; f__Sphingomonadaceae; g__Ellin6055	0.903433	TACGGAGGGAGCTAGCGTTGTTCGGAATTACTGGGCGTAAAGCGCGCGTAGGCGGCTTTGTAAGTTAGAGGTGAAAGCCCGGGGCTCAACCCCGGAACTGCCTTTAAGACTGCATCGCTTGAATCCGGGAGAGGTGAGTGGAATTCCGAGTGTAGAGGTGAAATTCGTAGATATTCGGAAGAACACCAGTGGCGAAGGCGGCTCACTGGACCGGCATTGACGCTGAGGTGCGAAAGCGTGGGGAGCAAACAGG
22e435d982056bd94e3074186fe7f79e	0	0	0	0	0	0	0	0	0	9	0	0	0	0	0	0	0	0	0	0	0	0	0	0	0	0	0	d__Bacteria; p__Elusimicrobiota; c__Lineage_IIb; o__Lineage_IIb; f__Lineage_IIb; g__Lineage_IIb; s__uncultured_bacterium	0.999118	TACGAAGGTGGCAAGCGTTACTCGGAATTACTAGGCGTAAAGGGCAGGTAGGTGGTTTGATAAGTCTGTTGTGTAAGCTCCTGGCTTAACTGGGAGAGGTCAACGGAAACTATCAGGCTGGAGTATGGGAGAGGGTACTGGAATTCCCGGTGTAGCGGTGAAATGCGCAGAGATCGGGAGGAACACCAAAGGCGAAAGCAGGTACCTGGACCATTACTGACACTCAGCTGCGAAAGCTAGGGGAGCAAACAGG
22e86f4e6cce2fcec79e3ec12036b570	0	0	0	4	0	18	0	0	0	0	0	0	0	0	0	0	0	0	0	0	0	0	0	0	0	0	0	d__Bacteria	1	TACGTAGGGAGCAAGCGTTATCCGGATTTACTGGGCGTAAAGCGTCCGCAGGCGGCATTTTAAGTCAAATGTTAAATCTACAGGCTCAACTTGTAGTCTGCATTTGGGACTGAAATGCTAGAGATGAGGAGAGGTAAGCGGAATTCCCGGTGTAGCAGTGAAATGCGTAGATATCGGGAGGAACACCAATGGCGAAGGCAGCTTACTGGCCTTATTCTGACGCTCATGGACGAAAGCGTGGGGAGCGAACGGG
22f1669b42c3df1358df9121efea60d2	0	0	13	0	0	0	0	0	0	0	0	0	0	0	0	0	0	0	0	0	0	0	0	0	0	0	0	d__Bacteria; p__Patescibacteria; c__ABY1; o__Candidatus_Falkowbacteria; f__Candidatus_Falkowbacteria; g__Candidatus_Falkowbacteria	1	TACGAGTGCCCCAAGCGTTATCCGGATTTATTGGGCGTAAAGCGTACGTAGGTGGTTTATCGCATCTCCTGTTAAATCCCGAGGCTCAACTTCGGGGCTGCGGGAGAGATGGCTAAACTAGAGACCGGGAGAGGTAAGCGGAATTGCTGGTGTAGGGGTTAAATCCGTTAATATCAGCAAGAACACCTAATGTGAAGACAGCTTACTAGAACGGTTCTGACACTAAGGTACGAAAGCGTGGGGAGCAAATGGG
2302644e347f474f79249f310538cb74	0	0	0	0	0	0	0	0	0	0	0	0	0	0	0	0	0	0	0	0	0	0	0	0	11	0	0	d__Bacteria; p__Bacteroidota; c__SJA-28; o__SJA-28; f__SJA-28; g__SJA-28; s__uncultured_Chlorobi	0.986413	TACGTAGGGGGCAAGCGTTGTCCGGATTTACTGGGTGTTAAGGGTGCTCAGGCGGGTTTGTAAGTCAGTGGTGAAATCCCGGAGCTTAACTCCGGAACTGCCATTGATACTGCAAGCCTCGAGTTTGGAAGAGGTAGATGGAATATCTGGTGTAGCAGTGAAATGCGTAGATATCAGATAGAACACCAATGGCGAAGGCAGTCTACTGGTCCAATACTGACGCTAAAGCACGAAAGTGTGGGTAGCAAACAGG
2307406a60a4ef1225dadda53134f6a0	0	0	0	34	34	131	0	0	12	0	0	0	22	27	0	16	0	0	0	0	0	0	0	0	0	0	0	d__Bacteria; p__Patescibacteria; c__Saccharimonadia; o__Saccharimonadales; f__Saccharimonadaceae; g__TM7a; s__uncultured_bacterium	0.845736	TACGTAGGGTGCAAGCATTATCCGGAGTGACTGGGCGTAAAGAGTTGCGTAGGTGGTTTGTTAAGTGAATGGTGAAATCTGGAGGCTCAACCTCACAGATTATTATTCAAACTGGCAAACTCGAGAATAGCAGAGGTAACTGGAATTTCTAGTGTAGGAGTGAAATCCGTAGATATTAGAAGGAACACCAATGGCGTAGGCAGGTTACTGGGCTATTTCTGACACTGAAGCACGAAAGCGTGGGGAGCGAACCGG
2318f5b6554458c8820e2c91c8bf19c2	0	0	0	0	0	0	0	0	0	15	0	0	0	0	0	0	0	0	0	0	0	0	0	0	0	0	0	d__Bacteria; p__Proteobacteria; c__Alphaproteobacteria; o__Caulobacterales; f__Parvularculaceae; g__Amphiplicatus; s__uncultured_bacterium	0.741887	TACGAAAGGGGCTAGCGTTGTTCGGAATTACTGGGCGTAAAGCGCACGTAGGCGGCCTTGTAAGTTAGGGGTGAAATCCCCGGGCTCAACCCGGGAACTGCCTCTAAGACTGCAAAGCTTGAGGATGCGAGAGGTTAGCGGAATTCCGAGTGTAGAGGTGAAATTCGTAGATATTCGGAAGAACACCAGTGGCGAAGGCGGCTAACTGGCGCATTTCTGACGCTGAGGTGCGAAAGCGTGGGGAGCAAACAGG
231ef520ca164cd151f5f3e3a0012466	0	0	0	0	0	0	0	0	0	0	0	2	0	0	0	0	0	0	0	0	0	0	0	0	0	0	0	d__Bacteria; p__Bdellovibrionota; c__Bdellovibrionia; o__Bacteriovoracales; f__Bacteriovoracaceae; g__Peredibacter	0.876077	TACGAAGGGTGCAAGCGTTGTTCGGATTTATTGGGCGTAAAGCGCACGCAGGCGGATTGTTAAGCAAGATGTGAAATCTCGGAGCTCAACTTCGAAAGTGCGTCTTGAACTGGCGATCTAGAATAACGTAGAGGGTAGGGGAATTTCTCATGTAGGGGTAAAATCCGTAGAGATGAGAAGGAACACCGGAGGCGAAAGCGCCTACCTGGCCGTTTATTGACGCTGAGGTGCGAAAGCGTGGGGAGCAAACAGG
233437b691cea33f48a5d3785d4a73f8	0	0	0	0	0	0	0	0	0	5	0	0	0	0	0	0	0	0	0	0	0	0	0	0	0	0	0	d__Bacteria; p__Planctomycetota; c__Planctomycetes; o__uncultured; f__uncultured; g__uncultured; s__uncultured_bacterium	0.957865	GACGAACCGTGCGAACGTTATTCGGAATCACTGGGCTTAAAGGGCGCGTAGGCGGCACTATTAGTCGGGGGTGAAATCCCAACGGCCCAACCGTGGAATTGCCTTCGATACTGTAGTGCTTGAGGAAGGTAGGGGTCCGTGGAACTTCCGGTGGAGCGGTGAAATGTGTTGAGATCGGAAGGAACGCCGGTGGCGAAAGCGACGGACTGGATCTTTTCTGACGCTGAGGCGCGAAAGCTAGGGGAGCAAACGGG
2340707f7b957fb48a86d1ee728b22c0	0	0	0	0	0	0	45	0	0	0	0	0	0	0	0	0	70	0	0	0	0	0	0	31	35	0	0	d__Bacteria; p__Actinobacteriota; c__Thermoleophilia; o__uncultured; f__uncultured; g__uncultured; s__uncultured_bacterium	1	TACGTAGGGGGCTAGCGTTGTCCGGAATCATTGGGCGTAAAGAGCGCGTAGGCGGCCAGATAAGTCCGGTGTGAAAGTCACAGGCTCAACCTGTGAATGCCGCTGGAAACTGTCTGGCTAGAGTCCGGAAGGGGCGAGTGGAATTCCTGGTGTAGCGGTGAAATGCGCAGATATCAGGAGGAACACCAATGGCGAAGGCAGCTCGCTGGAACGGTACTGACGCTGTGGCGCGAAAGCGTGGGGAGCAAACAGG
234b7017c18be198052eeac7f47e1314	0	0	0	0	0	0	0	0	0	0	0	4	0	0	0	0	0	0	0	0	0	0	0	0	54	0	0	d__Bacteria; p__Bdellovibrionota; c__Bdellovibrionia; o__Bacteriovoracales; f__Bacteriovoracaceae; g__Peredibacter; s__microbial_mat	0.988023	TACGAAGGGTCCAAGCGTTGTTCGGAATCATTGGGCGTAAAGCGCGCGCAGGCGGATCAGCAAGTCAGATGTGAAATCTCGAAGCTCAACTTCGAAACTGCGTCTGAAACTGCTAGTCTAGAGTGTCGGAGGGGGAAGGGGAATTTCACGTGTAGGGGTAAAATCCGTAGAGATGTGAAGGAACACCGGGGGCGAAGGCGCCTTCCTGGACGACTACTGACGCTGAGGCGCGAAAGCGTGGGGAGCAAACAGG
235e39fcbdca3d4aebb2de5c757e04c9	0	0	0	0	0	0	0	0	0	0	0	0	0	0	0	0	0	0	34	0	0	0	0	0	0	0	0	d__Bacteria; p__Chloroflexi; c__KD4-96; o__KD4-96; f__KD4-96; g__KD4-96; s__uncultured_bacterium	0.800625	TACGTAGGTGGCGAGCGTTGTCCGGATTTACTGGGCGTAAAGAGCGCGCAGGCGGTCGAGTCAGTCGAATGTGAAAGCCCCCGGCTCAACTGGGGAGGGTCATTCGATACTGCTCGACTTGAAGGCAGGAGAGGGAAGCGGAATTCCCGGTGTAGTGGTGAAATGCGTAGATATCGGGAGGAACACCAGTGGCGAAGGCGGCTTTCTGGCCTGTTCTTGACGCTGAGGCGCGAAAGCTAGGGGAGCAAACGGG
23620e81538019f85c727ec1791df244	8	0	0	0	0	0	0	0	0	0	0	0	0	0	0	0	0	0	0	0	0	0	0	0	0	0	0	d__Bacteria; p__Bacteroidota; c__Bacteroidia; o__Sphingobacteriales; f__Sphingobacteriaceae; g__Mucilaginibacter	0.999987	TACGGAGGATCCAAGCGTTATCCGGATTTATTGGGTTTAAAGGGTGCGTAGGTGGCCTATTAAGTCAGGGGTGAAAGACGGTAGCTTAACTATCGCAGTGCCTTTGATACTGATGGGCTTGAATACAGTTGAAGTGGGCGGAATGTGACAAGTAGCGGTGAAATGCATAGATATGTCACAGAACACCGATTGCGAAGGCAGCTCACTAAAGTGTGATTGACACTGAGGCACGAAAGCGTGGGGATCAAACAGG
2367128d0119bd0ff41b16d29bb00c9b	0	0	0	0	0	0	0	0	31	0	0	0	0	0	0	0	0	0	0	0	0	0	0	0	0	0	0	d__Bacteria; p__Proteobacteria; c__Gammaproteobacteria; o__Burkholderiales; f__Gallionellaceae; g__Candidatus_Nitrotoga	0.902971	TACGTAGGGTGCGAGCGTTAATCGGAATTACTGGGCGTAAAGCGTGCGCAGGCGGTTTTGTAAGACCGATGTGAAATCCCCGGGCTTAACCTGGGAACTGCATAGGTGACTGCAAGGCTAGAGTACGGCAGAGGGGGGTAGAATTCCACGTGTAGCAGTGAAATGCGTAGATATGTGGAGGAATACCGATGGCGAAGGCAGCCCCCTGGGTCGATACTGACGCTCATGCACGAAAGCGTGGGGAGCAAACAGG
236c09613767a5f99315ed70b1a16ceb	10	0	0	0	0	0	0	0	0	10	0	0	0	0	0	0	0	0	0	0	0	0	0	0	0	0	0	d__Bacteria; p__Desulfobacterota; c__uncultured; o__uncultured; f__uncultured; g__uncultured	0.839919	TACGGAGGGTGCAAGCGTTGTTCGGAATTACTGGGCGTAAAGCGCGTGCAGGCGGCCGATTAAGTCCGGTGTGAAAGCCCGGGGCTCACCCCCGGAAGTGCGCTGGAAACTGGTCGGCTAGAGTACGGGAGAGGGAAGCGGAATTCCTGGTGTAGCGGTGAAATGCGTAGATATCAGGAGGAACACCGGCGGCGAAGGCGGCTTCCTGGACCGATACTGACGCTGAGACGCGAAAGCGTGGGGAGCAAACAGG
237866584f0e7b9af3b1bca45528a7c3	0	0	0	0	0	0	7	0	0	0	8	3	0	5	13	12	0	0	27	0	0	0	0	0	0	0	0	d__Bacteria; p__Chloroflexi; c__Anaerolineae; o__RBG-13-54-9; f__RBG-13-54-9; g__RBG-13-54-9; s__uncultured_eubacterium	0.780816	AACGTAGGTGGCGAGCGTTATCCGGATTCATTGGGCGTAAAGAGCTTGTAGGTGGCTGAATAAGTTGGACGTGAAAACTCCGGGCTTAACTTGGAGAGGCCGTTCAATACTGTTTGGCTAGAGGATGTCAGAGGGAAGTAGAATTCCTGGTGTAGCAGTGAAATGCGTAGATATCAGGAGGAATACCCGTGGCGAAGGCGGCTTCCTGGGACACACCTGACACTGAGAAGCGAAAGCTAGGGGAGCAAACAGG
2398d7e3588ada9ac0387ba7955cb0f4	8	0	0	0	0	0	0	0	0	0	0	0	0	0	0	0	0	0	0	0	0	0	0	0	0	0	0	d__Bacteria; p__Planctomycetota; c__Planctomycetes; o__Pirellulales; f__Pirellulaceae; g__uncultured; s__uncultured_bacterium	0.893572	GACGAACCTTGCTAACGTTATTCGGAATTACTGGGCTTAAAGGGTGCGTAGGCGGTGCAGAAAGTTGGGTGTGAAAGCCCTCGGCTCAACCGAGGAATTGCGCCCAAAACTGCTGCACTAGAGGAAGACAGAGGTACGCGGAACTTAGGGTGGAGCGGTGAAATGCGTTGATATCCTAAGGAACACCGGTGGCGAAAGCGGCGTACTGGGTCTTATCTGACGCTGAGGCACGAAAGCTAGGGGAGCGAACGGG
239dc5f8a67b8ee493883b9b6ae65b1c	0	0	0	0	0	0	4	0	0	0	0	0	0	0	0	0	0	0	0	0	0	0	0	0	0	0	0	d__Bacteria; p__Bacteroidota; c__Kryptonia; o__Kryptoniales; f__BSV26; g__BSV26; s__uncultured_Chlorobi	0.906577	TACGTAGGATCCGAGCGTTGTCCGGATTTATTGGGTGTAAAGGGCGTGTAGGTGGATCTTTAAGTCGATGGTGAAATCCTGCAGCTTAACTGCAGAACTGCCGTCGATACTGGAGATCTTGAGTGCGGCAGAGGGAGATGGAATTCATGGTGTAGCGGTGAAATGTGTAGATATCATGAAGAACACCGGTAGCGAAGGCGGTCTCCTGGTCCGCAACTGACACTGAGGCGCGAAAGCGTGGGGAGCAAACAGG
23a15e42d4f833e012085f3597ab9c23	0	3	0	0	0	0	0	0	0	0	0	0	0	0	0	0	0	0	0	0	0	0	0	0	0	0	0	d__Bacteria; p__Actinobacteriota; c__Thermoleophilia; o__Gaiellales; f__uncultured; g__uncultured; s__metagenome	0.999759	TACGTAGGGGGCGAGCGTTGTCCGGAATCATTGGGCGTAAAGAGCGTGTAGGTGGACTGGAAGGTCTGGTGTGAAAGCCCGGGGCTCAACCCCGGAGGGTCACTGGAAACCAACAGTCTTGAGTCCGGAAGAGGAGAGTGGAATTCCTGGTGTAGCGGTGGAATGCGCAGATATCAGGAGGAACACCAATGGCGAAGGCAGCTCTCTGGTACGTGACTGACACTGAGACGCGAAAGCGTGGGGAGCGAACAGG
23a36831c3c4e499284b68ea1e0e370d	0	0	0	0	0	0	0	0	0	0	0	0	0	0	0	0	0	0	0	0	0	0	0	0	8	0	0	d__Bacteria; p__Bacteroidota; c__Bacteroidia; o__Sphingobacteriales; f__Sphingobacteriaceae; g__Pedobacter	0.994338	TACGGAGGATCCAAGCATTATCCGGATTTATTGGGTTTAAAGGGTGCGTAGGCGGCCTGTTAAGTCAGTGGTGAAATCTTTCGGCTCAACCGGAAGCTTGCCCTTGATACTGATGGGCTTGATTACACTTGAGGTAGGCGGAATGTGACAAGTAGCGGTGAAATGCATAGATATGTCACAGAACACCAATTGCGAAGGCAGCTTACTAAGGTGTTAATGACGCTGGGGCACGAAAGCGTGGGGATCAAACAGG
23aa8cd0e2960b278dc0bad3852cd4cc	31	0	0	0	0	0	0	0	0	73	0	0	0	0	0	58	0	0	0	0	0	0	0	0	0	0	0	d__Bacteria; p__Acidobacteriota; c__Vicinamibacteria; o__Vicinamibacterales; f__uncultured; g__uncultured; s__uncultured_bacterium	0.867806	TACGGGGGGGGTAAGCGTTGTTCGGAATTACTGGGCGTAAAGGGCTCGTAGGCGGCCAACTAAGTCGGACGTGAAATCCCTCAGCTTAACTGGGGAACTGCGTCCGATACTGGATGGCTTGGATTCGGGAGAGGGATGCGGAATTCCAGGTGTAGCGGTGAAATGCGTAGATATCTGGAGGAACACCGGTGGCGAAGGCGGCATCCTGGACCGATATTGACGCTGAGGAGCGAAAGCCAGGGGAGCAAACGGG
23ad5f93a490c205104deca9a57dcf9f	0	0	0	0	0	0	0	0	0	15	0	0	0	0	0	0	0	0	0	0	0	0	0	0	0	0	0	d__Bacteria; p__Latescibacterota; c__Latescibacteria; o__Latescibacterales; f__Latescibacteraceae; g__Latescibacteraceae; s__metagenome	0.981501	CACGGGGGGAGCAAGCGTTGTTCGGATTCATTGGGCGTAAAGAGCTCGTAGGTGGCTCTGTAAGTAGGTGGTGAAAGCCCACGGCTCAACCGTGGATACGCCTCCTAAACTGTGGAGCTTGAGGCTGGGAGAGGAAATCGGAATTCCTGGTGTAGCGGTGAAATGCGTAGATATCAGGAGGAACACCGGTGGCGAAGGCGGATTTCTGGACCAGTTCTGACACTGAGGAGCGAAAGCCAGGGGAGCAAACAGG
23c2489f901aa959b9b93235805df1a3	0	0	0	0	0	0	0	0	0	0	0	0	0	0	0	0	0	0	0	0	0	0	0	0	0	0	50	d__Bacteria; p__Planctomycetota; c__Planctomycetes; o__Pirellulales; f__Pirellulaceae; g__Pir4_lineage	0.991874	CACGAACCGTACGAACGTTATTCGGAATTACTGGGCTTAAAGGGTTTGTAGGCGGCCTTATAAGTCAGGTGTGAAAGCCCTCGGCTCAACCGAGGAACAGCGCTTGATACTGTAAGGCTTGAGGGAGACAGGGGTAAGCGGAACTGATGGTGGAGCGGTGAAATGCGTTGATATCATCAGGAACACCGGTGGCGAAAGCGGCTTACTGGGTCTCTTCTGACGCTGAGGAACGAAAGCTAGGGTAGCGAACGGG
23d69e40b011f6fafee88752963ba615	0	0	0	0	4	0	0	0	0	0	0	0	0	0	0	0	0	0	0	0	0	0	0	0	0	0	0	d__Bacteria	1	TACGTAGGGAGCGAGCGTTGTCCGGAATTACTGGGCGTAAAGAGCTCGTAGGCGGTTTTATAAGTCAAGGAGTAAATCTGTCGGCTTAACTGACAGTTCATTTTTGATACTGTAGGACTAGAGGTCAGAAGGGGAAAGCGGAATTCCCGGTGTAGCGGTGAAATGCGTAGATATCGGGAAGAACACCAGTGGCGAAGGCGGCTTTCTGGTCTGAAACTGACGCTGAGGAGCGAAAGCGTGGGGAGCAAACGGG
23e8b1bb97435e2494e2c70a1aab95a3	0	0	0	0	0	0	0	0	0	0	0	0	0	0	0	2	0	0	0	0	0	0	0	0	0	0	0	d__Bacteria; p__Verrucomicrobiota; c__Verrucomicrobiae; o__Chthoniobacterales; f__Chthoniobacteraceae; g__Chthoniobacter; s__metagenome	0.999971	TACAGAGGCCTCAAGCGTTGTTCGGATTTATTGGGCGTAAAGGGTGCGTAGGCGGTACCGAAAGTTAGGTGTGAAAGTTCGAGGCTTAACCTCGAAATTGCACCTAATACTCCGGTGCTTGAGTCTCATAGAGGAATCTGGAATTCACGGTGTAGCAGTGAAATGCGTAGATATCGTGAAGAAGGCCTGTGGCGAAAGCAAGATTCTGGGTGACGACTGACGCTGAGGCACGAAAGCCAGGGGAGCAAACGGG
23f93024240b1ad33e45d69154223fc5	43	0	0	0	0	0	0	0	0	0	0	0	0	0	0	0	0	0	0	0	0	0	0	0	0	0	0	d__Bacteria; p__Verrucomicrobiota; c__Verrucomicrobiae; o__Chthoniobacterales; f__Chthoniobacteraceae; g__Chthoniobacter; s__uncultured_Verrucomicrobia	0.786342	TACAGAGGTCTCAAGCGTTGTTCGGATTCATTGGGCGTAAAGGGTGCGTAGGTGGCGAGGTTAGTCAGGTGTGAAATCTCGGGGCTCAACCCCGAAACTGCACTTGATACTGCCTTGCTAGAGTACTGGAGAGGAGATTGGAATTTACGGTGTAGCAGTGAAATGCGTAGATATCGTAAGGAAGACCAGTGGCGAAGGCGAATCTCTGGACAGTTACTGACACTGAGGCACGAAGGCCAGGGGAGCAAACGGG
24037160677e162b30934593e2dfe668	0	0	0	0	0	19	0	0	0	0	0	0	8	0	0	0	0	0	0	0	0	0	0	0	0	0	0	d__Bacteria; p__Planctomycetota; c__Phycisphaerae; o__Phycisphaerales; f__AKAU3564_sediment_group; g__AKAU3564_sediment_group; s__uncultured_bacterium	0.845531	GACGAAGGTGGCAAGCGTTGTTCGGAATCACTGGGCTTAAAGCGCACGTAGGCGGCTCATCAAGTGTCTTGTGAAATCCCTCGGCTCAACCGAGGAATTGCTGGGCATACTGATCGGGCTTGAGGCAGGTAGAGGTGAGTGGAACTCTTGGTGGAGCGGTGGAATGCGTAGATATCAAGAGGAACGCCGGAGGTGAAGACGATTCACTGGGCCTGTCCTGACGCTGAGGTGCGAAAGCCAGGGGAGCAAACGGG
2408dab349911adab88a94bd42f665ec	0	0	0	0	0	0	0	0	0	4	0	0	0	0	0	0	0	0	0	0	0	0	0	0	0	0	0	d__Bacteria; p__Planctomycetota; c__Planctomycetes; o__Planctomycetales; f__uncultured; g__uncultured; s__uncultured_bacterium	0.999942	TACGAACTGTGCGAACGTTATTCGGAATCACTGGGCTTACAGGGTGCGTAGGCGGTCGATGAAGTAGGGTGTGAAATGCCTTGGCTCAACCAAGGCACAGCGCTCTAAACTGATTGACTCGAGCGAGCTAGGGGTATACGGAACTTCCGGTGGAGCGGTGAAATGTGTTGATATCGGAAGGAACGCCGGCGGCGAAAGCGGTATACTGGGGCTTGTCTGACGCTGAGGCACGAAAGCCAGGGGAGCGAACGGG
24367cd54bccb40e3b83b4ca9ccddc93	0	0	227	0	0	36	0	49	17	0	22	0	0	0	0	0	32	0	83	0	0	0	0	0	0	0	0	d__Bacteria; p__Bacteroidota; c__Bacteroidia; o__Bacteroidales; f__Bacteroidetes_vadinHA17; g__Bacteroidetes_vadinHA17	1	TACGGAGGATGCGAGCGTTATCCGGATTTATTGGGTTTAAAGGGTGCGTAGGCGGATTAATAAGTCAGTGGTGAAAACCTGCAGCTTAACTGTAGACCTGCCATTGATACTGTTAGTCTTGAGTACGGTCAAGGTAGGCGGAATGTGTAATGTAGCGGTGAAATGCTTAGATATTACACAGAACACCGATTGCGAAGGCAGCTTACTGGGCCATTACTGACGCTGATGCACGAAAGCGTGGGGAGCGAACAGG
243d358e6b2d5314983ea2aad447fb87	0	0	0	0	0	0	0	0	0	7	0	0	0	0	0	0	0	0	0	0	0	0	0	0	0	0	0	d__Bacteria; p__Planctomycetota; c__Planctomycetes; o__Pirellulales; f__Pirellulaceae; g__Blastopirellula; s__uncultured_planctomycete	0.997501	TACGAATTGTGCGAACGTTATTCGGAATCACTGGGCTTAAAGGGTGCGTAGGCGGTCATGTAGGTCTGATGTGAAATCCCACGGCTCAACCGTGGAACTGCGTTGGAAACCCCATGACTGGAGTAGGACAGAGGTGAGCGGAACAGATGGTGGAGCGGTGAAATGCGTTGATATCATCTGGAACACCGGTGGCGAAAGCGGCTCACTGGGTCCTAACTGACGCTGAGGCACGAAAGCCAGGGGAGCAAACGGG
244382c98df5aa7472e983ad2a7bf116	10	20	16	0	0	0	16	0	0	28	0	0	0	0	0	0	0	0	0	0	0	0	0	0	0	0	0	d__Bacteria; p__Proteobacteria; c__Alphaproteobacteria; o__Rhizobiales; f__Rhizobiales_Incertae_Sedis; g__Bauldia; s__metagenome	0.736776	TACGAAGGGGGCTAGCGTTGTTCGGAATCACTGGGCGTAAAGCGCATGCAGGCGGATTGTTAAGTCGGGGGTGAAATCCCGAGGCTCAACCTCGGAACTGCCTTCGATACTGGCAATCTTGAGTCCGGGAGAGGTGAGTGGAACTGCGAGTGTAGAGGTGAAATTCGTAGATATTCGCAAGAACACCAGTGGCGAAGGCGGCTCACTGGCCCGGTACTGACGCTGAGGTGCGAAAGCGTGGGGAGCAAACAGG
24640f0d5ff704186b15e169e21a81a7	0	0	0	0	0	0	0	0	0	0	0	0	0	0	0	0	2	0	0	0	0	0	0	0	0	0	0	d__Bacteria; p__Bdellovibrionota; c__Oligoflexia; o__0319-6G20; f__0319-6G20; g__0319-6G20	0.922311	TACGTAGGTGGCGAGCGTTGTCCGGATTTACTGGGCGTAAAGAGCGTGTAGGTGGCTAGATAAGTCGGATGTGAAATCCCTCGGCTCAACCGAGGAAGGGCATTCGAAACTATCCAGCTCGAGGATGGCAGAGGAAGGTGGAATTCCTAGTGTAGAGGTGAAATTCGTAGATATTAGGAGGAATACCGGTGGCGAAGGCGGCCTTCTGGACCATTCCTGACACTGAGACGCGAAAGCGTGGGTAGCAAACAGG
248261aaf4aac468cff48594e4e56ce3	0	0	0	0	0	0	15	9	0	0	0	0	0	0	0	0	0	0	0	0	0	0	0	0	0	0	0	d__Bacteria; p__Actinobacteriota; c__Actinobacteria; o__Propionibacteriales	0.745315	TACGTAGGGTGCGAGCGTTGTCCGGAATTATTGGGCGTAAAGAGTTCGTAGGTGGTCCGTTGCGTCGGAAGTGAAATCCCGGAGCTCAACTCCGGGACTGCTTTCGATACGGGCGGACTAGAGGTAGGTAGGGGAGAGCGGAATTCCTGGTGTAGCGGTGGAATGCGCAGATATCAGGAGGAACACCGGTGGCGAAGGCGGCTCTCTGGACCTATTCTGACACTGAGGAACGAAAGCGTGGGTAGCAAACAGG
2483235b7118dec955d625221b105011	0	0	32	0	0	0	0	0	0	0	0	0	0	0	0	0	0	0	0	0	0	0	0	0	0	0	0	d__Bacteria; p__Planctomycetota; c__Phycisphaerae; o__Phycisphaerales; f__AKAU3564_sediment_group; g__AKAU3564_sediment_group; s__uncultured_organism	0.99079	TACGAAGGTGGCAAGCGTTGTTCGGAATCACTGGGCTTAAAGCGCACGCAGGCGGACGATCAAGCGTCTTGTGAAAGCCCTCGGCTTAACCGGGGAATTGCTGGGCGAACTGATTGTCTTGAGGCAAGTAGGGGCGAGTGGAACTCTTGGTGGAGCGGTGGAATGCGTAGATATCAAGAGGAACGTCGGAGGCGAAGGCGACTCGCTGGGCTTGTCCTGACGCTGAGGTGCGAAAGCCAGGGGAGCAAACGGG
249621361237480fe592ee63989393f8	0	0	0	0	0	0	0	0	0	0	18	0	0	0	12	0	0	0	0	0	0	0	0	0	0	0	0	d__Bacteria; p__Nitrospirota; c__Nitrospiria; o__Nitrospirales; f__Nitrospiraceae; g__Nitrospira; s__uncultured_Green	0.837955	TACGAAGGTGGCAAGCGTTGTTCGGATTTACTGGGCGTACAGGGAGCGTAGGCGGTTCGGTAAGCCCTCTGTGAAATCTCCAGGCTTAACCTGGAACAGTCGGAGGGGACTGCTGGGCTAGAGGACGGGAGAGGAGCGCGGAATTCCCGGTGTAGCGGTGAAATGCGTAGAGATCGGGAGGAAGGCCGGTGGCGAAGGCGGCGCTCTGGAACGTTTCTGACGCTGAGGCTCGAAAGCGTGGGGAGCAAACAGG
2498b43fdca326125db5f5124758f177	0	0	9	0	0	0	0	0	0	0	0	0	0	0	0	0	0	0	0	0	0	0	0	0	0	0	0	d__Archaea; p__Nanoarchaeota; c__Nanoarchaeia; o__Woesearchaeales; f__SCGC_AAA011-D5; g__SCGC_AAA011-D5; s__uncultured_archaeon	0.99947	TACCCGCGGTCCGAGTCGCAGCCATTTTTATTGGGTCTAAAACATCCGTAGCTTGCTTGATAAGTTTCCTGTGAAATTCTGTCTCTCAAGGGCAGAGCGCGCAGGAAATACTGTCTTGCTAGAGACTGGAAGACGTAAGAAGTATGTTTAAAGTAGCGGTAAAATGCGTTAATCTTAGACAGACTCACAAGAGCGAAGGCATCTTACGAGGACAGTTCTGACAGTAAGGGATGAAGGCTAAGGGCGCGAAACGG
24a2c2c41471f5df58e7ae574d9bc333	0	0	0	0	0	0	0	0	0	0	13	0	0	0	0	0	0	0	0	0	0	0	0	0	0	0	0	d__Bacteria; p__Myxococcota; c__Polyangia; o__Haliangiales; f__Haliangiaceae; g__Haliangium; s__uncultured_Myxococcales	0.883356	TACATGGGGTGCAAACGTTGCTCGGAATTATTGGGCGTAAAGCGCACGTAGGTGGTCTGTTATGTCGGATGTGAAAGCCCTCGGCTTAACTGAGGAAGTGCATCCGAAACTGGCAGGCTTGAGTACGAAAGAGGATCGCGGAATTCCCGGTGTAGAGGTGAAATTCGTAGATATCGGGAGGAACACCGGTGGCGAAGGCGGCGATCTGGTTCGATACTGACACTGAGGTGCGAAAGCGTGGGGAGCAAACAGG
24c1128aa54ebc4a807b34717c4c7a9d	0	0	22	0	0	0	0	0	0	0	0	0	0	0	0	0	0	0	0	0	0	0	0	0	0	0	0	d__Bacteria; p__Chloroflexi; c__Anaerolineae; o__Anaerolineales; f__Anaerolineaceae; g__uncultured	0.999439	CACGTAGGATCCAAGCGTTATCCGGATTTACTGGGCGTAAAGCGCGTGTAGGTGGTTTGTTAAGTTGGGTGTTAAATCTCTCGGCTCAACTGAGAGGTGTCGCTCAAAACTAGCAGACTGGAGGACGGTAGAGGAAGGTGGAATTCCGGGTGTAGTGGTGAAATGCGTAGATATCCGGAGGAACACCAGTGGCGAAGGCGGCCTTCTGGACCGCTCCTGACACTCAAACGCGAAAGCTAGGGGAGCAAACGGG
24c702e7c5fa34cc241c5512366da611	0	18	0	6	0	0	0	15	0	0	0	0	0	0	0	0	0	0	0	0	0	0	0	0	0	0	0	d__Bacteria; p__Chloroflexi; c__TK10; o__TK10; f__TK10; g__TK10	0.999997	TACGTAGGGGGCAAGCGTTGTCCGGATTTATTGGGCGTAAAGCGCGCGTAGGCGGCGAGGTATGTCGTGCGTGAAATCTCCCGGCTTAACTGGGAGGGGCCGTGCGAAACTGCTTGGCTTGAGGTCGGAAGGGGAAAGTGGAATTCCGGGTGTAGTGGTGGAATACGTAGATATCCGGAGGAACACCAGCGGCGAAGGCGGCTTTCTGGTCCGATTCTGACGCTGAGGCGCGAAAGCGTGGGGAGCGATCCGG
24cabd83ce2e785a08c0716b849f41de	0	0	0	0	0	0	0	0	0	0	0	0	0	18	0	0	0	0	0	0	0	0	0	0	0	0	0	d__Bacteria; p__Firmicutes; c__Clostridia; o__Lachnospirales; f__Lachnospiraceae	0.99996	TACGTATGGTGCAAGCGTTATCCGGATTTACTGGGTGTAAAGGGAGCGCAGGCGGCGCGCTAAGTCTGATGTGAAAGCCCGGGGCTCAACTCCGGGACTGCATTGGAAACTGGCGGGCTGGAGTGCCGGAGAGGTAAGCGGAATTCCTAGTGTAGCGGTGAAATGCGTAGATATTAGGAGGAACACCAGTGGCGAAGGCGGCTTACTGGACCGTAACTGACGTTGAGGCTCGAAAGCGTGGGGAGCAAACAGG
24da1500eabc49f7e3934a96da35192d	0	0	0	0	0	0	0	0	0	10	0	0	0	0	0	0	0	0	0	0	0	0	0	0	0	0	0	d__Bacteria; p__Planctomycetota; c__Phycisphaerae; o__Phycisphaerales; f__Phycisphaeraceae; g__AKYG587; s__uncultured_bacterium	0.846871	TACAGAGGTCTCGAGCGTTAGACGGATTCATTGGGCTTAAAGCGTACGTAGGCGGGCGTGCAGGCGCTGTGTGAAAGCCCTCGGCTCAACCGAGGAATTGCACGGCGAACCGCACGTCTTGAGACATGTAGGGGCGGCCGGAACGATAGGTGGAGTGGTGAAATGCGTTGATATCTATCGGAACGCCAATGGTGAAGACAGGCCGCTGGGCATGTTCTGACGCTGAGGTACGAAAGCGTGGGTAGCGAACGGG
24f65b4c7fc992644330eae9f2a1714a	0	0	0	0	0	0	0	0	0	0	0	29	0	10	21	16	0	0	0	0	0	0	0	0	0	0	0	d__Bacteria; p__Patescibacteria; c__Berkelbacteria; o__Berkelbacteria; f__Berkelbacteria; g__Berkelbacteria; s__uncultured_bacterium	0.97291	TACGTAGGGTGCAAACGTTATCCGGATTTATTGGGCGTAAAGAGCTCGTAGGTGGCTCTAAAAGTTGGATATGAAATCTTCCGGCTCAACCGGGAAACCGTATTCAAAACTTTAGAACTAGAGGTATGTAGGGGCAGATGGAACTTACGGTGTAGCGGTAAAATGCGTAGATATCGTAAGGAACGCCGATGGTGAAGACGATCTGCTGGACATTACCTGACACTGAGGAGCGAAAGCGTGGGTAGCGATCGGG
250c0e13d561db7774724df411d47e34	0	0	0	0	0	0	0	0	7	0	0	0	0	0	0	0	190	0	0	0	0	0	0	0	0	0	0	d__Bacteria; p__Actinobacteriota; c__Acidimicrobiia; o__IMCC26256; f__IMCC26256; g__IMCC26256; s__metagenome	0.852619	TACGTAGGGGGCAAGCGTTGTCCGGATTTATTGGGCGTAAAGAGCTCGTAGGCGGTTTGGTAAGTCGGGTGTGAAATCTCCAGGCTCAACCTGGAGGGGTCATTCGATACTGCCATGACTAGAGGTCGGTAGGGGTGTGTGGAATTCCTGGTGGAGCGGTGAAATGCGCAGATATCAGGAGGAACACCCGTAGCGAAGGCGGCACACTGGGCCGATACTGACGCTGAGGAGCGAAAGCGTGGGGAGCGAACAGG
25206625b525d48725801c5c8570d919	0	0	7	32	0	32	0	0	0	0	0	0	0	0	6	14	0	4	0	0	0	17	0	43	0	11	0	d__Bacteria; p__Patescibacteria; c__Berkelbacteria; o__Berkelbacteria; f__Berkelbacteria; g__Berkelbacteria; s__uncultured_bacterium	0.999588	TACGTAGGGTGCAAACGTTATCCGGATTTACTGGGCGTAAAGCGCTCGTAGGTGGACAGAACAGTCAGATGTGAAATATCCAGGCTCAACCTGGGGACCGCACCTGATACTACCTGTCTAGAGGTGTGCAGGGGAAGATGGAACACACAGTGTAGCAGTGAAATGCGTAGATATTGTGTGGAACGCCAATGGTGAAGACAGTCTTCTGGGCACATCCTGACACTGAGGAGCGAAAGCGTGGGGAGCGAACGGG
2542d180b48084a6fca1019781927566	14	0	0	0	0	0	0	0	0	0	0	0	0	0	0	0	0	0	0	0	0	0	0	0	0	0	0	d__Bacteria; p__Bacteroidota; c__Bacteroidia; o__Sphingobacteriales; f__Sphingobacteriaceae; g__Sphingobacterium	0.999992	TACGGAGGATCCAAGCGTTATCCGGATTTATTGGGTTTAAAGGGTCCGTAGGCGGCCTATTAAGTCAGTGGTGAAAGACGGCAGCTTAACTGTCGCAGTGCCTTTGATACTGATAGGCTTGAATCTATTTGAAGTGGGCGGAATAAGACAAGTAGCGGTGAAATGCATAGATATGTCTTAGAACTCCGATTGCGAAGGCAGCTCACTAAGTTAGTATTGACGCTGATGGACGAAAGCGTGGGGATCAAACAGG
256cd62128c66bf87f458dfdd80a1577	0	0	0	0	0	0	0	0	0	8	0	0	0	0	0	0	0	0	0	0	0	0	0	0	0	0	0	d__Bacteria; p__Bdellovibrionota; c__Bdellovibrionia; o__Bdellovibrionales; f__Bdellovibrionaceae; g__Bdellovibrio; s__metagenome	0.999825	GACGAGGGATCCTAGCGTTGTTCGGAATCATTGGGCGTAAAGCGGGTGCATGTGGCTTTGTAAGTCAGGTGTGAAATCCCAGGGCTCAACCCTGGAAGTGCATTTGATACTGCGAAGCTTGAGTGCTGGAGAGGTAAGTAGAATTCCTGGTGTAGTGGTGAAATACGTAGATATCAGGAGGAATACCGGAGGCGAAGGCGGCTTACTGGCCAGACACTGACACTCAGACCCGAAAGCGTGGGGATCAAACAGG
258a37c63e123701fb393027898d7784	0	0	20	0	0	0	0	0	0	0	0	8	0	0	0	0	0	0	0	0	0	0	0	0	0	0	0	d__Bacteria; p__Patescibacteria; c__Berkelbacteria; o__Berkelbacteria; f__Berkelbacteria; g__Berkelbacteria; s__uncultured_bacterium	0.868798	TACGTAGGGTCCGAGCGTTGTCCGGATTTATTGGGCGTAAAGAGTATGTAGGTGGGATGGTATGTCGAATTTTAAATCTCCAGGCTCAACTTGGATTTAGGATCCGAAACTATCATTCTTTGAGGGTAGCAGGGGCAAGCGGAATTAGCGGAGTAGCAGTGAAATGCGTTGATCTCGCTAAGAACACCAATGGCGAAGGCAGCTTGCTAGGTTACCACTGACACTGAGATACGAAAGCGTGGGGAGCGAACGGG
25b1971844850deecbb60d400b272348	0	0	0	0	0	0	0	0	2	2	0	0	0	0	0	0	0	0	0	0	0	0	0	0	0	0	0	d__Bacteria; p__Dependentiae; c__Babeliae; o__Babeliales	0.999576	TACGAAGGGGGCAAGCGTTATTCGGAATGATTGGGTGTAAAGGGCGTGTAGGCGGCTTGATAAGTCTGTTGTTTAATTTTCCAGCCTAACTGGAAATCTGCAGCGGATACTGTCTTGCTTGAGTATGATAGAGAAAAGTGGAATTCTCGGAGTAGCGGTAAAATGCGTAGATCTCGAGAGGAACGCCAATGGCGAAGGCAGCTTTTTGGATCATTACTGACGCTAATGCGCGAAGGCGTGGGGAGCAAACAGG
25ba565dc0f629513a9671d66e575b17	0	25	0	0	0	0	0	0	0	0	0	0	0	0	0	0	0	0	0	0	0	0	0	0	0	0	0	d__Bacteria; p__Proteobacteria; c__Alphaproteobacteria; o__Rhizobiales; f__Beijerinckiaceae; g__Microvirga	0.999498	TACGAAGGGGGCTAGCGTTGTTCGGAATCACTGGGCGTAAAGGGCGCGTAGGCGGCTTTATAAGTCGGGGGTGAAAGCCTGTGGCTCAACCACAGAATTGCCTTCGATACTGTATGGCTTGAGACCGGAAGAGGTAAGTGGAACTGCGAGTGTAGAGGTGAAATTCGTAGATATTCGCAAGAACACCAGTGGCGAAGGCGGCTTACTGGTCCGGTTCTGACGCTGAGGCGCGAAAGCGTGGGGAGCAAACAGG
25e2c52f9aaf8382287cc0326c0c661e	0	0	0	0	0	0	0	0	0	49	0	0	0	0	0	4	0	0	0	0	0	0	0	0	0	0	0	d__Bacteria; p__Bacteroidota; c__Kapabacteria; o__Kapabacteriales; f__Kapabacteriales; g__Kapabacteriales; s__uncultured_Chlorobiales	0.974898	TACGTAGGGCGCAAGCGTTGTCCGGATTCACTGGGTGTAAAGGGTGCGTAGGCGGGAGAGTAAGTCCGCGGTGAAATCTCACGGCTCAACCGTGAAACTGCCGTTGATACTGCTTTTCTTGAGTTCGGGAGAGGTTGATGGAATTCCAGGTGTAGCGGTGAAATGCGTAGATATCTGGAAGAACACCAGTGGCGAAGGCGGTCAACTGGCCCGAAACTGACGCTGAGGCACGAAAGCGTGGGGAGCGAACAGG
25f274002d6889b00607006af21f8c93	0	0	13	0	0	0	0	0	0	0	0	0	0	0	0	0	0	0	0	0	0	0	0	0	0	0	0	d__Bacteria; p__Patescibacteria; c__Parcubacteria; o__Parcubacteria; f__Parcubacteria; g__Parcubacteria; s__uncultured_bacterium	0.999437	TACAGAGACCTCAAGCGTTATCCGGAATCATTGGGCGTAAAGCGTGCCGATAGGTTGTGTATTTAGTCTTGGGTAAAAGCCAGAAGCTTAACTTCTGAGTTTGCTTAAGATACTGATACACTAGAGGGGCAAAGAGGTGCTTGGAACGAACGGTGTAGTAGTGAAATGCGTTGATATCGTTCGGAACACCGAAAGCGAAGGCAGAGCACTGGGTGCCACCTGACACTGCTAGGACGAGAGCGTGGGTAGCGAATGGG
25fb7788e174c9d1d116fbe127158c5c	30	0	0	0	0	0	0	0	0	0	0	0	0	0	0	0	0	0	0	0	0	0	0	0	0	0	0	d__Bacteria; p__Proteobacteria; c__Alphaproteobacteria; o__Rhizobiales; f__Xanthobacteraceae; g__uncultured	0.939294	TACGAAGGGGGCTAGCGTTGCTCGGAATCACTGGGCGTAAAGCGCACGTAGGCGGACTCTTAAGTCGGTGGTGAAATCCTGGAGCTCAACTCCAGAACTGCCTTCGATACTGGGGGTCTCGAGTTCGGGAGAGGTGAGTGGAACTGCGAGTGTAGAGGTGAAATTCGTAGATATTCGCAAGAACACCAGTGGCGAAGGCGGCTCACTGGCCCGATACTGACGCTGAGGTGCGAAAGCGTGGGGAGCAAACAGG
25fe23e989514e818f4bc1f680ad6da1	0	0	0	0	0	0	0	0	0	0	0	40	228	0	0	27	0	0	0	0	0	0	0	0	0	0	0	d__Bacteria; p__Firmicutes; c__Bacilli; o__Exiguobacterales; f__Exiguobacteraceae; g__Exiguobacterium	0.999942	TACGTAGGTGGCAAGCGTTGTCCGGAATTATTGGGCGTAAAGCGCGCGCAGGCGGCCTTTTAAGTCTGATGTGAAAGCCCCCGGCTCAACCGGGGAGGGCCATTGGAAACTGGAAGGCTTGAGTACAGAAGAGAAGAGTGGAATTCCACGTGTAGCGGTGAAATGCGTAGAGATGTGGAGGAACACCAGTGGCGAAGGCGACTCTTTGGTCTGTAACTGACGCTGAGGCGCGAAAGCGTGGGGAGCAAACAGG
25fe7620db1bf8613cb5fe5c9521f809	0	0	0	0	0	0	0	0	2	0	0	0	0	0	0	0	0	0	0	0	0	0	0	0	0	0	0	d__Bacteria; p__Patescibacteria; c__ABY1; o__Candidatus_Magasanikbacteria; f__Candidatus_Magasanikbacteria; g__Candidatus_Magasanikbacteria; s__uncultured_bacterium	0.730173	TACAGAGACCTCAAGCATTATCCGGATTTATTGGGCGTAAAGGGTCCGCAGGTGGCATGGTACGTTATCGGTTAAATCCCGGAGCTCAACTTCGGGGCCGCCGATAATACGGCCAAGCTAGAGGGTGGGAGAGGTAAGCGGAATTGCCGGTGTAGTAGTAAAATGCGTTAATATCGGCAAGAACACCAAATGCGAAGGCAGCTTACTGGAACACTTCTGACACTCAGGGACGAAAGCGTGGGTAGCGAAAGGG
26005dfb7ad2e8cdbb139846af329663	0	0	0	0	0	0	0	0	0	0	0	0	32	18	0	0	0	72	0	169	83	0	13	0	220	0	0	d__Bacteria; p__Firmicutes; c__Bacilli; o__Bacillales; f__Bacillaceae; g__Bacillus	0.939451	TACGTAGGTGGCAAGCGTTGTCCGGAATTATTGGGCGTAAAGCGCGCGCAGGCGGTCCTTTAAGTCTGATGTGAAAGCCCACGGCTCAACCGTGGAGGGTCATTGGAAACTGGGGGACTTGAGTACAGAAGAGAAGAGTGGAATTCCACGTGTAGCGGTGAAATGCGTAGAGATGTGGAGGAACACCAGTGGCGAAGGCGACTCTTTGGTCTGTAACTGACGCTGAGGCGCGAAAGCGTGGGGAGCAAACAGG
2626053010e55e7cece0d79f2a238d08	0	0	0	0	0	0	0	0	0	0	0	0	0	0	0	0	0	0	6	0	0	0	0	0	0	0	0	d__Bacteria; p__Verrucomicrobiota; c__Verrucomicrobiae; o__Verrucomicrobiales; f__Rubritaleaceae; g__Luteolibacter	1	TACGAAGGTCCCGAGCGTTGTTCGGAATCACTGGGCGTAAAGGGAGCGTAGGCGGCGCGGTAAGTCAGATGTGAAATCCCGGGGCTCAACCCCGGAACTGCATCCGATACTGCCGTGCTAGAGGATTGGAGAGGTAGCTGGAATTCTTGGTGTAGCAGTGAAATGCGTGGATATCAAGAGGAACACTCGTGGCGAAAGCGAGCTACTGGACAACTCCTGACGCTGAGGCTCGAAGGCTAGGGTAGCGAAAGGG
26281add5352d2715fde91e9dc0a8914	0	0	0	0	0	0	0	0	0	0	0	0	0	0	4	4	0	0	0	0	0	0	0	0	0	0	0	d__Bacteria; p__Patescibacteria; c__Parcubacteria; o__Candidatus_Vogelbacteria; f__Candidatus_Vogelbacteria; g__Candidatus_Vogelbacteria; s__uncultured_bacterium	0.801723	TACGAGTGGTCCGAGCATTATCCGGAATTATTGGGCGTAAAGGGTGTGTAGGTGGTTCTGCTCGCAAGAGCCTTGATCAGTCTTTTGTTAAAGCTCCCGGCTTAACCGGGAAAATGCAAAAGAGACGGTAGAACTAGAGAGTGCGAGAGGTTTGCGGAACTCATGGTGTAGGGGTGAAATCCGTTGATATCATGGGGAACACCAAAAGCGAAGGCAGCAAACTGGCGCATATCTGACACTGAAACACGAAAGCGTGGGTAGCGAATGGG
262ecc0bce9579c3f8aee82487ef427f	0	0	0	0	0	0	0	0	0	0	0	0	0	0	0	0	0	0	0	0	0	0	0	0	0	14	17	d__Bacteria; p__FCPU426; c__FCPU426; o__FCPU426; f__FCPU426; g__FCPU426; s__uncultured_bacterium	0.998805	TACAGAGGTGACGAACGTTGTCCGGAATCACTGGGCGTAAAGGGCGTGTAGGCGGTTGATTAAGTCAGATGTGAAATCTCTTGGCTCAACCAGGAAATTGCATTTGAAACTGATCAGCTAGAGTTCGGTAGAGGAAGGCGGAATTCCAGGTGTAGCGGTGAAATGCGTAGATATCTGGAGGAACACCTGTGGCGAAGGCGGCTTTCTGGTCCGATACTGACGCTGAAACGCGAAAGCTAGGGGAGCAAACAGG
2651bbe242103467a59a4144244139de	47	0	0	0	60	105	75	193	51	157	0	0	0	0	0	35	51	0	55	0	0	0	0	0	0	0	0	d__Bacteria; p__Acidobacteriota; c__Vicinamibacteria; o__Vicinamibacterales; f__uncultured; g__uncultured; s__uncultured_Acidobacteria	0.887092	TACGGGGGGGGCAAGCGTTGTTCGGAATTACTGGGCGTAAAGGGCTCGTAGGCGGCCAACTAAGTCAGACGTGAAATCCCTCGGCTTAACCGGGGAACTGCATCTGATACTGGATGGCTTGAGATTGGGAGAGGGATGCGGAATTCCAGGTGTAGCGGTGAAATGCGTAGATATCTGGAGGAACACCGGTGGCGAAGGCGGCATCCTGGACCAACACTGACGCTGAGGAGCGAAAGCCAGGGGAGCAAACGGG
265508f5b39aa78937e00e1641596b13	0	0	0	0	0	0	0	0	0	26	0	0	0	0	0	0	0	0	0	0	0	0	0	0	0	0	0	d__Bacteria; p__Verrucomicrobiota; c__Verrucomicrobiae; o__Chthoniobacterales; f__Xiphinematobacteraceae; g__Candidatus_Xiphinematobacter; s__uncultured_bacterium	0.831344	TACAGAGGTCTCAAGCGTTGTTCGGATTCATTGGGCGTAAAGGGTGCGTAGGTGGTGACGCAAGTCTGGTGTGAAATCTCGGAGCTTAACTCCGAAAATGCACCGGATACTGCGTGACTCGAGGACTGTAGAGGAGATCGGAATTCACGGTGTAGCAGTGAAATGCGTAGATATCGTGAGGAAGACCAGTTGCGAAGGCGGATCTCTGGGCAGTTCCTGACACTGAGGCACGAAGGCCAGGGGAGCAAACGGG
265ab80de4e0571b991b55bcda30c252	0	0	0	0	0	0	0	0	0	0	0	0	0	0	0	0	0	0	0	0	0	0	0	0	6	0	0	d__Bacteria; p__Actinobacteriota; c__Actinobacteria; o__Propionibacteriales; f__Propionibacteriaceae	0.73474	TACGTAGGGTGCGAGCGTTGTCCGGAATTATTGGGCGTAAAGGGCTCGTAGGCGGCGTGTCGCGTCGGATGTGAAAGCCCGGGGCTCAACTCCGGGTTGGCATTCGATACGGGCAGGCTGGAGTCCGGCAGGGGAGACTGGAATTCCTGGTGTAGCGGTGAAATGCGCAGATATCAGGAGGAACACCGGTGGCGAAGGCGGGTCTCTGGGCCGGTACTGACGCTGAGGAGCGAAAGCGTGGGGAGCGAACAGG
266682b8e1c660f4afa3e859e49d52d7	0	0	0	0	0	0	0	0	0	21	0	0	0	0	0	0	0	0	0	0	0	0	0	0	0	0	0	d__Bacteria; p__Planctomycetota; c__Planctomycetes; o__Planctomycetales; f__uncultured; g__uncultured; s__uncultured_organism	0.972535	TACGTACTGTGCGAACGTTATTCGGAATCACTGGGCTTAAAGGGTGCGTAGGCGGCCGTTTAAGTAGGGTGTGAAATGCCAGAGCTCAACTTTGGCATTGCGCTCTAGACTGAATGGCTTGAGTGAGATAGGGGTGTGCGGAACTTCCAGTGGAGCGGTGAAATGTGTTGATATTGGAAGGAACGCCGGTGGCGAAAGCGGCACACTGGGTCTTAACTGACGCTGAGGCACGAAAGCCAGGGGAGCGAACGGG
2671526e9d131e22535e243ffa6ebbf4	0	0	0	0	0	0	0	0	0	2	0	0	0	0	0	0	0	0	0	0	0	0	0	0	0	0	0	d__Bacteria; p__Planctomycetota; c__Phycisphaerae; o__MSBL9; f__KCLunmb-38-53; g__KCLunmb-38-53; s__uncultured_bacterium	0.999959	TACGAAGGTGACAAGCGTTATTCGAAATCACTGGGCTTAAAGGGTGCGTAGGCGGAAACATAAGTATCTTGTGAAAACCCCCGGCTTAACCGGGGAATGGCTCGGTAAACTATGTTTCTTGAGGCAAGCAGGGGTGTGTGGAACTCTTGGTGGAGCGGTGGAATGCGTAGATATCAAGAGGAACGCCGAAGGTGAAGACAGCACACTGGGCTTGTACTGACGCTGAGGCACGAAAGCGTGGGGAGCAAACAGG
268425f28d1096a853eba13a06210c18	0	0	139	45	24	86	0	0	0	0	0	0	0	0	0	0	0	4	0	0	0	0	0	0	0	0	0	d__Bacteria; p__Bacteroidota; c__Kryptonia; o__Kryptoniales; f__BSV26; g__BSV26; s__uncultured_bacterium	0.999968	TACGTAGGATCCGAGCGTTGTCCGGAATCACTGGGTGTAAAGGGAGCGCAGGCGGGCTTTCAAGTCGGTGGTGAAATCTTACAGCTTAACTGTAAAACTGCCTCCGATACTGTAAGTCTTGAGTGTGGAAGAGGGCGATGGAATTCATGGTGTAGCGGTGAAATGCGTAGATATCATGAAGAACACCGGTCGCGAAGGCGGTCGCCTGGTCCATTACTGACGCTCATGCTCGAAAGTGTGGGGAGCAAACAGG
2686008f3efa664aee7b74dae0691ef9	0	0	0	0	6	11	0	0	0	0	2	0	0	0	0	0	0	0	0	0	0	0	0	0	0	0	0	d__Bacteria; p__Patescibacteria; c__Gracilibacteria; o__Candidatus_Peribacteria; f__Candidatus_Peribacteria; g__Candidatus_Peribacteria; s__uncultured_bacterium	0.999908	GACAGAAGGTGCAAGCGTTACTCGGAATCACTGGGCGTAAAGCGTCCGCAGGCGTCTTTTTAAGTCTGGCGTAAAAGCACGGAGCTCAACTCCGTGTACGTGCTTGAAACTGAAGAGATTGAGTTATTCAGAGGTATCTGGAATGTCGTGTGTAGGGGTAAAATCCGTTGATCCACGATGGAACGCCAAAAGCGAAAGCAGGATACTGGGAATATACTGACGCTCAGGGACGAAAGCGTGGGGAGCAAAGGGG
2698248357eb0c88b13e5684f963f459	12	0	0	0	0	0	0	0	0	41	0	0	0	0	0	0	0	0	0	0	0	0	0	0	0	0	0	d__Bacteria; p__Actinobacteriota; c__MB-A2-108; o__MB-A2-108; f__MB-A2-108; g__MB-A2-108	0.991475	GACGTAGGGAGCGAGCGTTGTCCGGATTCATTGGGCGTAAAGCGCGCGTAGGCGGTTTGGTAAGTCGGATGTGAAATCCCGAGGCTCAACCTCGGGACTGCATCCGATACTGCCCGACTAGAGGTAGGTAGGGGAGATCGGAATTCCTGGTGTAGCGGTGAAATGCGCAGATATCAGGAGGAACACCGGTGGCGAAGGCGGATCTCTGGGCCTTACCTGACGCTGAGGCGCGAAAGCTAGGGGAGCAAACAGG
26b4b526e1e97e0a1322abc26264cfea	0	0	0	0	0	10	0	0	0	0	0	0	0	0	0	0	0	0	0	0	0	0	0	0	0	0	0	d__Bacteria; p__Actinobacteriota; c__Actinobacteria; o__Streptomycetales; f__Streptomycetaceae; g__Streptomyces	0.999926	TACGTAGGGCGCAAGCGTTGTCCGGAATTATTGGGCGTAAAGAGCTCGTAGGCGGCTTGTCACGTCGGATGTGAAAGCCCGGGGCTTAACCCCGGGTCTGCATTCGATACGGGCTAGCTAGAGTGTGGTAGGGGAGATCGGAATTCCTGGTGTAGCGGTGAAATGCGCAGATATCAGGAGGAACACCGGTGGCGAAGGCGGATCTCTGGGCCATTACTGACGCTGAGGAGCGAAAGCGTGGGGAGCGAACAGG
26bfbad96ec89e95249bfea8a343f2ef	0	0	0	0	0	0	0	0	0	0	0	12	0	0	0	0	0	0	0	0	0	0	0	0	0	0	0	d__Bacteria; p__Actinobacteriota; c__Thermoleophilia; o__Gaiellales; f__uncultured; g__uncultured	0.999943	TACGTAGGTGGCGAGCGTTGTCCGGAATTATTGGGCGTAAAGAGCGCGTAGGCGGCTTGTCAGGTCTGATGTGAAACCTTGGGGCTCAACCCCAAGCGTGCATCGGAAACCGGCTTGCTAGAGTCTGGGAGAGGAGAGTGGAATTCCTGGTGTAGCGGTGAAATGCGTAGATATCAGGAGGAACACCAGTTGCGAAGGCGGCTCTCTGGAACAGTACTGACGCTGAGGCGCGAAAGCTAGGGGAGCAAACAGG
26c129a68be1514e9d250e74bd3261d4	0	0	0	0	0	0	0	0	0	0	0	0	4	0	0	0	0	0	0	0	0	0	0	0	0	0	0	d__Bacteria; p__Planctomycetota; c__Planctomycetes; o__Gemmatales; f__Gemmataceae; g__uncultured; s__uncultured_bacterium	0.711109	GACGAACCGTGCTAACGTTGTTCGGAATCACTGGGCTTAAAGGGCGCGTAGGCGGTTTGCAAAGTCAAGGGTGAAATCTTTCGGCCCAACCGGAAAAGGGCCTTTGATACTAGCAAACTAGAGCGAGGTAGGGGCAGATGGAACTTCCGGTGGAGCGGTGAAATGTGTTGATATCGGAAGGAACGCCGGTGGCGAAAGCGATCTGCTGGACCTCTTCTGACGCTGAGGCGCGAAAGCCAGGGGAGCAAACGGG
26d5d850a2f7fd3e49010c415da9211c	0	0	0	0	4	5	0	0	0	0	6	0	0	0	0	0	0	0	2	0	0	0	0	0	0	0	0	d__Bacteria; p__Patescibacteria	0.965331	TACGTAGGGTCCGAGCGTTATCCGGAATTACTGGGCGTAAAGAGTTCTGTAGGCGGATTGTCAAGTTTAGGTTGAAACTCCAAGGCTCAACCTCGGATTTGGCCTAAATACTGATAATCTAGAGACTCGTAGGGACTGGGGGAACAGGTGGTGGAGCAGTGAAATGCGTTGATATCACCTGGAACACCAAAGGCGAAGGCACCTGGTTGGGCGAGTTCTGACGCTGAGAGACGAAAGCGTGGGGAGCAAAACGG
26dbef51cdba97c1f8b84a235ea06f3c	0	11	0	0	0	0	0	0	0	29	0	0	0	0	0	0	0	0	0	0	0	0	0	0	0	0	0	d__Bacteria; p__Proteobacteria; c__Alphaproteobacteria; o__Sphingomonadales; f__Sphingomonadaceae; g__Sphingomonas	0.993467	TACGGAGGGGGCTAGCGTTGTTCGGAATTACTGGGCGTAAAGCGCACGTAGGCGGCTTTGTAAGTTAGAGGTGAAAGCCCGGGGCTCAACCCCGGAATTGCCTTTAAGACTGCATCGCTTGAACGTCGGAGAGGTGAGTGGAATTCCGAGTGTAGAGGTGAAATTCGTAGATATTCGGAAGAACACCAGTGGCGAAGGCGGCTCACTGGACGACTGTTGACGCTGAGGTGCGAAAGCGTGGGGAGCAAACAGG
26e2db32ed2860bfff863f7ff06bc460	0	0	0	0	0	0	0	0	0	0	0	0	0	0	0	0	0	0	19	0	0	0	0	0	0	0	0	d__Bacteria; p__Verrucomicrobiota; c__Verrucomicrobiae; o__Opitutales; f__Opitutaceae; g__Alterococcus; s__uncultured_bacterium	1	TACAGAGACTGCAAGCGTTGTTCGGATTCACTGGGCGTAAAGGGTGCGCAGGCGGCCGGATGTGTCGGGTGTGAAAGCTCGAGGCTTAACCTCGAAACTGCGCCCGAAACTATCCGGCTAGAGTACTGGAGAGGGAAGCGGAATTCACGGTGTAGCAGTGAAATGCGTAGATATCGTGAGGAACACCAATGGCGAAGGCAGCTTCCTGGACAGTTACTGACGCTCAGGCACGAAAGCGTGGGGAGCAAAAGGG
26e39e38f2061b4da21302feda638a8a	0	0	37	0	0	0	0	0	0	0	0	0	0	0	0	0	0	0	0	0	0	0	0	0	0	0	0	d__Bacteria; p__Acidobacteriota; c__Vicinamibacteria; o__Vicinamibacterales; f__uncultured; g__uncultured; s__uncultured_bacterium	0.991777	TACGGGGGGGGCAAGCGTTGTTCGGAATTACTGGGCGTAAAGGGCTCGTAGGTGGCCTGCTAAGTCAGACGTGAAATCCCTCGGCTTAACCGGGGAACTGCGTCTGATACTGGAAGGCTTGAATCCGGGAGAGGGACGTGGAATTCCAGGTGTAGCGGTGAAATGCGTAGATATCTGGAGGAACACCGGTGGCGAAGGCGGCGTCCTGGACCGGTATTGACACTGAGGAGCGAAAGCCAGGGGAGCAAACGGG
26f2badd3de57256ad6de90240a24cb8	0	66	12	0	0	17	0	51	0	0	0	0	0	0	0	0	0	0	0	0	0	0	0	0	0	0	0	d__Bacteria; p__Chloroflexi; c__Anaerolineae; o__Anaerolineales; f__Anaerolineaceae; g__uncultured; s__uncultured_soil	0.986165	AACGTAGGTACCGAGCGTTATCCGGATTTACTGGGCGTAAAGCGCGTTCAGGCGGTTTGGCAAGTCGGGCATGAAATCTCTCGGCTCAACCGGGAGAGGTTGTCCGATACTGCTGGACTTGAGGGCAGTAGAGGGTGGTGGAATTCCGGGTGTAGTGGTGAAATGCGTAGATATCCGGAGGAACACCAGTGGCGAAAGCGGCCACCTGGACTGCACCTGACGCTGACACGCGAAAGCTAGGGGAGCGAACGGG
26fb90814bcba4c421e4788e65392fa4	0	0	0	0	0	0	0	0	0	0	0	13	22	0	5	5	0	0	0	0	0	34	6	64	39	27	22	d__Bacteria; p__Latescibacterota; c__Latescibacteria; o__Latescibacterales; f__Latescibacteraceae; g__Latescibacteraceae; s__uncultured_organism	0.90285	TACGGAGGGAGCAAGCGTTGTTCGGATTTACTGGGCGTAAAGGGCGTCTAGGCTGATTTGAAAGTCAGATGTGAAATCCCTCGGCTTAACCGGGGACCTGCATTTGATACTTCAAGTCTTGAGTACGGAAGAGGAGAGCGGAATTCCTGGTGTAGCGGTGAAATGCGTAGATATCAGGAAGAACACCGGTGGCGAAGGCGGCTCTCTGGTCCGATACTGACGCTGAAGCGCGAAAGTGCGGGGAGCGAACAGG
26fe671d01f87cf271df993c7231c6a2	0	0	0	0	46	0	0	0	0	0	0	0	0	0	0	0	0	0	0	0	0	0	0	0	0	0	0	d__Bacteria; p__Gemmatimonadota; c__Gemmatimonadetes; o__Gemmatimonadales; f__Gemmatimonadaceae; g__uncultured; s__uncultured_Gemmatimonadetes	0.856414	TACGGGGGGTGCGAGCGTTGTCCGGAATCACTGGGCGTAAAGGGCGCGTAGGTGGTCTGATAAGGGTGTGGTGAAAGCCCGGGGCTCAACCCCGGGTCGGCCGTGCCGACTGTCAGACTAGAGTGCTGTAGGGGCAGGCGGAATTCCGGGTGTAGCGGTGGAATGCGTAGAGATCCGGAGGAAGACCGGTGGCGAAGGCGGCCTGCTGGGCAGATACTGACACTGAGGCGCGACAGCGTGGGGAGCAAACAGG
270500d0d53b5e4b7c69972d5c3c22ac	0	0	58	0	0	0	0	0	0	0	0	0	0	0	0	0	0	0	0	0	0	0	0	0	0	0	0	d__Bacteria; p__Bacteroidota; c__Bacteroidia; o__Bacteroidales; f__Prolixibacteraceae; g__WCHB1-32; s__uncultured_bacterium	0.967183	TACGGAGGATGCGAGCGTTATCCGGATTCATTGGGTTTAAAGGGTGCGTAGGCGGCTTTTTAAGTCAGTGGTGAAATCCTGCCGCTTAACGGTAGAATTGCCATTGATACTGAAAAGCTTGAGTACATTTGAGGTAAGCGGAATGTGTAGTGTAGCGGTGAAATGCTTAGATATTACACAGAACACCAATTGCGAAGGCAGCTTACTAAACTGTTACTGACGCTGATGCACGAAAGCGTGGGGAGCGAACAGG
270df5925731177cbbc8aa29a2185a53	16	6	0	0	0	0	0	0	0	21	0	0	0	0	0	0	0	0	0	0	0	0	0	0	0	0	0	d__Bacteria; p__Planctomycetota; c__Planctomycetes; o__Planctomycetales; f__Rubinisphaeraceae; g__SH-PL14; s__uncultured_Planctomycetaceae	0.856	GACGAACTGTGCGAACGTTATTCGGAATCACTGGGCTTACAGGGTGCGTAGGCGGCTTGTTAAGTAGGGTGTGAAATCCCCCGGCCCAACCGGGGAATTGCGCTCTAAACTAGCAGGCTTGAGTGAGCTAGGGGTGCACGGAACTTCCAGTGGAGCGGTGAAATGTGTTGATATTGGAAGGAACACCGGAGGCGAAAGCGGTGCACTGGGGCTTAACTGACGCTGAGGCACGAAAGCCAGGGGAGCGAACGGG
271efb25f6f42b0a1baa970cd6c2b706	0	0	0	0	0	0	0	0	0	0	17	23	62	26	78	59	0	0	97	0	23	39	0	140	94	181	213	d__Bacteria; p__Actinobacteriota; c__Coriobacteriia; o__OPB41; f__OPB41; g__OPB41; s__uncultured_Coriobacteriaceae	0.921643	TACGTATGGGGCAAGCGTTATCCGGATTCATTGGGCGTAAAGAGCGCGTAGGCGGTTTGTTAAGTCAGATGTGAAAACCGGGGGCTCAACCCGCGGCCTGCATCTGAAACTGGCAGACTTGAGTCTGGTAGAGGAAAGTGGAATTCCCAGTGTAGCGGTGAAATGCGCAGATATTGGGAGGAACACCAGTGGCGAAGGCGGCTTTCTGGGCCACGACTGACGCTGAGGCGCGAAAGCTAGGGGAGCAAACAGG
27234b3dd045c92e18cb85e9e70decab	0	0	0	0	0	0	0	2	0	0	0	0	0	0	0	0	0	0	0	0	0	0	0	0	0	0	0	d__Bacteria; p__Bdellovibrionota; c__Bdellovibrionia; o__Bdellovibrionales; f__Bdellovibrionaceae; g__Bdellovibrio	1	TACGAAGGGTCCAAGCGTTGTTCGGAATCATTGGGCGTAAAGCGAGTGCAGGTGGCTCTTTAAGTCAGGAGTGAAAGCCCAGGGCTTAACCCTGGAAGTGCTTTTGAAACTGGAGAGCTTGAGTGTGGGAGAGGGTGCTAGAATACCTAATGTAGTGGTGAAATACGTAGATATTAGGTGGAACACCGGTGGCGAAGGCGGGCACCTGGCCCAACACTGACACTTAGACTCGAAAGCGTGGGGATCAAACAGG
27243f78d593532ce820192c00e1dd70	0	0	0	0	0	0	0	0	0	0	0	0	0	0	0	0	0	0	0	0	9	1095	0	327	0	0	0	d__Bacteria; p__Firmicutes; c__Clostridia; o__Clostridiales; f__Clostridiaceae; g__Proteiniclasticum; s__Clostridium_sp.	0.962551	TACGTAGGTGGCGAGCGTTGTCCGGAATTATTGGGCGTAAAGGATGCGTAGGTGGATATTTAAGTGGGATGTGAAATCCCCGGGCTCAACCCGGGAACTGCATTCCATACTGGATGTCTAGAGTGCAGGAGAGGAAAGTGGAATTCCTAGTGTAGCGGTGAAATGCGTAGATATTAGGAGGAACACCAGTGGCGAAGGCGACTTTCTGGACTGTAACTGACACTGAGGCATGAAAGCGTGGGTAGCAAACAGG
275ee2e619b4f94ecc855fdc2fbde926	0	0	0	0	0	0	0	0	0	23	0	0	0	0	0	0	0	0	0	0	0	0	0	0	0	0	0	d__Bacteria	0.999998	TACGGGGGGTGCGAGCGTTGTCCGGATTCACTGGGCGTAAAGGGCGCGTAGGCGGCTGGCTCAGTCGGGCCTGTAAGTGCGGGGCTCAACCCCGTGATGGGCTCGGGACGGGCTGGCTGGGGCGCGGTCGAGGGAGACGGAATGCCGGGTGTAGTGGTGAAATGCGTAGAGATCCGGCGGAACACCGGTGGTGAAGACGGTCTCCTGGGCCGAGGGCCGACGCTGAGGCGCGAGAGCGTGGGGAGCGAACCGG
277297d556cd1abee7d9101d84af6dc5	58	0	0	0	0	0	0	0	0	63	76	0	0	0	0	0	0	0	180	0	0	0	0	0	0	0	0	d__Bacteria; p__Acidobacteriota; c__Vicinamibacteria; o__Vicinamibacterales; f__uncultured; g__uncultured	0.999999	TACGGGGGGGGCAAGCGTTGTTCGGAATTACTGGGCGTAAAGGGCTCGTAGGTGGCCAACTAAGTCAGACGTGAAATCCCTCGGCTTAACCGGGGAACTGCGTCTGATACTGGATGGCTTGAGTTTGGGAGAGGGATGCGGAATTCCAGGTGTAGCGGTGAAATGCGTAGATATCTGGAGGAACACCGGTGGCGAAGGCGGCATCCTGGACCAACACTGACACTGAGGAGCGAAAGCCAGGGGAGCAAACGGG
277316b5ed508b468a5f475c2c426886	0	0	0	0	0	0	0	0	0	21	0	0	0	0	0	0	0	0	0	0	0	0	0	0	0	0	0	d__Bacteria; p__WS2; c__WS2; o__WS2; f__WS2; g__WS2; s__uncultured_Firmicutes	0.946563	TACGTAAGTGGCGAGCGTTATCCGGAATCACTGGGCGTAAAGAGTGCGTAGGCGGTTGGGTAAGTTAGATTTGAAATCCCGGGGCTCAACTCCGGACCCGGATCTAAAACTACCTGACTGGAGCAGATCAGAGGACAGCGGAATTCCCGGTGTAGCGGTAATATGCGTAGATATCGGGAGGAACACCAGTGGCGAAGGCGGCTGTCTGGGGTCTTGCTGACGCTGAGGCACGAAAGCCAGGGGAGCGAACGGG
279a31f7cbc8f74fa2b1729a1faff4f6	0	176	0	76	0	0	0	0	0	0	0	0	0	0	0	0	0	0	0	0	0	0	0	0	0	0	0	d__Bacteria; p__Nitrospirota; c__Nitrospiria; o__Nitrospirales; f__Nitrospiraceae; g__Nitrospira; s__uncultured_Green	0.981713	TACGAAGGTGGCAAGCGTTATTCGGATTTACTGGGCGTACAGGGAGCGTAGGCGGTTCGGTAAGCCCTCTGTGAAATCTCCAGGCTTAACCTGGAACAGTCGGAGGGGACTGCTGGGCTAGAGGACGGGAGAGGAGCGCGGAATTCCCGGTGTAGCGGTGAAATGCGTAGAGATCGGGAGGAAGGCCGGTGGCGAAGGCGGCGCTCTGGAACGTATCTGACGCTGAGGCTCGAAAGCGTGGGGAGCAAACAGG
27b3387afc6aa8bc39c9bb7de2d44576	0	9	2	0	0	0	0	0	0	0	0	0	0	0	0	0	0	0	0	0	0	0	0	0	0	0	0	d__Bacteria; p__Patescibacteria; c__CPR2; o__CPR2; f__CPR2; g__CPR2; s__uncultured_eubacterium	0.85787	TACGTAGGGTGCAAGCGTTATCCGGAATTACTGGGCGTAAAGCGTGTGTAGGTGGTTTGTTAAGTTAAATGTTAAATCTATGGGCTCAACTCATAGGCCGCATTTAATACTGGCAAACTCGAGGGCGGTAGAGGTGAGTAGAATTAGTGGTGTAGCGGTAATATGCGTAGATATCACTAGGAATACCAATGGCGAAGGCAGCTCACTGGTCCGTACCTGACACTGAGACACGAAAGCGTGGGGAGCGAACGGG
27ddf4ef80e457e0ab85b4b65ad2d85a	41	0	119	0	0	0	0	16	0	65	0	0	0	0	0	0	0	0	0	0	0	0	0	0	0	0	0	d__Bacteria; p__Proteobacteria; c__Gammaproteobacteria; o__Burkholderiales; f__TRA3-20; g__TRA3-20	0.999992	TACGTAGGGTGCAGGCGTTAATCGGAATTACTGGGCGTAAAGCGTGCGCAGGCGGCTCCTTAAGTCAGATGTGAAATCCCCGGGCTTAACCTGGGAACTGCGTTTGAAACTGAGGGGCTAGAGTGTGGAAGAGGGGGGTGGAATTCCAGGTGTAGCAGTGAAATGCGTAGAGATCTGGAGGAACACCGATGGCGAAGGCAGCCCCCTGGGCTAACACTGACGCTCATGCACGAAAGCGTGGGGAGCAAACAGG
27df4fde2e472d82b228405d8a82a6c2	0	3	0	0	0	0	0	0	0	0	0	0	0	0	0	0	0	0	0	0	0	0	0	0	0	0	0	d__Bacteria; p__Bdellovibrionota; c__Oligoflexia; o__0319-6G20; f__0319-6G20; g__0319-6G20	0.993191	TACGTAGGGTGCAAGCGTTGTTCGGAATCATTGGGCGTAAAGCGAGTGCAGGCTGTTAATTAAGTCGGGTGTGAAATCCCTGGGCTCAACCGAGGAAGTGCATCCGAAACTAATTAGCTAGAGAATGGTAGAGGAAGGTGGAATTCCAAGTGTAGAGGTGAAATTCGTAGATATTTGGAGGAATACCGGAGGCGAAGGCGGCCTTCTGGACCATTTCTGACGCTGAGACTCGAAAGCGTGGGGAGCAAACAGG
27fafba378bd7fef36da7f68a11c522b	0	0	0	0	2	38	0	0	0	0	0	0	0	0	7	0	0	0	0	0	0	0	0	0	0	0	0	d__Bacteria; p__Chloroflexi; c__Anaerolineae; o__RBG-13-54-9; f__RBG-13-54-9; g__RBG-13-54-9; s__uncultured_bacterium	0.980556	GACGTAAGAGGCGAGCGTTATCCGGATTTACTGGGCGTAAAGGGCAAGTAGGCGGTACGGCAAGTCAGTTGTGACAGATCCCGGCTTAACTGGGAGAGGACGATTGAGACTGTCGAGCTAGAGGACAGGAGAGGGAAGCGGAATTCCTTGTGTAGCGGTGGAATGCTCAGATACAAGGAGGAACACCAGTGGCGAAGGCGGCTTTCTGGCCTGGTCCTGACGCTGAAGAGCGAAAGCTAGGGGAGCAAACGGG
281fe8f31aed641c3ffbd3080f62365d	0	0	0	16	222	1054	0	0	0	0	0	0	0	0	0	6	0	0	0	0	0	0	0	0	0	0	0	d__Bacteria; p__Acidobacteriota; c__Holophagae; o__Holophagales; f__Holophagaceae; g__Holophagaceae; s__metagenome	0.863947	TACAGAGGGGGCAAGCGTTATTCGGAATTATTGGGCGTAAAGGGCGCGTAGGCGGCTTTTTAAGTGAGATGTGTAATCCCCGAGCTCAACTTGGGAACTGCATCTCATACTGGGAGGCTAGAGTACTGGAGAGGGTGGTAGAATTCCACGTGTAGCGGTGAAATGCGTAGAGATGTGGAGGAATACCAGTGGCGAAGGCGGCCACCTGGACAGTAACTGACGCTGAGGCGCGAAAGTGTGGGTAGCAAACAGG
282fe7a7bd73a793a15f7e91cf030c88	0	0	0	0	0	0	0	0	0	24	0	0	0	0	0	0	0	0	0	0	0	0	0	0	0	0	0	d__Bacteria; p__Acidobacteriota; c__Blastocatellia; o__11-24; f__11-24; g__11-24; s__uncultured_Acidobacteriales	0.909437	TACGGGGGGGGCAAGCGTTGTTCGGAATTACTGGGCGTAAAGCGCGTGTAGGCGGCTTTTTAAGTCAGACGTGAAAGCCCTAGGCTTAACCTAGGAACTGCGTTTGATACTGAAAAGCTAGAGTGTGGAAGAGGCTACTGGAATTCCGTGTGTAGCGGTGAAATGCGTAGATATACGGAGGAACACCTGCGGCGAAGGCGGGTAGCTGGGCCAACACTGACGCTGAGACGCGAAAGCTAGGGGAGCAAACGGG
284b076e60a9979505e498c65f132238	0	4	0	0	0	0	0	0	0	0	0	0	0	0	0	0	0	0	0	0	0	0	0	0	0	0	0	d__Bacteria; p__Myxococcota; c__bacteriap25; o__bacteriap25; f__bacteriap25; g__bacteriap25; s__uncultured_deep-sea	0.92659	TACGGAGGGTGCAAGCGTTGTTCGGATTTACTGGGCGTAAAGCGCGTCTAGGCGGAAAGATAAGTCACGTGTGAAAGACCTGGGCTCAACCCAGGAATTGCGCTTGAAACTATCTTCCTTGAGTGATGGAGAGGTGAGCAGAATTCCATGTGTAGCAGTGAAATGCGTAGATATATGGAAGAATATCAGAGGCGAAGGCGGCTCACTGGCCATTTACTGACGCTGAAGCGCGAAAGCGTGGGGAGCAAACAGG
285e160d99e5861fe736d8a031d9ffac	0	4	0	0	0	0	0	0	0	8	0	0	0	0	0	0	0	0	0	0	0	0	0	0	0	0	0	d__Bacteria; p__Bdellovibrionota; c__Bdellovibrionia; o__Bdellovibrionales; f__Bdellovibrionaceae; g__OM27_clade; s__uncultured_bacterium	0.830855	TACAGAGGGTGCAAGCGTTGCTCGGATTTACTGGGCGTAAAGCGTACGCAGACGGTGAGAAAGGTCGGATGTGAAAGCCCCGGGCTCAACCCGGGAACTGCATCCGAAACCATCTCGCTAGAGTATGGGAGAGGGAAGCGGAATTCCTGGTGTAGAGGTGAAATTCGTAGATATCAGGAGGAACATCTGCGGCGAAGGCGGCTTCCTGGCCCATTACTGACGTTCAGGTACGAAAGCGTGGGTAGCAAACAGG
285ecbac2bcac913772c95d77ac7fe8f	0	0	0	0	0	0	0	0	0	0	0	0	0	0	0	0	0	0	0	0	0	0	0	0	92	0	0	d__Bacteria; p__Armatimonadota; c__uncultured; o__uncultured; f__uncultured; g__uncultured; s__uncultured_bacterium	0.949567	TACGTAGGGGGCGAGCGTTGTCCGAATTTACTGGGCGTAAAGCGCGTGTAGGCGGTTCTTTAAGTCAGGTGTGAAATCCTGTGGCTCAACCACAGAACTGCATTTGAAACTGAAGGGCTTGAGTGTGGGAGAGGAAAGTGGAATTCCTGGTGTAGCGGTGAAATGCGTAGATATCAGGAGGAACACCCGTGGCGAAGGCGGCTTTCTGGCCCACCACTGACGCTGAGACGCGAAAGCTAGGGGAGCGAACGGG
286049c4d2da0deeb25a0e8f11efe5f4	0	0	0	0	0	0	0	0	0	10	0	0	0	0	0	0	0	0	0	0	0	0	0	0	0	0	0	d__Bacteria; p__Proteobacteria; c__Gammaproteobacteria	1	TACAGAGGGTGCAAGCGTTAATCGGAATTACTGGGCGTAAAGCGCGCGTAGGCGGCTGTCTAAGTCGGGTGTGAAAGCCCCGGGCTCAACCTGGGAACTGCATTCGATACTGGACGGCTAGAGTATGAGAGAGGGAGGTAGAATTCCACGTGTAGCGGTGAAATGCGTAGATATGTGGAGGAATACCGGTGGCGAAGGCGGCCTCCTGGTTCAATACTGACGCTGAGGTGCGAAAGCGTGGGGAGCAAACAGG
286cbdff7002fba408d31c1be9302a80	0	0	8	0	0	0	0	3	0	0	0	0	0	0	0	0	0	0	0	0	0	0	0	0	0	0	0	d__Bacteria; p__Firmicutes; c__Clostridia; o__Lachnospirales; f__Lachnospiraceae; g__Anaerocolumna; s__uncultured_bacterium	0.782382	TACGTAGGGGGCAAGCGTTATCCGGATTTACTGGGTGTAAAGGGAGCGTAGGTGGTATGGTAAGTCAGGTGTGAAAGCCCGGGGCTCAACTCCGGGATTGCATTTGAAACTACCAAACTAGAGTGCAGGAGAGGTAAGTGGAATTCCTAGTGTAGCGGTGAAATGCGTAGATATTAGGAGGAACACCAGTGGCGAAGGCGGCTTACTGGACTGTAACTGACACTGAGGCTCGAAAGCGTGGGGAGCAAACAGG
2872756ed3459c0dde41e5a9e2ca7f93	0	0	0	0	0	0	0	11	0	0	0	0	0	0	0	0	0	0	0	0	0	0	0	0	0	0	0	d__Bacteria; p__Actinobacteriota; c__Actinobacteria; o__Micrococcales; f__Intrasporangiaceae; g__Aquipuribacter; s__uncultured_bacterium	0.933277	TACGTAGGGTGCAAGCGTTGTCCGGAATTATTGGGCGTAAAGAGCTCGTAGGTGGTTCGTCGCGTCTGCTGTGAAAGTCCGAGGCTTAACCTCGGATCTGCAGTGGGTACGGGCGGACTAGAGTGCGGTAGAGGAGATCGGAATTCCTGGTGTAGCGGTGGAATGCGCAGATATCAGGAGGAACACCGGTGGCGAAGGCGGATCTCTGGGCCGTAACTGACGCTGAGGAGCGAAAGCATGGGGAGCGAACAGG
28961ff98fd1e82d982324ed02ce763a	0	0	0	0	0	0	0	0	0	0	0	0	0	0	0	0	0	0	0	0	465	0	0	0	0	0	0	d__Bacteria; p__Firmicutes; c__Bacilli; o__Bacillales; f__Planococcaceae; g__Psychrobacillus	0.985204	TACGTAGGTGGCAAGCGTTGTCCGGAATTATTGGGCGTAAAGCGCGCGCAGGCGGTCCTTTAAGTCTGATGTGAAATCCCACGGCTCAACCGTGGAAGGTCATTGGAAACTGGGGGACTTGAGTACAGAAGAGGAAAGTGGAATTCCAAGTGTAGCGGTGAAATGCGTAGAGATTTGGAGGAACACCAGTGGCGAAGGCGACTTTCTGGTCTGTAACTGACGCTGAGGCGCGAAAGCGTGGGGAGCAAACAGG
289c294a3963b6e58cb16f57aca2cf14	0	58	0	0	0	0	92	76	0	386	0	0	0	0	0	22	0	0	0	0	0	0	0	0	0	0	0	d__Bacteria; p__Bacteroidota; c__Bacteroidia; o__Sphingobacteriales; f__Sphingobacteriaceae; g__Pedobacter	0.840661	TACGGAGGATCCAAGCGTTATCCGGATTTATTGGGTTTAAAGGGTGCGTAGGCGGCTTATTAAGTCAGGGGTGAAAGACGGTGGCTCAACCATCGCAGTGCCCTTGATACTGATGAGCTTGAATACACTTGAGGTAGGCGGAATGTGACAAGTAGCGGTGAAATGCATAGATATGTCACAGAACACCAATTGCGAAGGCAGCTTACTAAGGTGCAATTGACGCTGAGGCACGAAAGCGTGGGGATCAAACAGG
28b2eb29c763f9b68f30f9b2623250e0	9	0	0	0	0	0	0	0	0	25	0	0	0	0	0	0	0	0	0	0	0	0	0	0	0	0	0	d__Bacteria; p__Proteobacteria; c__Alphaproteobacteria; o__Caulobacterales; f__Caulobacteraceae; g__Phenylobacterium	0.909686	TACGAAGGGGGCTAGCGTTGCTCGGAATTACTGGGCGTAAAGGGCGCGTAGGCGGACAGTTTAGTCAGAGGTAAAAGCCCAGGGCTCAACCTTGGAACTGCCTTTGATACTGGCTGTCTTGAGTACGGGAGAGGTGAGTGGAACTCCGAGTGTAGAGGTGAAATTCGTAGATATTCGGAAGAACACCAGTGGCGAAGGCGACTCACTGGCCCGTTACTGACGCTGAGGCGCGAAAGCGTGGGGAGCAAACAGG
28c427905330f78440ad9056796b4ef5	0	0	0	0	0	0	0	0	0	6	0	0	0	0	0	0	0	0	0	0	0	0	0	0	0	0	0	d__Bacteria; p__Proteobacteria; c__Alphaproteobacteria; o__Rhizobiales; f__Hyphomicrobiaceae; g__Hyphomicrobium	0.971322	TACGAAGGGGGCTAGCGTTGTTCGGAATCACTGGGCGTAAAGCGCACGTAGGCGGACCTATAAGTCAGGGGTGAAATCCCGGGGCTCAACCTCGGAACTGCCTCTGATACTGTGGGTCTCGAGACCGGAAGAGGTGAGTGGAATTCCTAGTGTAGAGGTGAAATTCGTAGATATTAGGAAGAACACCAGTGGCGAAGGCGGCTCACTGGTCCGGTTCTGACGCTGAGGTGCGAAAGCGTGGGGAGCAAACAGG
28cf40279096cf59c20607994ae212d6	0	0	0	0	0	0	0	0	0	0	0	0	0	0	6	6	0	0	0	0	0	34	0	0	0	0	0	d__Bacteria; p__Planctomycetota; c__vadinHA49; o__vadinHA49; f__vadinHA49; g__vadinHA49; s__uncultured_bacterium	0.833484	GACAGAGGTGGCAAGCGTTATTCGGAATTACTGGGCATAAAGGGCGCGTAGGTGGTCATGTATGTCAGGGGTGAAAGCCCTCGGCCTAACCGGGGAATTGCCTCTGAAACCACATGACTAGAGGGCAAGAGAGGAGAGTGGAACTCGAGGTGGAGCGGTGAAATGCGTAGATATCTCGGGGAACGCCGGTGGCGAAAGCGGCTCTCTGGATTGCTTCTGACACTGAGGCGCGAAAGCCAGGGGAGCAAACGGG
28d780a6190ca43085bde53bdcd1d4b3	0	0	0	0	0	0	0	0	0	0	0	0	0	0	5	0	0	0	0	0	0	0	0	0	0	0	0	d__Archaea; p__Nanoarchaeota; c__Nanoarchaeia; o__Woesearchaeales	0.909529	TCCCAGCAGTCCAAGTTGCAGCCAGCTTTATTGGGTCTAAAACATCCGTAGCTTGTTTAACAAGTTTCTTGTGAAATCTGGCATCTTAAGTGTCGGACGTGCAAGAAATACTGTTAGGCTTGAGACCGGTAGATGTAAGGAGTACACTTAAGGTAGTGGTAAAATACGTTAATCTTAGGTGGACTAACAATCGAGCGAAGGCACCTTACAAGGACGGATCTGACAGTGAGGGATGAAGGCTAGGGGCGCAAAACGG
28e6de03034eaa896da0c2b7729c0584	0	0	0	0	0	0	31	0	0	83	0	0	0	0	0	0	0	0	0	0	0	0	0	0	0	0	0	d__Bacteria; p__Proteobacteria; c__Gammaproteobacteria; o__PLTA13; f__PLTA13; g__PLTA13	1	TACAGAGGGTGCGAGCGTTAATCGGAATTACTGGGCGTAAAGCGCACGTAGGTGGCGACGTAAGTCGGGTGTGAAAGCCCCGGGCTCAACCTGGGAACTGCATTCGAGACTGCATTGCTGGAGTACGGAAGAGGAGGGCGGAATTCCCGGTGTAGCGGTGAAATGCGTAGATATCGGGAGGAACATCAGTGGCGAAGGCGGCCCTCTGGTCCAGTACTGACACTCAAGTGCGAAAGCGTGGGGAGCAAACAGG
29027fe7af64373daa4d46c134fac862	0	0	0	0	0	0	27	85	0	0	0	0	0	0	0	0	0	0	0	0	0	0	0	0	0	0	0	d__Bacteria; p__Patescibacteria; c__uncultured; o__uncultured; f__uncultured; g__uncultured; s__uncultured_bacterium	1	TACGTGGAGTCCAAGCGTTATCCGGATTTACTGGGCGTAAAGCGTCTGTAGGTGTCCAATTAAGTCTTCGGTGAAATCTCCGGGCTCAACTCGGAAACTGTCGAGGAAACTAGTTGGATCGAGTTTGGTAGAGGTAGATGGAATTCTTGGTGTAGAGGTAAAATTCGTTGATATCAAGAAGAACACCAGTGGCGAAGGCGATCTACTGGGCCAATACTGACACTGAGAGACGAAAGCGTGGGGAGCGAACGGG
29070050e5eb03cda9ba275dc75382bc	0	0	0	43	0	0	0	0	0	0	0	0	0	0	0	0	0	0	0	0	0	0	0	0	0	0	0	d__Bacteria; p__Chloroflexi; c__Chloroflexia; o__Thermomicrobiales; f__JG30-KF-CM45; g__JG30-KF-CM45	0.999999	TACGTAGGGGCCGAGCGTTGTCCGGAATTACTGGGCGTAAAGCGCGCGCAGGCGGCTTTTCAAGCCTGACGTGAAAGCCCCCGGCTCAACCGGGGAGGGTCGTCGGGGACTGGAGAGCTTGAGGGCGGTAGGGGCCGGTGGAATTCCCGGTGTAGTGGTGAAATGCGTAGAGATCGGGAGGAACACCAGTAGCGAAGGCGGCCGGCTGGGCCGACCCTGACGCTGAGGCGCGAAGGCGTGGGGAGCGAACGGG
29115e7bd8ef43044853d0193cf6f622	0	27	0	0	0	0	0	0	0	0	0	0	0	0	38	44	0	0	0	126	84	0	0	0	0	0	0	d__Bacteria; p__Actinobacteriota; c__Actinobacteria; o__Corynebacteriales; f__Mycobacteriaceae; g__Mycobacterium	1	TACGTAGGGTGCGAGCGTTGTCCGGAATTACTGGGCGTAAAGAGCTCGTAGGTGGTTTGTCGCGTTGTTCGTGAAAACTCACAGCTCAACTGTGGGCGTGCGGGCGATACGGGCAGACTGGAGTACTGCAGGGGAGACTGGAATTCCTGGTGTAGCGGTGGAATGCGCAGATATCAGGAGGAACACCGGTGGCGAAGGCGGGTCTCTGGGCAGTAACTGACGCTGAGGAGCGAAAGCGTGGGGAGCGAACAGG
2913c76b6a04bb813fcfcff6676e7fbb	0	0	0	0	0	0	0	0	0	7	0	0	0	0	0	0	0	0	0	0	0	0	0	0	0	0	0	d__Bacteria; p__Dependentiae; c__Babeliae; o__Babeliales; f__Vermiphilaceae; g__Vermiphilaceae; s__uncultured_bacterium	0.790556	TACGAGGGGTGCGAGCGTTATTCGGAATTATTGGGCGTACAGGGCGCGTAGACGGCGTGTTAAGTCAACTGTTAAATTCCCCGGCCTAACTGGGGACCAGCAGTAGATACTGATGTGCTAGAGGATGGAAGAGAGAAGTGGAATTCTCGGAGTAGCGGTAAAATGCGTAGATCTCGAGAGGAACACCGATGGCGAAGGCAGCTTCTTGGTCCATATCTGACGTTGAGGCGCGAAAGCGTGGGGAGCAAACAGG
291688ee72a8e8f0c338c29ab0373336	0	0	0	0	0	0	0	0	0	0	0	32	25	9	24	18	0	0	0	0	0	15	0	24	39	0	0	d__Bacteria; p__Patescibacteria; c__Berkelbacteria; o__Berkelbacteria; f__Berkelbacteria; g__Berkelbacteria; s__uncultured_bacterium	0.976627	TACGTAGGGTCCGAGCGTTATCCGGAATTATTGGGCGTAAAGAGTGCGTAGGTGGTTTGGTAAGTTCTACCTTAAATATCGAGGCCTAACCTCGAACATGGGTAGAATACTGCCTGACTTGAGTATTGCAGGGGCAAGTGGAATGTACGGTGTAGGAGTAAAATCCATTGATATCGTATAGAACACCAATGGCGAAGGCAACTTGCTAGGCAATTACTGACACTGAGGCACGAAAGCGTGGGTAGCGAACGGG
[truncated: 4,521 more rows]
