# Supplementary material for: Nitrogen Redox Controls on Greenhouse Gas Production in Yedoma Taliks
Source: Glob Chang Biol. 2025 Jul 21;31(7):e70356. doi: 10.1111/gcb.70356 (PMC12277943; doi:10.1111/gcb.70356)
Supplement: Supplementary file 1 — Data S1. [file GCB-31-e70356-s001.zip › gcb70356-sup-0007-DataS6.xlsx]

## Sheet: Sheet1
KEGG_function	68_BH1	106_BH1	166_BH1	186_BH1	259_BH1	8_BH2	195_BH2	86_BH1	23_BH1	56_BH1	295_BH1	305_BH1	38_BH2	84_BH2	146_BH2	225_BH2	50_BH6	100_BH6	162_BH6	198_BH6	285_BH6	345_BH6	535_BH6	564_BH6	655_BH6	695_BH6	711_BH6
K00001	5805.16	19236.8	10917.5	13604.8	6394.64	8919.96	3540.46	42695	30716.1	20883.3	9036.49	16241.3	13276.3	24865.5	9508.29	12316.1	6270.5	11778.5	9804.8	6001.63	3143.27	3930.36	8729.67	7217.5	13707	17358.5	12975.5
K00002	0	5.5	56.5	46	6.5	0	0	0	0	0	61	26	0	0	0	0	0	14	0	17	12.5	7.5	14.5	7.5	126.5	68.5	96.5
K00003	12004.8	21127.5	19302.7	17755.2	9674.97	13371.5	14956.3	47303.1	37418.6	34564.3	22160.2	23060.6	32370.2	43553.5	32349.3	33565.3	24151.8	23979	26333.1	19607	20800.1	22651.2	17462	26369.9	35618	28991	29507.8
K00004	2047.52	6136.5	3702	5360.8	2749.77	1940.8	960.8	17287.2	11793.9	8141.02	4266.45	5881.43	4373	6660	1972.8	4043.6	1213	4075.8	1660.8	4117.3	2714.6	3244.2	3177.5	2739.5	7620	9260	5245.5
K00005	323.25	1520.67	1653.21	2538.25	1792.03	99.67	125.69	430.19	880.33	185.25	20733.5	7845.59	237.91	1995	398.2	452.24	161	64	30	201	77	14	384.5	90	407.5	552.5	764.75
K00006	738	2239	146	52	320	47	680	246	926	1884	492	621	1157	1411	953	1902	1965	122	2006	0	0	0	0	0	0	0	0
K00007	110	106	163	363	794	97	30	168	273	184	10032	3287	58	29	109	65	285	1458	338	879	306	0	0	0	0	0	163
K00008	11024.5	18687.3	16020	19174	7626	8295.83	9417	57412.5	42604	39201.2	11422.8	19483.7	27505.5	23184.5	21549.5	29020.5	14530.5	10310.5	13226.5	10301.2	21201	9554.33	10013.8	28569.4	32740.5	24643.5	17864
K00009	1926.33	6451.67	4461	7305	3109	1486.67	1339.69	14714.8	10824	7147.33	13208.7	9301.33	4513.91	4740	2669.06	5032.24	187	3685	583	5025	10065	4654	891	8125	4967	3161	1837
K00010	7044.61	22714.6	15348.7	22668.6	12997.1	10091.8	4099.6	67373.7	44104.4	29197.4	51945.4	40125.3	16647	8304	8698.6	16230.2	2840.5	11013.1	5050.6	10172.5	8855.87	22043.4	13464.8	8327.8	13026.5	7874	4797
K00012	13864.6	27710.3	24742.7	24514.2	12093.9	14613.1	20183.3	50081.2	43942.3	38744.6	35990.5	32867	34256.1	72042	42763	45404.8	26131.8	24518	26625	16491.5	12929.6	31171.5	19463.1	27929.4	30984.5	28118.5	28888.2
K00013	13280.2	25399.6	24570.2	22483	11873.5	14121.6	20295.5	48563.4	38885.6	37380.9	35308.3	30407.9	33990.6	47187	42875.9	45589	27101.8	23358.3	28448.6	19560	19592.9	24774.4	17393.5	31876.4	38162	32143	31758.5
K00014	16688.2	42605.2	36539.7	39029.8	21645.1	20966.2	21338.6	94979	67166.2	54959.4	61948.5	57389.3	41475.1	47161.5	46377.7	50938.1	24080.8	37019.1	29171.7	31709.3	27969.1	46833.6	29523.6	31890.2	43956	35266	34360.6
K00015	5254.83	3909.5	2844.67	1855	1056	4286.5	5998.36	11777.8	12639.5	16274.8	2626.5	3683.83	14640.9	17740	12899.5	15684.6	10043	3502.5	10050.5	3922	7914.5	3270	5200	9886.5	9871	14094	13776
K00016	1318.58	4412.5	5785.5	3483.42	1755.01	663.33	1442.21	4289.43	3745	2831.92	3106.75	2598.32	2442.49	11768	2392.79	3988.32	847.33	3191	1704.67	3518.33	7757.5	3456.33	1804	10851.5	5002.5	5485	5404.25
K00018	930.94	4881.8	4941.54	4631.3	3772.14	2664.8	2595.8	6986.82	1677.96	873.94	11658.1	9154.89	855	2091	3962.19	1660.77	1148	4310.97	2722.47	5109.17	1982.93	2258.7	5071.8	2091.4	2714	2560	5081.5
K00019	3918.42	13290.1	7737.71	10823.8	5847.8	7571.8	3378.46	27168.8	20625.8	13097.5	14697.4	16025.2	9719.5	23267.5	11336.9	7460.76	7264	9469.81	4795.8	6967.83	5955.44	3358.03	10656.5	4329.4	14176	15909	12761.8
K00020	11294.4	31522.8	17882.2	21262.1	12548.7	18263.8	9619.81	72245.3	55200.1	41814	41986.2	39715.8	30223.3	43242	24865.6	27888.4	25008.7	23963.8	19155.5	20309.8	24115.3	39595.7	31091	21781.9	32679	32665	29196.7
K00021	969	1870.83	529.83	211.33	254.83	0	1456	72	129	326	836.33	748	106	10	4655	1318	25	0	378	30	12.5	7.5	17.5	11.5	195.5	236.5	104.83
K00023	1012.5	5978	1538.5	2204	1038.34	3367.5	2657	8277.5	4625.5	2203	638.5	1385.5	1934	8339	3483.25	497	3643	9824.67	5036.5	2093	1390.17	527.83	5166	1709	2956	4829	8015
K00024	9319.15	18222.2	13092	11952	6130.34	10842.3	16216.4	30192.8	24599	22306.4	20758.5	16355.8	23759.1	41328.5	31109.5	34067.4	24009.8	21332.8	24292.2	19913.3	20231	13139.2	12891.2	25890.5	26523.5	26669	25083
K00027	6781.58	12228.8	14491.3	12403.1	6214.34	7027.83	6693	30623.6	26158.8	18317.8	20767.1	16872.2	17475.2	31793.5	14737.3	16668.2	15624.5	7643.68	9008.5	9806.66	20518.3	19458.8	11961.8	34222.5	37649.5	28136	20951.6
K00029	3429.6	13665.5	8497.08	8007.47	5928	7963.3	9382.13	18013.3	8475.64	6655.1	18544.6	14696.7	5763.83	10848.5	16057.2	15821.9	6741.5	21135.1	14975.8	10862.3	4150.44	12988.7	11795.8	6683.4	4845	8300.5	9314.33
K00030	3398.82	4252.16	2709.67	2103.92	1038	1762.66	2545.16	6423	5273.01	8021.16	1802.5	2264.16	7324.34	5379	5300.33	7745.01	7515.83	709.66	6535.34	262.33	138	496.33	328.5	2036.5	2744.5	2934	2300.08
K00031	11070.8	27909.9	21453.4	21026.8	13928.6	15914.1	18008.8	51330.8	31121.4	25442	46708.9	35222.1	22647.1	30486.5	31738.8	35325.8	19044.3	26346.6	25947.4	21606	19840	22245.1	16968.3	24426.8	28153	25144.5	23767
K00032	271.6	1448.8	2031.42	2371.8	2192.82	1268.8	3.8	2707.66	356.8	32.6	8759.14	5373.66	3	4	1254.08	46.6	0	115.8	13.8	928	346.6	63.2	1839.8	4.4	0	0	163
K00033	10952.9	21308	15980.4	19079.8	10218.8	13937	14342.7	55224.7	46232.7	38560.5	32199.7	28956.4	31544.3	42878	34552.5	36418.9	20643.8	18270.1	20919.3	17726.8	31591.3	26149.4	13998.6	33641.4	24769.5	25213.5	17565.3
K00034	862.76	3016.47	3536.2	5144.8	2127.3	1318.13	1018.49	3533.14	3027.8	1355.43	5649.87	6605.2	1748.91	2340	1577.27	861.51	1512	1584.14	1439.8	2725.5	5216.94	11046.5	8931.47	6983.4	5059.5	6461	5786.5
K00035	214.5	1255	1530	874	1180	2710	411	3394	1224.5	304.5	5954.5	3262.5	366	0	1112.5	79	372.5	678.5	403	801	169.5	9434	3622	23	0	247	0
K00036	12509.5	30032.1	20150.8	25757.6	14857.3	17724.4	17940.8	72779	56477.1	44742.5	44181.7	39786.1	34143.2	41972	37837.3	40615.9	21653.2	26394.3	21996.6	20969.2	28656.4	35630.9	23165.4	28278.3	31127.5	32908.5	25909
K00038	1712.83	4957	2124	3660	1728	2356	868	16008	11359.5	7466.75	2052	4393.17	5012	6076	1509	3858	826	2999.67	1196	1550.5	1355.17	1309	2144.17	2119	6617.5	7208	3230.5
K00039	0	120	0	17	0	278	95	267	209.5	29.5	0	43	54	29	248	53	11.5	75.5	0	43	34.5	0	225	0	0	247	0
K00040	1630.5	5709	2671.5	4080.5	2325.5	2596.17	1572.5	15974.2	11219	7145.5	12022.5	7656.5	5889	1468.5	2158.5	4206.5	770.5	2940.5	1589	1549.33	620.5	636	2342.5	964.5	3320.5	3623	1454.34
K00041	156.92	544.5	726.5	809	872.67	1473.17	1189	3235.09	2127.83	963.92	9882.25	3827.83	793.33	5015	1503.83	1334.67	17	861	6	694	175.5	99.5	350	474	508	1756	2280
K00042	6628.76	21932.5	10607.4	16198.8	9152.16	8772.3	4903.13	53839.6	36211.8	25366.2	25874.3	23570.7	15480.5	17412.5	12735.7	14616.4	7581	10161.1	7940.3	6358.5	4333.44	4361.53	9094.97	3367.9	14004.5	12626.5	8994
K00043	0	0	0	0	0	0	0	128	14	0	0	12	0	0	0	0	0	0	0	0	0	0	0	0	0	0	0
K00045	315.6	2330.8	3096.71	3366.8	2620.96	2518.3	273.8	4683.23	1631.8	554.1	10512.6	7957.23	2383	142	1585.94	99.6	538.5	717.3	438.8	1855	631.1	10607.2	5336.8	429.4	3222	5806	2339.5
K00046	3042.49	10054	6080.97	7778	3484.47	4800.17	6216	21757	19604	10723.8	8898.3	9570.27	6983.83	29505.5	12635.8	13035.8	1789.5	8250.01	2894.5	7146.5	5591.84	3719.33	7448.67	9440.5	6041.5	10921.5	7190.5
K00048	0	333	379	433	695	15	22	9	118	141	9790	3404	18	0	43	0	30	0	163	0	1280	457	188	364	208	264	386
K00050	4483.59	8838.96	5359.92	4745.47	3940.49	5706.63	4471.46	15792.2	8996.81	9893.93	11537.1	8987.99	10046.3	9813	7837.16	9281.94	10554.8	9491.63	12110.1	3826.33	1524.27	1188.86	4686.8	2841.9	6005	5869	11658.3
K00052	12270.8	21796.5	25939.7	22096	11268	14797.6	19400.3	48141.7	38065.1	35514.6	34217.7	28976.1	33270.7	44555	42064.8	43790.8	24957.8	24378.8	26415.6	19982	19957.9	34488.9	19630.5	31997.4	38891	32518.5	30966
K00053	12393.3	22223	23376.2	20733	11114.5	13961.8	19434.8	48958.2	37854.3	35460.3	34053.2	28422.6	32505.7	45470	41460.3	43129.8	24914.8	24534.8	26563.6	19251	19965.9	24604.5	17532.5	31611.4	38197.5	32050.5	31425.7
K00054	1269	2911.5	3478	2895	1123.5	684.16	5361	2052.67	1112.84	1571	3249	3418	1544.67	5392	13928.8	9519	605	2045.5	930	2321	653	2771.33	1064	6145	6104	5160	5913.33
K00055	3109	9167	4634.8	7772	3390.8	3282	1819	29542	19501	13491.8	4428.8	8444.6	8019	2480	3035	7761	101	1344	186	1951.5	13110.7	2007	1090.67	18271	4300	1120	680.5
K00057	10463.1	23228.8	23820.9	21750.9	11428.8	13274	16171	47486.3	37059.8	29173.8	33961.2	28826.2	27124.1	52345.5	29194.9	37490.5	23092.8	25631.3	25819.6	21226	20386.4	24603.7	17439	33685.9	36443	31863	29026.2
K00058	20306.1	39585.1	34274.7	32351.7	17822.2	23085.3	31043	82237.2	63523.3	62733	63303.2	48586.8	52558.4	71035.5	66603	73614.8	40331.8	40872.1	43018.6	31529.3	23651.4	31366.7	30601.1	36301.3	54825	53629	49090.9
K00059	61710.2	133400	102915	109247	63049.2	77921.8	70719.4	279161	218024	193416	183441	165811	166296	237692	153936	179403	119480	102279	125525	90313.3	96877.1	123529	99571.9	119946	159199	150146	124797
K00060	3244.16	9882.67	5189	6941	3459.5	2948.5	5821.69	18521.3	12826.8	10307.6	14740.7	11311	6467.41	5583.5	11448.6	15230.7	3332	2468.17	4231	1309.5	830.67	1025.83	2450.67	2703.5	3923.5	2813	2418.5
K00064	498.66	3947.6	1519	2890	2230.67	4139	1558	4687.5	2470.9	712.75	9422.6	6161.74	1950.33	2159	1708.33	462.67	1217.5	5677.84	2433	4909.23	5077.17	12574.5	7538.27	775.8	3483	6840	3957.34
K00065	1195.5	3716.3	3656.3	2768	2784.8	4216.17	880.5	8541.67	10935.2	3863.25	19095.6	10820.3	4501.5	27890.5	3478	1473.5	3210.5	6320.5	2679	7953.2	8115.5	12761.5	6390.3	5150.9	1626.5	5707.5	1174.5
K00066	544.6	2538.8	3776.71	3569.8	3777.96	2895.8	160.8	4641.73	2573.8	411.35	16515.6	10645.2	468	6467	2225.94	81.6	12	648.8	13.8	1822	506.6	9497.2	4055.8	1149.4	0	438	10
K00067	11936.5	21917.6	22614.5	21091.4	11690.3	13659.1	19333.4	36721.2	29131.9	28451.2	32121.2	28973.2	27699.4	55414.5	41076.3	39452.6	23686.2	22510.6	24128.8	18371.3	12197.5	33220.1	19844.3	24729.3	34642	29317	29474.5
K00068	20	19	0	32	21	28.67	20	124.17	21	75	439	7	52	8	105	147	105	72	95	169	83	0	13	0	220	0	0
K00073	0	0	0	0	0	0	0	0	0	0	468	32	0	0	0	0	0	0	0	0	0	0	0	36	0	0	0
K00074	18685.7	39152.2	22749.3	24392	13837.1	22564.7	21266.8	99158.1	85372.5	67424.2	31133.8	37448.9	52772	96074	53838.5	58167.3	41856	23729.9	26033	21315	19982.7	17062.8	24303.8	30710	55543	42987.5	34930.7
K00075	12111.2	23762.3	22103.4	21388.9	11336.6	14010.6	18629	48711.9	38495.1	35521.9	34183	29297.9	32286.6	46568	37788.9	43108	26517.8	23420.3	27835.6	20152	20291.4	24658.9	16880	31314.4	36010.5	30941.5	28977.4
K00076	178	367	184.33	95	83.67	415	0	628.5	1586	628.5	190	277	290	6463	73	26	1253	2598.17	734.67	4152.67	1620.33	768	487	1248	655	826	408
K00077	6372.94	17248.1	14341.5	14391.3	10240.7	11314.2	6225.28	22551.2	21335.3	16143.1	49051	32509.5	16767.2	35659	15823.6	14865.4	16804.8	18277.1	20973.4	20018.7	24770.5	31737.9	17404.4	15652.3	28259.5	25436	16189
K00082	30.49	25	27.5	45	34	590.5	49.5	751	416	229.5	21	95.51	150.5	211.5	46.75	23.5	510	778.01	383	278.33	159.84	602.5	1288.34	296.5	2601.5	3190	1672.34
K00086	10	13	0	0	0	136	6	728.5	211	36	29	32	247	424	0	26	14	103	0	7	308.5	0	0	36	0	0	0
K00087	150	148	2731.5	1711	396	52	245	334	646	936	992	683	1132	2013	874	1130.5	342	399.5	289	670	8375	1795	615	13239	12120	4115	1802
K00088	16767.8	36755.3	30177.4	30132.9	15451.1	20303	24110	85347.9	62436	52951.4	40596	40426.2	46011.6	52131	48942.9	57436	29346.8	34927.6	34099.6	30249.7	32359.8	31674.2	21726.3	35374.4	47853	41543.5	36570.6
K00090	463.6	3241.8	4005.21	4063.8	3356.96	1968.47	182.8	3288.4	2774.8	579.6	20978.6	11344.2	830	7766	1458.94	108.27	1198	6158.47	1950.8	2764	5274.27	10012.5	4288.8	7110.4	29	456	193
K00091	1048.49	1942.67	1711.67	2113	827.17	2461.99	595.33	5360.67	3383.68	3412.66	1188.17	2145.33	3219.67	3087.5	2039.91	1984	3247	1132.17	3148.5	921	343.5	613.16	905	994	1877	1044.5	828.66
K00096	2626.67	6849.33	3349.83	4331.33	2043.17	1432	2329.86	14990.3	9912.66	7276.59	3262.83	5296.83	4006.91	3203	6246.73	5353.91	375	809.67	527	1188.83	4817.67	1363.5	1899.67	7033	7023.5	5334	5198.17
K00097	6759.09	16254.6	13202.4	9879.64	9300.97	11921.6	11273.8	28283.3	14498.3	13151.7	47072.6	27474.1	13448.2	17233	21867.3	23544.3	14433.3	19317.1	21208.6	10733.2	4369.27	15913.4	12669.3	11467.4	12601	12678	15170.3
K00098	1532.83	4830	2319	4213	2148	1744.5	973	15181	9736	6783.75	6254	6544.67	3592	1215	1824	3980	0	822.67	55	1130.5	708.67	262.5	1001.67	640	2498	3854	2073.5
K00099	12333.2	23741.3	23950.4	22356.9	11620.1	13101.8	18745	48053.9	37787.8	36065.4	34643	29874.9	32469.6	46258	37396.4	43713	26745.3	23054.8	27998.6	18422	19729.9	24571.5	16919	31346.4	35754.5	30618.5	29071.1
K00100	2499.31	9997.46	12066.9	9110.84	5404.03	9157.33	3404.51	16194.9	12981.5	6672.08	17848.4	18064	7563.75	19180	5393.86	2971.09	5693.66	18282.8	10382.5	14704.4	17419.5	46699.2	18590	13602.9	11916.5	19387	17272
K00101	4025.6	14939.6	6811.41	11203.8	6899	8627.3	3764.8	41485	24759.5	16259.6	23413.6	18606.8	11705	4033	7006.94	8278.27	3690.5	13329.6	6268.3	8612.2	8563.44	5652.36	13371.6	2515.8	11501	14269	8282
K00102	1439.5	4393	1699.5	705	740	2378.5	1284	6267.25	4542.5	4199	1289.5	1896.5	3907.5	4107.5	2056	4675.5	5811	6046.17	5923	4353	4085.67	1841.33	5225	1882.5	4995	10069	9128
K00103	548	314	164.5	140	101	831	869	1542.5	3014	2815	319	430.5	3299	4245	4814	2222	4337	1723	1508	1092.33	825.5	1458.5	2656	925.5	7413.5	5079	3456.34
K00104	13661.2	24450.8	18599.5	15009.6	8679.2	13592	17710.5	47212.4	39637.3	38249.4	20133.8	21394.5	33706	53538.5	32604.2	42092.8	29734.5	20148.3	29215.2	15088.8	14427.3	22430	15286.3	23492.5	51366.5	33021	28276.1
K00105	0	20	9	0	0	0	0	0	0	28	0	0	0	0	0	0	25	0	0	0	0	0	0	0	0	0	0
K00106	0	0	0	0	0	135	0	0	0	0	0	0	0	0	0	0	0	0	0	0	0	0	0	0	0	0	0
K00107	9	0	20	32	27	56	9	52	0	153	0	0	0	0	0	0	226	0	0	0	0	414	479	201	1441	2357	889
K00108	3003.69	13643.4	10629.7	12358.6	9071.39	11185.4	2761.6	32865.7	15242.6	9532.95	38101.7	26286.3	6121	3078	8583.13	4245.87	4176	13220.3	6091.1	7827.7	6832.04	13148.6	24593.1	7115.2	8674	11140	10686.3
K00109	564	228.5	24	12	42	535	803	907	2753	2699	258	365	2661.5	4147.5	4756.5	2286.5	4632.5	270	748	213	299	748	1572	422	4548	1628	2045
K00111	11782.8	28359.3	20065.2	22946	12374.5	15654.6	14869.5	57709.2	46216.5	39621	36831.7	32931.4	32705.1	41598.5	32399.7	33562.8	23831.8	26587.5	21347.6	23072.2	26497.3	27876.7	21064.3	22069.4	38256	31104	28957.7
K00112	24	13	327	192	0	111	46	402.67	193.34	75	99	110	197	57	87	222	70	79	54	136	104	262.33	279	182	5771	1908	633
K00113	49	38.5	327	192	3	138	69	693.17	313.34	164	99	135	317	75	192	382	175	79	149	139.5	104	262.33	279	182	5771	1908	660.33
K00114	1234.2	4121	2747.9	3896.6	3951.6	5719.6	515.6	10555.6	4027.2	2847.2	16372.8	9780	2460	1071	3254.6	1393.2	1974	2706.1	2795.6	2668.6	1839.2	435.9	3925.5	321.5	2199	2110	1738.5
K00116	2845.53	11029.4	10596.1	13328.3	9041.26	6362.1	1947.62	24043.4	16838.6	8351.03	43876.8	28281.8	6852.24	11182	5528.02	4981.11	554	7961.27	3332.6	16735.7	16298.4	24170.7	11981.6	8308.8	3996	4389	1198
K00117	2752.43	5922.8	6317.8	5117.8	5189.85	5632.8	1916.8	10919.7	7960.8	6700.43	34538.2	21332.9	6545.83	3496.5	4830.55	5197.11	6021	2568.97	6977.8	2393	912.77	10033	7935.8	316.9	78	544	368
K00118	97.5	351	54	41	32	141.33	743	717.67	666	448	91.5	134.5	168	26	659.66	1933.67	23	17	124	19	0	14	1423	0	0	0	0
K00121	2995.84	8565.97	6731.21	8057.8	5346.8	8423.8	4600.49	16370.7	12520.5	8599.6	23449	15245.4	11376.4	16036.5	9614.25	4665.01	15125.5	13798.5	10763.3	9379.83	19036.8	16136.4	16531.8	20915.4	18683	21458.5	12337.2
K00122	636.49	1960.66	643.83	1359.67	476.67	1151.33	1269.66	1809.84	1156.67	1368	486	741.67	830.34	329	196.33	465.67	1756.33	3320.33	2652.34	589.83	371.67	1140	4129.67	1278	8511	7266	12260.5
K00123	14539.8	31337.3	20626.1	21477.3	12660.7	14760.3	15521.5	69016.2	53512.2	46654.6	40049	32488.9	35739.8	57953.5	25251.8	39133.8	21492.3	24953.3	29948.8	17459.2	26070.7	12078	11879.2	35754.5	37576.5	38079.5	31396
K00124	5127.66	13648.8	5636.38	5709.34	5147.36	7440	4554.49	27589.1	17718.2	14777.5	19761.9	13863	11046.3	15282.5	7170.11	11035.2	9351.33	10662.5	14307.2	4069.33	2434.67	1492.5	4733	2560	12821.5	11796	10757.3
K00125	969	1843	504	179	228	0	1361	72	0	192	858	744	0	10	4488	1265	0	0	316	34	25	15	29	15	365	473	205
K00126	1353.66	4128.33	1622.17	426.34	1798.83	2721.33	832.99	4693.77	2398.67	3335	6800.37	4247.03	2168.34	2116	2239.22	2287.67	2970.33	3255.99	4756.67	1675	944.17	244.5	2381	401	2076	2574	5970
K00127	1832.49	7107.83	3608.58	2431.34	3258.56	4148.5	2026.99	8139.12	4690.17	4358.75	17114.1	8542.53	3074.34	10308.5	3828.11	2728.17	4281.33	10555.2	8979.17	3281.5	1974.34	751	3398.67	2473	8430	6596	9484.5
K00128	26149.9	67983.8	41615.9	51577.2	26992.1	33444.9	27808.3	155238	110309	86431.5	68049.4	75423.5	64028.2	82687	56556.3	70240.9	42813	48250	38181.1	40482.3	37662.1	48170.9	48590.3	35888	54298.5	58663.5	41348.8
K00129	0	12	0	0	16	27	0	40.5	86	8	0	0	0	0	0	0	0	0	0	0	15.5	0	0	0	0	0	0
K00130	4968.58	14149.1	10846.5	13209.8	9811.92	12680.3	3520.3	46019.2	30698	21385.6	40409.5	30544.6	15621.5	13840.5	12577.1	11788.8	12740	16206.8	7608.8	12264	12981.3	18382.2	18066.8	10750.8	25052	23825	12847.8
K00131	867.27	3365.47	4959.71	4461.8	3413.8	2124.8	237.49	5000.74	1678.96	622.27	11385.7	8893.22	877.74	1053	1935.83	677.01	936.5	832.8	85.8	1593.33	740.6	98.7	2245.3	72.4	866.5	874.5	696.34
K00132	122	110	400	211	0	239	111	640	444	454	148	209	424	188	222	475	290	73	393	136	104	255	279	182	5744	1908	633
K00133	13549	26405.1	23358.2	22053.2	11848.5	15340.1	20386	52642.4	40467.1	38090.2	35564.8	30840.1	34924.6	49872.5	42984.9	45874	27582.3	24730	29839.1	20663.8	20400.1	24970.9	17870.6	32297.9	40060.5	33482.5	32770.6
K00134	15184.3	33371.9	32205.8	33378.6	17158	20148.4	21303.8	73710.7	55144.4	46312.6	49688.8	44921.7	40691.5	61175.5	43145.1	50976	27905.8	28926.1	29328.1	36621.8	32596	38523.6	22759.4	42840.3	43750.5	41304	34689.7
K00135	12596.6	40372.9	24314.2	28810.1	17544	23610.6	13800.8	97099	64131.1	44427.6	66412	53674.4	33156.7	30195	27108.5	30405.8	23988.5	41488.8	30958.8	31428.9	33754.1	48679.3	36314.2	17647.1	38692	45594.5	33391
K00137	2143.2	7420	5958.71	8334.6	5946.06	4245.6	955.6	20499	10409.7	7278.7	18897	14790.6	3756	1352	4046.74	4024.2	836.5	2098.1	865.6	2078.6	1571.7	1356.4	2106	777	4939	5152	2433
K00138	3906.02	14163.8	8598.57	12050.9	8425.6	6818.93	3354.28	25026.6	15665.9	11556	32530.6	22445.7	7607.58	4653	7539.05	7126.78	3969.33	9763.93	7204.77	9787.97	10047.7	11798.1	8943.47	7158.9	6420	6590	7439.83
K00139	0	0	0	0	13.5	0	0	0	0	0	0	0	0	0	0	0	0	0	0	0	0	0	0	0	0	0	0
K00140	7867.13	27690.9	17895.6	22864.4	15893.5	16386.9	6698.4	67956.9	42209.2	28230.3	54754.2	45004.4	18543	21290	16055.3	17723	10392	18513.6	10382.9	14489.3	11725.5	36571.9	24906.1	5815.7	19554	19189	16387.2
K00141	132	244	1127	984	523.5	471	231	363.5	725	386.75	2015	2474	263	55	213	110	516	1397	1193	885.83	1531.67	9995	2489.67	416	895.5	1271	1143.34
K00145	13305.8	25886.1	25434.9	24047.8	12795.9	14409.8	20105.3	50043.1	38767.6	36594.3	37515.1	32412.9	32255.1	46388.5	42477.3	44985.1	26213.3	23927.6	28716.4	18747.8	18275.5	23989.9	16899	30859.4	35537.5	28458	29072.8
K00146	2498.83	6769	4841.31	5440	4169.46	4622	1624	19974.9	13174	9710.75	15106.2	12058.3	6764	5736	8010.14	6097	4321	2243.67	1539	2051	1135	1508	3135	1086	8368	4853	3509
K00147	7898.34	20876.5	18665.7	17243	10957	12944.6	12931.8	42864.2	30899.1	24446.6	37067.2	27872.1	23133.8	34945.5	25970	28358.6	17708.8	22886.8	21977.1	18298	18966.4	23162.9	16161.5	25763.9	31121	26389.5	26093
K00148	1914.93	6553.8	6336.21	7995.8	4713.96	3336.3	1347.8	17700.7	11439.8	7205.6	14483.1	14399.9	4344	2202	3198.94	4069.6	527.5	3670.47	844.3	5966	9413.1	22233.7	7398.8	6617.9	3212.5	2732	940
K00150	1086.6	2338.33	1610.03	1989.13	1211.63	62.8	1374.8	738.8	99.6	262.6	3138.73	2495	222	153	4879.8	1319.6	13	319.8	356.8	471.8	401.1	258.7	750.5	496.5	2602.5	1617.5	3035.83
K00151	1625	5041.5	3045.8	4364	1821.8	1977	1017.5	15785.5	10013.5	7613	2527.8	5207.6	4284	1556	2036	4249	1741	3324	1521	2415	1216	1288.5	1991	964.5	4933	5436	2106
K00153	3096.66	9248	3883.5	7036	3246	3966.5	1802	31241.5	20436	14128	3989	8655.84	8564	2738	3186	7856	482	2117.34	1337	1887.33	1194.84	833.5	2001.34	778.5	5767	3238	1916.34
K00154	346.6	2873.8	3406.21	3792.8	2670.96	2556.8	679.8	4464.73	1772.3	251.1	10530.6	7877.23	574	21	1674.94	180.27	717	3717.97	869.8	1943	777.27	9511.53	5922.8	4.4	155	325	401
K00156	2677.59	6710.8	4928.41	8142.8	5140.83	5323.13	3447.8	21071.6	16538.1	10995.9	26969.3	17080.1	8444.67	6826	7715.02	6454.6	5558.5	3196.48	4643.3	3562.16	3710.94	12286.4	10227	2633.9	14789.5	12658	8780.51
K00158	24	120.5	107.5	230	55.5	54	310	371	601	103	200	214	801	932	167	13	158	300	34	661	868.5	256.5	2239.5	645.5	3152.5	2128.5	3022.5
K00161	14325.1	30906.7	17700.5	25622.5	11261.1	15552.5	12657	83992.1	68747.9	57060.3	18103.6	29912.3	42891.9	54481	31910.3	39684.5	27977.3	17908.1	17506.1	23789.3	29480.8	15240.4	14823.3	26483.5	39872	33819	29344.8
K00162	14146.6	30728.7	16430	23807.5	10764.1	15483.6	12449	83543.1	68569.6	56507.3	17132.1	28948.3	42442.9	53899	31663.3	39184.5	27412.8	17498.6	17176.6	23435.3	29179.8	13327.5	12902.3	23465	33790.5	27973	24763
K00163	7189.75	23806.9	15538	19044.1	11650.8	12907.8	6071.79	61499.8	38214.2	27344.9	37117.9	34516.6	18376.8	10860.5	15117.3	17320.1	10987.8	18995.8	14547	11217.5	9510.78	16198.5	16272.9	4019.3	18536	15070	11177.8
K00164	8004.25	18862.1	11790.2	12705.5	8013.13	12228.6	11154.1	41802.5	28566.3	22609	28006.2	23247.6	19915.1	20319.5	23815.9	25624.5	19657.8	19534.3	20813.6	13893.7	16676.4	17011.4	13486	12088.9	16058	17726.5	16179.7
K00166	1536.43	5328.97	3788.21	5406.8	3119.63	2877.96	1858.49	8116.9	6170.98	3008.93	10061.7	7285.06	3709.91	12718	2896	1921.84	4275.5	3812.8	989.8	4990	8476.6	1495.36	4256.8	7695.9	1121	3299	310.66
K00167	2054.43	5571.97	3834.21	5450.8	3191.63	3469.63	2716.49	9082.9	8841.64	5780.93	10311.7	7657.06	6113.91	16665	7667	4312.84	8417.5	4076.8	1760.8	5203	8775.6	2650.03	6307.8	8318.9	7083	7284	3227.33
K00169	1931	4028.83	5724.66	4148.33	1469.5	428	3224	2115	5407	3201.5	3293.33	3154	3495	22332	6167	5364	1340	4226.17	1209.67	4981.17	3921.83	3788.5	1436.5	8046.5	10513.5	7558.5	4193.83
K00170	2226	3157.83	5539.66	4027.33	1365.5	414	3621	1740	2162	2724.5	3100.33	2895	3439	6568	6676	6729	1487	3373.17	1583.67	4122.17	3059.83	3723.5	1362.5	5772.5	10314.5	6791.5	4301.83
K00171	1112	2075.33	3829.16	1795.33	711.5	58	2408	474.5	1093	1047.5	1775.33	1623	1528	4934	5270	3770	454	1676.17	625.67	4079.67	1792.83	2397.5	662.5	2279.5	7441.5	3423.5	1973.83
K00172	2504	4183.83	5838.66	4207.33	1488.5	428	3669	2090	5406	3527.5	3388.33	3215	3709	22649	6676	6729	1487	4009.17	1583.67	4616.17	3453.83	3703.5	1393.5	7648.5	10477.5	7494.5	4181.83
K00174	10748	15590.5	20664.3	17002.3	6309.5	8031.5	21769.3	24573	25876	27806.9	14708	16084.8	26950	57379.5	47753.8	52343	22384	10629.3	19022.2	9362.17	10110.5	15008	8259.67	39610	43342	30050	26043.2
K00175	10794	15582.5	20770.8	17084.3	6337.5	8011.5	21855.3	24246.5	26000	28092.4	14762	16131.8	27273	57566.5	47960.8	52692.5	22561	10626.8	18994.2	9355.17	10091.5	15014	8250.67	39584	43658	30122	26124.2
K00176	1062	2771	7219.33	4619	1524.67	879	5534.5	4288.5	3323	2395.5	3548.5	3559.5	2792.5	16239.5	11696	13318.5	1376	2969.67	2301.67	4751.67	2317.33	5290.5	1022	11661.5	12150	8754	6199.5
K00177	1062	2816.5	8729.83	6055	1911.67	915	5587.5	4487.5	3957	2733.5	4026.5	4116.5	3416.5	19142	11938	13449.5	1392	3092.67	2301.67	4844.67	2411.83	5628.5	1202.5	12761.5	13898	9950	7147.5
K00179	2837.5	6784.99	5491.49	3634.74	1460.49	877	7992.5	3207	1497	1659	4718.99	4511	1364	8162.5	20079	15330	1787	3267.5	3902	868	533.5	4288	1088	8869	11429	7486	6282.74
K00180	2108.5	5099.16	5369.16	3754.41	1348.16	886	6880	3647	1622	2606	4121.66	3939	2627	8429.5	15640	14882	2161	3414.5	4293	927	588.5	4381	1143	9167.5	11876	8792.5	6862.41
K00184	7769.33	9138.5	4901.67	2828	2336.67	4446.16	12504	15013.8	14526.7	19891.3	4725	5643.33	18015.3	18651.5	24062.3	32853.3	14748.5	5508.5	16130	2424.5	638	1775.16	662	3356.5	9542	4848	3802.66
K00185	6911.83	7419	4301.67	2674	1916.67	4398.49	11398	15188.8	13933	20053.8	4184	5000.83	18225.3	16354.5	23287.3	30309.3	14299.5	4137.5	12995	2406.5	646	1742.99	633	3286.5	9153	4793.5	3753.66
K00186	0	12.33	129.83	127.33	25.83	0	6	0	0	1	86.33	45	0	0	0	0	0	0	0	25	12.5	7.5	17.5	7.5	77.5	301.5	100.83
K00187	0	12.33	134.83	127.33	25.83	0	6	0	0	10	86.33	45	0	0	0	0	0	0	0	25	12.5	19.5	17.5	26.5	114.5	415.5	384.83
K00188	0	6.83	113.83	125.33	25.83	0	0	0	0	10	86.33	45	0	0	0	0	0	0	0	25	12.5	19.5	17.5	26.5	114.5	164.5	315.83
K00192	969	1923.33	981.83	436.33	296.83	0	1371	98	5	215	949.33	850	0	44	4510	1308	13	138	343	75	28.5	7.5	47.5	71.5	128.5	92.5	42.83
K00193	969	1928.83	1021.83	468.33	296.83	0	1371	98	5	215	949.33	850	0	44	4510	1308	13	138	343	75	28.5	7.5	47.5	71.5	246.5	278.5	115.83
K00194	1003	1995.16	1539.66	803.91	341.66	8	1486.5	215.5	124	325	1122.66	1022	160	554.5	4654	1710	83	250	419	229	163	262.5	389	266	6181.5	2390.5	1042.91
K00195	969	1923.33	981.83	436.33	296.83	0	1371	98	5	215	949.33	850	0	44	4510	1308	13	138	343	75	28.5	7.5	47.5	71.5	128.5	92.5	42.83
K00196	99.92	284.83	2071.83	561.58	485	38	90	373.92	75.33	111.92	440.58	307.83	205	740	97	281	70	253	151	238	181	405.5	421	702.5	6459.5	3464.5	1476.58
K00197	1029	2204.83	2823.83	1378.58	485.33	38	2244.5	300	161	341.5	1486.33	1428	244	2250	4830	3412.5	147	730.5	791	487	293	536.5	616	1333	6929.5	3084.5	2077.58
K00198	1269.84	2392.33	2229.33	1222.08	430.17	117	1712.5	1379.34	621.66	595.34	1414.83	1191.66	828	1226.5	4904	2473	408	646	693	862.5	552	1163	1378.5	1321.5	24390.5	10112	4486.58
K00200	1407.99	2882.99	1741.49	877	507.83	609.83	1647.99	1587.67	898.67	1358.33	1263.66	1389.33	735.34	263	4984.08	1996.34	789.33	887.99	2050.67	543	666.67	270	888.5	531.5	2425.5	2707.5	6243.16
K00201	2376.99	4721.82	1938.82	1015.33	742.16	609.83	3008.99	1659.67	898.67	1551.33	2024.99	2100.33	735.34	273	9472.08	3261.34	789.33	887.99	2366.67	551	666.67	270	891.5	531.5	2556.5	2893.5	6318.49
K00202	2376.99	4652.49	1445.99	672	673.33	609.83	2998.99	1633.67	893.67	1528.33	1933.66	1994.33	735.34	239	9450.08	3218.34	776.33	749.99	2339.67	510	663.17	277.5	873	475	2439	2716	6261.66
K00203	1938	3763.49	1498.49	683.99	550.49	0	2732	170	5	409	1735.99	1580	0	54	8998	2573	13	138	659	91	28.5	7.5	53.5	71.5	390.5	464.5	193.49
K00204	0	5.5	56.5	46	6.5	0	0	0	0	0	61	26	0	0	0	0	0	0	0	17	12.5	7.5	14.5	7.5	64.5	50.5	29.5
K00205	1938	3683.16	715.66	336.66	481.66	0	2722	144	0	386	1644.66	1474	0	20	8976	2530	0	0	632	50	25	15	35	15	273	287	136.66
K00208	6803.48	16045.5	10618.7	8740.34	6142.01	12511.3	10037.2	31791.8	22844.7	18407.4	25160.2	20030	19439.6	33400	23619.2	23550.4	21472.8	20457.8	23965.3	13433	14026	17680.7	12579.2	19785.5	20635	25446.5	27508.2
K00209	161.43	1029.3	1618.71	2534.8	1142.46	885.8	91.8	1758.9	904.64	154.1	3254.07	2771.9	552.5	721.5	613.94	262.1	98.5	1182.47	96.8	2843	864.1	146.53	1937.8	61.9	328.5	196	445
K00210	30	110	10	4	0	58.83	12	329.5	340.84	82	13	15	282	75	38.5	47	97.5	81	118.5	38	70	7.33	18	0	27	0	0
K00211	8	108	51	16	19	169	118	1176	434	249	26	22	130	9	76	94	0	693	9	217	31	0	0	0	0	0	0
K00213	0	0	0	0	0	0	0	0	0	0	0	0	0	0	0	0	149	0	0	0	0	0	0	0	0	0	0
K00215	13540.2	26193.1	24915.7	22769.2	11938	15163.6	20115.5	50526.4	39886.6	37153.9	35541.8	30529.9	33989.6	46786.5	41759.9	43270	28135.8	27534.8	29805.6	21699	20502.4	26598.9	18462.5	32443.9	38590	34038	32144.2
K00216	750	2407.67	504.83	436.67	1079.67	153	715.33	435.5	1146.5	1888.75	10105	3921	1389	1411	1057	2057	1965	882.33	2118.33	618.67	594.67	196.5	177.5	43.5	486.5	104	225.5
K00217	120	218	133	78	63	323	0	423.5	1465	368.75	520	144	0	4792	0	0	0	286	0	175	0	0	97	1168	0	685	0
K00218	0	0	0	0	0	0	0	0	0	0	0	0	0	0	0	0	0	0	0	0	0	0	0	0	0	206	0
K00219	570.43	3911.8	4557.71	5090.8	3832.13	3584.47	1391.8	6702.9	3168.3	1364.35	21076.6	11997.9	1397	828	2967.44	506.94	1448	3049.47	2468.3	1939.5	932.27	9921.7	5794.97	928.9	1488.5	1132	1051
K00220	323	916	357	218	120	2025	427	4371	2324.5	1291.5	238	1066	1363	1461	641.75	285	1209.5	1463.5	1914.5	583	355	414.5	2796	564	2887	4184	7832
K00221	117.6	415	555.2	1436.8	880.8	50.8	3.8	600.8	39.6	5.6	2054.4	1518	88	0	357.8	11.6	0	115.8	13.8	288.8	346.6	63.2	0	0	51	0	0
K00226	2755.16	3548.66	5721.83	4997.67	1667	1442.33	10103.2	4987.34	3268.17	5176	5263	5503.5	4616.34	11848	21358.3	22507.2	3784.83	2732.16	4928.84	947	361	4269.5	1274	12159.5	8628.5	9595.5	7405
K00227	31	158	60	30	55	500	29	1133	882	375	148	237	410	168	95	83	277	87	866	27	25	0	0	0	0	0	0
K00228	2572.76	9312.63	5601.87	5332.14	5016.8	6161.8	3973.79	14148.5	6517.97	5758.6	21910.1	13880.7	4565.17	4206	5967.35	4253.61	5595.83	13143	12670.5	5369	2129.94	10197	7443.8	1571.4	3564	5242	8845
K00230	3853	10529.8	5678.33	8255.33	4236.83	3234.67	3855.86	30666.7	23689	17198	15062.3	12693	11551.4	14506.5	9709.73	11781.4	4515	3531	1477	2976	2992	2354.5	3061.5	4204.5	11268.5	8224.5	5076.83
K00231	4661.49	9353.17	5057.67	6529	2803	5830.83	4494.55	27743	20725.8	14369.9	4877.17	8242.83	13515.8	17344.5	7613.79	13443.3	9719.5	7271.17	7913.5	9710.33	15579.7	5826.83	3813.67	11196	8598	11132.5	4869.17
K00232	1636.83	5442	2805.21	4004	1810.36	3304	1112	17636.4	11711.5	8226.25	2663.57	5071.6	6154	1699	2293.64	4241	1000	5867.67	2552	6516.83	7005.17	3985.5	2320.67	1829.5	5524.5	6349	2942.84
K00239	12457.9	23199.8	20426.2	20955.1	10962.1	15330	17835.5	50007	41649.2	38526.5	33519.2	29069.4	35634.1	50316	37014.9	42272	28236.8	26479.8	28459.3	24322.7	21503.6	24508.7	18857.8	29827.9	41889	34096.5	33059.5
K00240	12550.9	23255.3	19530.4	20464.1	10759.5	15346	17915.5	50012.5	41751.2	38857	33301.2	28824.4	35656.1	48325.5	37046.9	42506	28899.8	24680.6	28800.6	20384.3	19921.8	23699.7	18145.8	29356.9	39362.5	32972.5	30009.5
K00241	11920.1	22209.3	14549.9	15448.1	9373.47	14042	16606.5	47635.5	37075.2	36416.8	31173.2	26264.2	32279.1	39399.5	35608.9	39838	27389.8	22625	27525.6	19233.5	19392.1	21857.2	16397.1	22436.4	32495.5	27567.5	25267
K00242	3472.59	12057.6	7656.87	8792.14	6315.8	6947.3	3474.79	26566	15939	11500.4	23952.1	17606.4	8772.84	4878	6476.02	6094.94	5804.33	15998.1	12276.5	8536.5	8569.61	13663.5	10685.5	2642.9	8510.5	6983	12482.5
K00243	1422.01	5375.63	9148.37	8296.72	4351.8	2915.46	4381.15	8409.16	5083.14	2053.35	14430.5	12044.9	2534.25	14899.5	10573.3	9196.01	548.33	4250.13	1025.81	11208.5	6439.93	15216	6367.3	9224.4	12089.5	10651	6688.08
K00244	484.92	1199.5	953.83	764	960.34	527.67	81.5	1142.09	5069.33	1497.92	11269.8	3888.83	598.5	16674	178	279.5	238	3412.17	2008.67	4625	1865.83	6189.5	403.5	5295.5	1127	1701.5	433.5
K00245	1045	826	349.66	129	196.34	910.67	483	2690.17	3218	2540	828	718	2178	6130	1072	1481	2076	1479.84	2477.34	7189.67	3220.66	1221	93	1248	239	431	0
K00246	933	608	208.33	68	131.67	910.67	483	2599.17	1843	2193	747	599	2178	1041	1072	1481	2076	433.17	2446.67	3423	1487.33	617	93	103	239	34	0
K00247	98	97	73	19	0	296.67	65	654.17	420	403	488	137	304	134	135	260	220	0	339	181	0	0	1278	0	0	0	0
K00248	5098.19	12926	8575.71	7234.05	5244.47	5655.46	5316.99	14405.4	9705.97	10607.9	14390.5	12871	9585.41	11279	8999.25	11532.8	13963.5	5529.97	12421.3	3361	1480.27	11775.2	6978.3	2863.9	4185.5	5025	3803.25
K00249	9450.79	20834.7	16834.9	16062.4	11561.2	23203.2	12223.4	46526.9	43772.5	34094.6	35735.8	30638	35479	70907	38837.6	22946.5	40530.5	33534.1	31466.9	14275.5	10569.3	20560.7	36707	16903.6	45157.5	41886	31019.2
K00252	11685.1	37243.8	16561.2	26645.8	13554.1	15747.6	10233.8	103305	66299.1	47927.8	23224.6	35113.7	29130.2	12564.5	15657.6	29459.1	8756.5	21719.5	11099.3	16388.8	13665.9	18268.9	14098	3914.9	20586	15593	10351.7
K00253	724.1	4524.8	3611.21	4304.8	3067.13	4164.13	1698.8	8232.48	3191.64	1233.1	10589.1	8500.73	1308	1077	3198.44	401.27	1833	5909.97	3330.8	2986	1256.77	9775.36	7683.8	183.4	809	2762	3506.33
K00254	4046.59	13788.1	10053.7	11159.1	7054.47	9125.63	6662.79	32616	20011.8	14011.4	25894.1	19791.9	11041.7	13533	14788.9	13743.6	8327.33	19587.8	12884.1	14658.5	10789.9	15886.4	11354.5	6862.4	11099	12905	13386.2
K00255	0	47	14	53	0	506	63	575.5	352.5	48.75	0	189	167	0	130	74.34	202	313	20	0	43.5	161	758	84	395	564	131
K00256	28.5	30	0	0	0	0	0	64	0	0	5.5	9.5	0	0	0	0	187.5	134.67	163.5	97	64.67	14.33	0	0	0	78	102
K00257	14006.3	35890	25658.5	30348	19763.5	28940.7	19252.5	83731.7	52310.7	38844.5	60204.5	53843.8	35105	40928	41939.1	39526	36480	41770.6	34731.5	22672.3	16977.7	39736.3	38320.9	20760	38365	38555.5	30990.9
K00259	8542.65	19826.3	16523	15871.7	6700.67	10217.2	15625.4	38169.8	29848	24727.4	11765.7	15984.3	22274.4	42043	26323.5	35295.4	19477.8	21011.3	18578.8	14130.3	17183.2	12766.3	11332.7	28410.5	38622.5	30437.5	24333.2
K00260	703.33	2052.67	3548	3055.25	974.5	36	114.69	589.67	5585	1513.33	1870.67	2068.33	1003.91	24119	416.06	605.24	90	1734	34	4435	12389	2106	1228.5	16457	3327.5	5371	3205.75
K00261	7917.16	11189.3	9676.5	8087.33	4147.33	5135.16	10484	16146.6	13174.2	19907.6	15463.3	9936	18335.8	12848.5	23099.3	23040.3	14691.5	6983.34	14810	3143	2257.34	2650.99	3330.67	8653	9388	7042	8757.16
K00262	2157.1	8208.3	11453	9174.55	4528.13	4260.3	10331.3	11469.1	7090.3	3801.6	15563.1	11795.7	4959.17	20049.5	22916.8	23529.8	3490	7339.47	8862.97	11324.5	10074.4	8851.7	6282.8	23077.4	17169	17811.5	10876.6
K00263	2134.93	6310.97	4072.71	5010.8	3611.46	3817.63	2297.49	7697.9	8488.64	6335.93	12161.2	10172.6	5626.91	12738	7850	4947.84	7471	6380.8	3530.3	8716	8750.6	5222.53	6849.8	2431.4	9700	11920	4826.33
K00265	6133.25	18561.8	12294.4	13337.1	8195.47	10787.6	10217	38510.5	29963.3	20669	28577.7	23151.6	17629.1	34181.5	22946.4	22223.5	15416.3	19693.3	16200.6	14865.5	16220.4	18428.9	14460.5	17346.4	18947.5	17916	17038.2
K00266	13477.2	28769.4	31975.1	27094	14477.3	15844.9	24601.3	54347.3	40523.9	35414.4	36018.6	33389.9	32628.4	55998.5	52953.5	53425.1	23847.3	26493.8	25465.8	15926	21393.4	28095.2	20708.8	42582.8	45340.5	34767	32711.1
K00270	284.33	1204.67	1155	1686	431	0	31.33	49.67	46	147.33	663.67	1229.33	45	57	248.33	441.33	48	141	34	150	146	25	0	0	0	0	0
K00271	0.83	22	0	0	0	710	21	1135	591	139.75	0	117.17	934	90	31	0	205	707.67	311	195.83	149.67	159	696.17	136	931.5	1292	649.34
K00273	0.83	22	0	0	0	501	0	637.5	360.5	86.75	12	69.17	281	0	0	0	137	792.67	311	168.5	131.17	243	447.17	239	1136.5	1353	1161.5
K00274	2131.91	4307.13	6268.34	4264.67	3003.83	6480.16	2759.85	9039.86	10465	7381.25	11667.1	11546.9	6901.58	9187	12815.1	5330.58	9531.83	5941.66	6220.34	3757.36	2373.67	12252.3	12616	1337.9	12734.5	9516.5	10289.8
K00275	4535.69	14765.8	11112.2	12156.6	8519.03	11499.6	8560.1	36404.5	21230.2	15456	33555.6	24171.1	12748.3	9899	17994.3	17966.2	10885	14801.1	9998.6	11268.1	7811.71	15891.1	12169.1	6458.9	12927	13443.5	14531.7
K00276	3317.83	10318	4400	7363	4364	4411.5	1783	31061	19733.5	14293.5	9789	11235.7	7720	3497	4022	7820	897	1667.67	343	1558.5	1053.17	2133	3236.67	1318	10247.5	9521	4274
K00278	12369.2	23450.8	22578.4	21774.9	11169.6	13319.6	18873.5	48402.9	38460.1	36855.4	34163.5	29115.4	32966.6	46799	37852.9	44305	26772.8	23108.8	28336.1	16355	16979.4	23676.4	16348	30621.9	35346.5	26553.5	28873.9
K00281	5868.09	19680	12983.5	14885.5	9828.79	10533.3	8849.46	44983.9	26939	20336.8	34451.9	26987.4	13523.7	11185	18537	21453.9	7412.33	16944.8	11391.6	10981.2	8561.94	15921	9783.47	9286.9	12041	10302	9818.84
K00282	6509.16	7578.67	9165.67	8709	3021	4837.33	8468.19	15609.5	17217.3	19628.7	5867.67	7093.16	18966.4	32001	19921.1	20861.4	16554.5	5453	12259	5086	5276	6761.83	6973	12574.5	23618	18702	15542
K00283	6509.16	7567.67	9165.67	8709	3021	4799.33	8448.19	15594	17175.8	19628.7	5867.67	7093.16	18966.4	32001	19921.1	20861.4	16554.5	5453	12259	5086	5276	6761.83	6973	12574.5	23618	18723	15674
K00284	2263.25	4306.5	3725.67	2683	1480.67	1979	2712.5	5701.25	7296.33	7511.75	2380.25	2774.16	7314.5	12080.5	7971.5	7303.17	10207.5	4024.67	4302	3286	2867.67	3735.33	3312	4061.5	14123	9868	6074
K00285	2661.46	13140.7	9186.33	13084.1	8012.26	10051.1	4372.42	21011.4	8525.4	4399.96	27572.6	19789.2	6179.24	5673	9673.71	1611.05	5117	16104.1	10450.7	10587.7	6484.32	11566.2	19727.9	873.2	4577.5	10922	9096
K00286	12862.7	25801.9	24611.6	22787.3	13468.3	15563.9	18816.3	52063.1	40900.3	37818.4	42438.3	33632.3	33770.6	54111	39438.8	44375.6	27787.8	26021.1	29357.4	21292	20736.5	24899.6	20430.8	31993.8	35739.5	31731	29016
K00287	4774.01	16866.8	15015.4	16110.6	8761.97	9259.8	8802.98	33668.1	20311.3	13837.4	28720	22996.4	10706.1	19845	16244.9	17863.8	4902.83	19430.5	12815.5	14209.5	16692.4	20129	12711.8	20022.9	15910	20107.5	18362.3
K00288	71	19	157	229	87	40	130.5	236	226	677	157.5	311	674.5	940.5	595	521.5	68	96	54	73	53	141	29	381	295.5	124.5	119
K00290	340.25	1080	2397.83	1785.5	473.84	742.5	3566.5	2494.42	2189.83	1293.17	1620.25	1614.5	695	9576	7345.5	6484	557	3136.84	859.67	4611.17	2316.33	3039.5	1164	5096.5	9514	5991.5	4090.5
K00293	28	9	114	67	11	86.5	22	170.5	67.5	395	68	56	67.33	37	22.83	154.67	3	9	0	27	0	54	82	601	202	191	226
K00294	4100.66	7108.17	6392	6599	2427	3964.33	7210.69	11743.2	12223.3	10022.6	5774.17	6653	9840.74	29219.5	14098.9	17541.9	9107.5	6153.67	7244.5	6989.83	12878.7	4459.33	2575.67	22294	11143	12342	8742.17
K00297	7705.25	21812.6	22652.2	22569.6	11408.2	13215.3	14203.3	54008.8	34882	26629.4	33053.1	29630.3	21268.7	25772.5	25037.5	32964.8	15795.8	22633.8	18733.5	12681.8	11711.8	23703.5	16862.1	23904.9	42662.5	31231.5	28490.8
K00299	3291.42	12291.3	8638.5	10004.8	7464.77	8302.3	3019.12	27502.7	23652.2	11487.1	30688.5	21329.5	9079.67	35336	6386.69	4848.27	2534.83	11540.1	5434.13	12150.7	12290.3	15011.4	13130.6	8420.3	11794	15779	8563.34
K00301	2048.76	6826.8	5069.88	6472.8	4087.46	3955.8	1761.3	18433.1	12074.8	7965.93	12049.6	11163.2	5635	1328	4363.19	4813.27	2580	2545.97	1137.8	2599	1029.1	10736.7	5849.3	825.9	5453	5693	2593.5
K00302	2036.6	6738.8	6208.21	7866.8	4610.96	4916.13	1377.8	21651.7	12351.1	7552.85	14411.6	15153.2	4722	1891	3099.69	4208.6	497.5	3195.3	1590.8	4847	1683.6	19681	10836.3	1583.9	5306.5	5082	9220.83
K00303	2681.03	8991.1	11987.7	12611.6	7785.06	7272.93	1938.1	25873	14290.9	8907.2	26979.6	25931.7	5421	4792	5485.49	5311.2	4159	6448.77	4005.1	7252	2794.7	40628.7	21088.1	3043.8	16419	16417	15406.8
K00304	493.6	2064.8	4263.21	3808.8	2989.96	3061.8	405.8	5968.23	2241.3	701.6	12479.6	10870.2	761	505	1616.69	326.6	411	2445.8	1145.8	3334	1104.1	10159.7	7431.3	650.9	3070	4520	8712.5
K00305	2025.6	6582.8	6170.21	7864.8	4581.96	3975.8	1304.8	19474.2	11449.8	7361.35	14364.6	14836.2	4297	1608	3090.69	4184.6	405	2966.8	1155.8	4622	1649.1	19603.7	9499.3	898.9	4947	4935	9040.5
K00306	31	19	0	136	3	164	20	50	256	75	0	7	52	8	105	147	105	0	95	0	0	0	0	0	0	0	0
K00311	1714.1	5844.47	4411.54	4645.47	3440.8	5585.3	2805.13	11600	6941.8	4961.1	11338.1	9547.73	4995	6453	9583.19	3292.27	6815.5	9610.8	5774.13	3855.67	2206.94	11220	10754.8	1313.4	8995	8346	11062
K00313	251	533.5	492	310	91	264.5	103.5	631	1931	789.5	401	455	542.5	8731.5	253	425.5	942	1892	161	1274	754	443	982	1828	8158	3891	3553
K00314	0	0	0	0	0	16	0	122	0	0	0	30	0	0	0	0	0	0	0	0	0	0	0	0	0	0	0
K00315	16	133	0	17	0	946	0	1261	297	88	0	289	102	83	81	0	18	206	45	154	0	0	128	46	0	0	0
K00316	155.6	566	976.2	2165.8	1039.8	50.8	3.8	1118.8	75.6	59.6	2931.4	2451	128	53	392.8	11.6	43	115.8	13.8	288.8	346.6	63.2	184	0	0	0	0
K00317	8	131	468	760	159	134	0	1076	64	51	473	1084	0	12	0	0	0	95	0	438	0	56	403	79	485	408	575
K00318	4320.99	7851.34	6168	6490	2515	4486	7276.02	12690.3	11457.5	10119.9	5608.84	7327.33	11531.6	22698	14518	17967.4	9860	4689.67	7543.5	6582.16	8740.67	3435	1724.67	13401	6717	8861	4780.68
K00319	969	1844.33	501.83	184.33	240.83	0	1361	72	0	193	822.33	737	0	10	4488	1265	0	0	316	25	12.5	7.5	17.5	7.5	195.5	236.5	104.83
K00320	1145	1980.33	1217.83	791.33	470.83	223.5	1561	458	235.5	1430	1109.33	1010.5	781	625	5350	2074	959	234	587	186.33	81.5	1485.5	1756	1102.5	5485	8577.5	3434.17
K00322	740.76	2487.8	3707.88	3999.8	3588.96	2210.3	530.8	4255.73	2554.64	1332.93	20689.6	11425.7	2226	687	2193.94	1000.94	1178.5	2067.47	1180.8	1987	700.6	10247	5515.8	563.9	3595.5	3426	2137.33
K00324	11144.7	28355.3	16224.2	20080.3	13240.3	19171.6	12431.3	78973	50902.8	38361.9	40084.1	37025.1	29513.8	22826	27213.7	27872.2	23167.3	25900.9	27016.9	11842.3	7435.2	24487.4	22744.6	6219.8	26666	22731	26965
K00325	5687.59	16630	9575.04	12381.5	7970.13	10191.8	6254.96	46939	29857	21386.3	26242.1	22588.4	16014.8	11684	13525	14715.9	10840.8	15249.1	13290.1	6794.33	4654.1	12676.7	12757.3	3596.4	14709	12976	14044.5
K00330	14487.1	22182.5	15459.9	13795.5	9203.8	15734.1	17278.8	41832.7	33696.3	36713.3	31186.4	24654.7	35906.8	44871	34842	40216.8	33707.3	19846	35080.1	13550.8	8169.11	18562.4	16341.6	18803.4	38211	29069	28351.8
K00331	12627.2	20850.5	15148.2	13641.5	9028.8	14125.5	15972.3	36640.8	30769.7	33556.9	30583.4	23653.9	32422.8	42673.5	33036	36634.1	31053.3	19761	30731.1	13500.3	8112.11	18531.2	16341.6	18485.9	37996	27514.5	28101.8
K00332	11935.2	19108.5	11912.2	9954	5572.84	12269.7	15196.3	33177.6	29406.2	32272.1	9748.83	12333	31744.2	42042.5	30942.4	35208.5	30445	19556.8	29703	11969.5	7467.34	7934.99	12248.2	16416	37117.5	25988.5	26597.3
K00333	11985	19273	12335.2	10101	5662.84	12344.2	15411.8	33215.1	29368.2	32425.3	10033.8	12553.7	31803.2	42248.5	31114.4	35831.5	30610	19669.5	30098	11984	7584.51	8011.99	12320.8	17066.5	37472	26692.5	27773.8
K00334	11343.4	19840.1	20845	17639.9	9564.8	13402.1	20238.3	36523.8	27806.3	32064.7	32490.6	25181.7	31801	39317.5	39252.7	45630.9	28908.8	20009.6	29931	9694	6048.11	22305.9	16934.5	26901.4	52164	35162	32708.9
K00335	11838.2	20117.1	21369.5	17232.9	9565.8	13693.6	19801.3	37823.8	29195.3	33658.9	32448.6	25270.4	33247.5	39720	40276.2	46909.4	29802.8	18795.3	30869	9307.83	5966.78	20807.9	16044.1	24683.4	50364.5	32433	30003.9
K00336	8579.34	18634.1	17661.2	13200.9	8861.81	11809.1	15539.8	32727.2	21557.6	20372.3	30097.8	22368.6	21035.5	29975.5	27711.2	36184.9	23416.3	20271	25893.3	16076.7	8487.27	20713.9	15735.5	18899.9	37027.5	27812	27827.9
K00337	12894.1	21628	16288.4	14033.5	9076.8	14901.5	17129.3	39201.7	31637.7	33971.8	31051.4	24220.7	33315.8	44472.5	33349	39025.8	31279.3	20253	32593.1	13667.8	8155.61	18527.7	16450.6	18644.9	37934.5	26005	27803.2
K00338	13864.1	21495.5	15381.9	13707.5	8975.8	15133	17314.3	39674.7	32430.7	34555.8	30843.4	24251.7	33342.8	44736	34440	39764.8	32603.3	20633	32919.1	13811.5	8106.11	18518.7	16365.6	18346.9	37787	25911	27790.8
K00339	13594.8	22811.3	15201.5	13610.8	9150.13	14466.5	18000.8	37842.3	31090.7	33784.9	31319.7	24461.4	32434.8	44207	37647	39211.1	31017.3	19946	31258.1	13447.8	8001.11	18250.7	16089.6	18127.4	32055	23985	27052.2
K00340	14138.1	21772.5	15714.9	13833.5	9099.8	15129.5	17518.3	40098.7	33023.7	36036.8	30990.4	24397.7	34789.8	45633	34807	40737.8	32172.3	20106	33690.1	13704.8	8039.11	18263.7	16116.6	18237.9	32147	24296	27237.8
K00341	12617.1	20944.5	14936.4	13545.5	9007.8	14403.5	15849.8	38073.7	31043.7	33566.3	30548.4	23683.7	32461.8	42974	32931	36225.3	30969.3	19697.5	30631.1	13271.8	7922.11	18046.7	15813.6	18164.4	26602	23569	26822.8
K00342	14183.9	22970.4	15984	14265.5	9451.8	14778.8	17843.3	39707.5	32661	37382.1	31522.9	24742.6	35353.8	46038	35188	41076	32831.8	20237.5	34264.7	13672.8	8115.11	18544	16195.6	19109.9	33048	25686	28092.2
K00343	12606.1	20824.5	14741.9	13445.5	8933.8	14241.5	15880.8	37479.7	30887.7	33557.3	30470.4	23599.7	32531.8	43018	32927	36393.8	30964.3	19679	30634.1	13382.8	8018.11	18286.7	16062.6	18300.4	32278	25387	27468.8
K00344	13079.3	39311.4	23075.1	31038.1	17666.9	25048.2	10918.7	98429.9	65765.9	43530.3	47283.6	48089.4	36016.8	43008	23097.6	25390.8	22390.8	36034.6	27932.7	20437.5	16982.7	30160.6	30375.9	10108.2	36193.5	39475	32279.5
K00346	511.66	1423.66	2803.83	2464.67	730	386.83	3984.66	1449.68	704.17	1556	2292	2302	966.01	4520	9035.16	8193.17	590.33	1029.16	1096.34	354.33	147	2281	329	6335	3328	3573	3205
K00347	511.66	1425.66	2803.83	2464.67	730	386.83	3992.16	1483.18	714.17	1557.5	2298.5	2304	968.51	4565.5	9035.16	8207.67	590.33	1029.16	1096.34	354.33	147	2281	329	6340	3353.5	3617.5	3227
K00348	511.66	1425.66	2803.83	2464.67	730	386.83	3992.16	1483.18	714.17	1557.5	2298.5	2304	968.51	4565.5	9035.16	8207.67	590.33	1029.16	1096.34	354.33	147	2281	329	6340	3353.5	3617.5	3227
K00349	511.66	1425.66	2803.83	2464.67	730	371.5	3992.16	1396.51	714.17	1557.5	2298.5	2304	895.84	4565.5	8971.83	8207.67	590.33	1029.16	1096.34	354.33	147	2281	329	6340	3353.5	3617.5	3227
K00350	511.66	1425.66	2803.83	2464.67	730	386.83	3992.16	1483.18	714.17	1557.5	2298.5	2304	968.51	4565.5	9035.16	8207.67	590.33	1029.16	1096.34	354.33	147	2281	329	6340	3353.5	3617.5	3227
K00351	414.66	1115.66	2705.83	2381.67	706	271.83	3982.16	1019.18	325.17	1274.5	2284.5	2193	758.51	4662.5	10404.2	8526.67	296.33	1031.16	820.34	336.33	147	2263	333	6380	3430.5	3649.5	3016
K00354	577.33	1919.67	1511.5	1758	557	97	49.33	498.17	3235	855.08	904.67	1530.33	757	11609	248.33	569.33	17	1788.5	0	2766	2893	1858	233	2617	0	3015	30
K00355	254.52	1195.93	4274.14	4037.13	2465.56	1634.3	634.8	2804.65	2969.83	530.52	14979.5	9701.46	711.33	2450	1044.27	294.27	318	1283.47	153.8	2594.2	859.27	310.53	5726.6	203.8	712	488	234.33
K00356	1692	4036.67	1532.33	1094.67	1014.34	3866.5	2623.33	10003	6855.5	6008	1122.5	2113	6187.5	7789	6369.25	3411.5	7241.5	8727.83	8581.83	2220.17	1723.67	1889.5	4886	1633.5	9136	8331.5	11291
K00360	1563	5262	2316.5	3688	1705	2235	999	16551	10696.5	7323.5	2439	4715.5	4543	1454	1868	3976	497	1439	1563	1112.83	1999.67	852.5	1234.67	835.5	3331.5	1709	1465.34
K00362	4296.24	15833.1	11188.7	11999.8	9196.94	10081.6	4419.6	31339.8	19573	12652.4	41977.5	26986.8	10606.9	17663.5	7808.68	5367.45	3811.32	16191.8	10413	9005.99	14143.3	22418	14459	15262.4	9449.5	10971.5	11665.8
K00363	4761.75	13670.8	8548.84	9511.81	6706.27	8925.3	4095.12	32334.2	21732	14135	24620.4	18231.7	13667.2	17584	9102.1	9048.28	7924.83	13750.5	11071.3	6428.5	8930.78	12163	11039.5	9066.9	9286	6894	6794.84
K00364	414.33	1878.67	1714.5	2298	1189	637.67	210.69	923.84	2679	543.33	10837.7	4816.33	991.91	6708	648.06	590.24	422	4616.67	646	3911	3230.67	718.33	442	1318	776	3106	30
K00365	1669.83	5344	2383.5	3741	1731	1852	1000	15248	11531	7638.25	2210	4485.67	4786	8229	1919.75	3935	303.5	1654.17	697	1227.5	1129.17	805.5	1093.17	1733.5	4669.5	4021	1918.5
K00366	145.84	522	1627.66	117.25	451.18	447.5	9	1126.84	641.66	654.84	308.5	314.66	384.5	900.5	111.75	188.5	693	1268.34	1311.84	7397.67	3075.16	1696	650.5	329.5	1554.5	4036	2924.75
K00367	247.33	229.33	183.33	208.67	108	1124	129.66	2233.67	898.67	1221	77.33	304	640	59	113.33	92.67	590.33	625.33	250.67	458.33	0	832	1050	402	2882	4714	1778
K00368	1359.66	3872.16	1374.13	847.67	689.8	1800	1124.66	2853.42	3838.67	3584	1184.8	1478.6	3385.5	8182.5	2774.83	2446.84	4063.83	2492.66	5409.34	2692.33	366	431	1947	2220	5064.5	4724	5840
K00370	628.26	2243.66	2320.33	2037.47	2208.1	2482.3	233.46	4973.72	1950.77	1694.6	9182.2	5086.6	2747.17	1112.5	3183.8	961.77	1628.33	3644.13	2928.14	3700.13	3143.27	1314.53	1982.5	834	2909.5	6696	1275.5
K00371	628.26	2247.66	2320.33	2037.47	2211.1	2547.3	241.46	5085.72	2132.77	1791.6	9182.2	5105.6	2944.17	1321.5	3270.8	973.77	1662.33	3644.13	2928.14	3700.13	3143.27	1314.53	1982.5	834	2909.5	6696	1275.5
K00372	3248.41	12344.1	8330.96	7681.34	5757.98	6826.33	2967.99	27093.3	18165.2	11006.8	21724.3	16359	9368.34	15800	5294.58	5207.01	4937.33	12075.3	8640.84	8550.03	9385.34	11940.3	9866.47	8802.9	6509.5	6174	9651.84
K00373	547.26	2801.66	2076.33	2214.47	2133.1	2468.3	241.46	4963.72	1581.77	1262.6	8968.2	4876.6	1873.17	716.5	2878.8	547.77	1257.33	3563.13	2756.14	3564.13	3009.27	1285.53	2505.5	502	2411.5	5005	1110.5
K00374	547.26	2244.66	2180.33	1937.47	2179.1	2479.3	98.46	5015.72	1651.77	1262.6	9119.2	5023.6	2124.17	716.5	2878.8	547.77	1257.33	3600.13	2924.14	3682.13	3143.27	1285.53	1964.5	779	2527.5	6616	1182.5
K00375	5251.45	18203.2	12514.9	17549.9	12596.7	11968.4	7128.58	23481.9	18857.8	10950.1	61509.4	34693.2	10562.2	34469.5	20479.1	6573.21	13544	16348.1	11553.9	13584.7	9533.49	17769.6	26552.2	9313	34438.5	32921.5	24790.8
K00376	1167	3831	1237.33	433	1629.17	1783.5	1168	4313.5	3297.5	3066	6836	3897	1770.33	8333	2651.83	4163.67	2316	2994.67	2747.67	4139	1758.33	618	8	1145	58	397	0
K00380	1679.36	6692.13	6822.57	8354.94	6172.6	4613.6	6073.59	8112.29	6855.07	3167.7	34564.5	18484.7	2079.34	19026	13934.8	8685.54	1570.33	6730.26	3305.27	5364.8	6543.54	11255.2	6962.8	11291.4	3327	5786	5356
K00381	3016.59	8790.46	7685	6680.81	6227.6	7007.63	6345.45	14644.2	9846.48	7241.6	29136.7	17496.8	6151.51	17646	16716.5	9682.94	7568.66	12160.8	11846.6	5081.33	6783.94	11963.4	10539.8	10191.4	9424	8024	11536.3
K00382	21968.5	54619.6	38151.6	41124.4	22048.6	30742.9	32377.1	109026	79636.4	65686.1	60627.3	56053	57113.7	78860	68946.6	69077.7	43770	54020.1	50215.8	44801.3	53493.2	37920.2	35680.3	57638.3	60129.5	56790.5	49836.1
K00383	1126.09	4292.46	5028.37	5757.8	3972.79	4555.63	852.15	8951.91	4174.81	2246.43	21586.1	13572.1	2164.25	1173	2333.58	1208.51	2323.83	7055.46	3324.14	5228.33	5394.6	12546	8901.8	1264.4	5401	5760	11092.3
K00384	22567.4	53847.6	43119.8	40379.2	20900.1	28181.6	33496.6	95503.6	74813	61567.1	54563.9	51513.5	55558.5	103748	66078.5	73212.2	44121.3	48262.5	47026.8	46050.3	49231.8	38964	32350.1	61385.9	76362	68226.5	58265.4
K00385	243.92	780	2569.5	49.25	733.17	28	8	1241.92	250.33	125.92	304.25	94.83	58	453	18	59	0	171	0	190	65	0	96.5	16	401.5	353	622.75
K00387	22	22	20	49	39	106.5	319	284	497	184	18	50	8	0	157.75	13	226	0	0	0	50	414	1819	201	1441	2357	889
K00389	3365.16	11356.7	5790.71	8029.67	3598.53	5127	2521.33	33274.3	22068	15723.6	5304.57	9766.93	11264	3049	4214.89	8708.67	2072	6961	3181.33	6242.5	12834.3	5863	4447.17	8218	14999	9501	5697.34
K00390	7465.25	18429.1	12324	12675.5	8188.46	10565.1	11926	36293.5	27667.5	20464.2	29210.1	23295.2	17214.3	37657	27520.8	24809.8	14093.7	17594	17974.6	9061.33	10132.6	15311.4	14404.5	18292.9	21898.5	17826.5	21503.8
K00392	2023.66	6147.5	2919.17	4107	1905	4109	1651	20623.3	13270	9692.58	3081.5	5598	7377.83	2886.5	2690.83	6188.84	3582.5	3956.17	2537.5	2746.5	2241.67	1357	2416.67	1594	6600	3858	5519.84
K00394	43.92	67.5	516.5	213	29.67	8	109.5	173.42	175.33	102.92	162.25	100.83	210	476.5	134	398.5	134	223.5	86	171	121.5	255	279	185.5	5789.5	1926	700
K00395	43.92	67.5	516.5	213	29.67	8	109.5	173.42	175.33	102.92	162.25	100.83	210	476.5	134	398.5	134	223.5	86	171	121.5	255	279	185.5	5789.5	1926	700
K00399	969	1844.33	541.83	213.33	246.83	0	1361	72	0	193	836.33	748	0	10	4488	1265	0	0	316	30	12.5	7.5	17.5	11.5	195.5	236.5	104.83
K00400	1938	3688.66	1043.66	397.66	487.66	0	2722	144	0	386	1658.66	1485	0	20	8976	2530	0	0	632	55	25	15	35	19	391	473	209.66
K00401	969	1844.33	541.83	213.33	246.83	0	1361	72	0	193	836.33	748	0	10	4488	1265	0	0	316	30	12.5	7.5	17.5	11.5	195.5	236.5	104.83
K00402	969	1844.33	541.83	213.33	246.83	0	1361	72	0	193	836.33	748	0	10	4488	1265	0	0	316	30	12.5	7.5	17.5	11.5	195.5	236.5	104.83
K00404	1708.2	8584.27	8127.38	7833.27	7078.23	6435.1	1691.93	14702.7	4072.6	2377.2	26167.9	18350.1	2631	2842	5608.88	1138.2	2850	12133.3	9032.6	8331.34	3497.37	10724.2	9129.6	709.8	2905	4300	7998
K00405	1470.2	7579.27	6725.58	6885.27	5799.43	5160.1	1517.93	12314.7	3529.6	1974.2	19728.1	14587.5	2309	2223	4443.88	630.2	2659	12133.3	8985.6	7985.34	3497.37	10693.2	8945.6	572.8	2887	4300	7974
K00406	2503.2	10275.8	7672.58	7335.27	6352.43	6756.26	2982.93	16468.9	7733.94	5200.2	20607.1	15940.5	4414	10940	6388.04	4911.87	4380	13400.8	10656.6	10123.3	4050.37	11021.6	9194.6	1929.8	3739	5620	8721.33
K00407	1272.2	6595.27	6342.58	6812.27	5450.93	4902.1	1492.93	11545.7	3391.6	1757.2	19665.1	14195.5	1957	1935	4226.88	461.2	2178	9411.27	5265.1	7985.34	3497.37	10693.2	8937.6	572.8	2829	4184	7842
K00410	71	295	97	0	39	353	0	570.5	555.5	441	0	148	285	685	18	0	419	242	1251.5	55	48.5	19.5	59	22	88	1439	2013
K00411	1677.76	6607.13	3925.2	3980.14	3896.47	5110.63	1966.79	11484.3	4359.47	2922.1	11243.1	9213.73	2714.34	2149	3446.52	876.27	3594.83	12191.1	10532.1	6808.67	3239.27	1416.03	7312.8	989.4	5233	5639	11047
K00412	3555.76	9256.13	4329.7	4291.14	4408.47	6169.63	4406.79	13466.3	11804.5	10960.1	12426.1	10711.7	10095.3	13542	14136.5	7599.77	13943.8	12918.1	13762.1	7483.67	3977.27	3769.03	11408.8	2290.4	17615	13248	17551
K00413	1615.76	6292.13	3752.2	3911.14	3856.47	4475.13	1975.79	10080.8	3614.97	2578.1	11063.1	8771.73	2305.34	1441	3417.77	844.27	3376.83	11635.1	9238.64	6558.67	3137.77	1501.53	6746.8	662.4	3636	4602	6072
K00423	0	0	14	0	0	50	0	97	23	0	0	0	0	0	0	0	65	39	20	0	0	0	0	0	0	0	0
K00425	5693.01	17188.6	16160	17272.6	10545	10705.6	9517.94	35784.9	23643.6	16763.9	50511.4	31444.5	14794.8	26800.5	18025.2	22196.3	8182.66	19079.8	13683.4	14994.8	18238.5	20098.7	14947.5	19406.4	26159	27201.5	21141.5
K00426	5747.01	17203.6	16160	17272.6	10545	10553.1	9497.94	35851.4	23656.1	17032.9	50511.4	31501.5	14736.8	26503.5	19358.2	22222.3	9491.66	18979.8	13709.4	14674.8	17945.5	20165.7	14918.5	19406.4	26250	27220.5	21161.5
K00427	0	0	126	377	674	53	6	68	118	0	9556	3366	12	0	5	47.67	0	0	0	0	0	0	0	0	0	0	0
K00428	4733.08	13323.3	4249.49	3698.14	4485.11	7043.77	4720.12	16844.6	10299.6	13518.8	10813.7	8544.76	8469.52	13819.5	10788.5	9659.95	8933.16	13133.1	15020	16315.8	5525.59	2955.85	2572	2594	3196	2827	3402.65
K00432	6913.54	25892.4	22533.1	24151.3	15112.6	14362.9	12998.2	43942.4	28358.1	17490	60379.8	43115.2	14998.6	32644.5	22939.9	22892.9	10704	24145.2	14109.2	19315.5	22423.5	38866.6	20417.1	24939.2	12132.5	16949	12169.9
K00433	1663.25	6236	4630.01	2291.25	3728	6553	1528	8133.85	6933.83	3500.92	14729.1	9456.53	2695	8624	4915.14	2339	2865	3553.67	3168	2401.33	1002	10120.5	5814	1619	3572.5	5910	3632.59
K00435	1562	4788	1907	3509	1617.67	1335	945	14434	9506	6700	1933	4187	3592	1186	1641	3911	0	628	55	704	410	281	432	248	2024	466	567
K00436	421.66	822.66	747.33	357.67	512	85.33	302.66	401.34	204.67	1146	217	428	837.34	583	961.33	891.17	413.33	3249.16	2761.34	134.33	61	161	81	816	519	131	218
K00437	4.5	41.5	22	14	8	284	0	1062.5	187	50	14	55.5	126	443.5	7	0	0	0	0	15	10	10.5	0	0	0	4.5	0
K00440	0	5.5	571.5	76	6.5	0	0	0	0	0	61	26	0	0	0	0	0	0	0	17	12.5	7.5	14.5	7.5	182.5	236.5	102.5
K00441	2282.83	4007.49	1616.49	718.33	606.16	443	2855.66	947.17	663.17	1771	1946.49	1783.5	557.67	614	9118.5	2783	2699.33	341.33	1158.67	153.33	53.5	22.5	79.5	86.5	506.5	565.5	250.16
K00442	0	5.5	323.5	76	6.5	0	0	0	0	0	61	26	0	0	0	0	0	0	0	17	12.5	7.5	14.5	7.5	204.5	254.5	169.5
K00443	0	5.5	323.5	76	6.5	0	0	0	0	0	61	26	0	0	0	0	0	0	0	17	12.5	7.5	14.5	7.5	182.5	236.5	102.5
K00446	2713.83	7061.5	3567	4152	2274.67	2277	941.5	16607	23430.5	10763.2	3100	5462.67	3950	61035	1713	4127	1366	6498.67	1269	4052	2032	902.5	1452	12298.5	4562	8166	1677
K00448	2669.43	7687.8	5619.01	7384.8	4691.43	4924.8	3039.8	20505.2	14405.8	9998.85	12751.4	12542.5	6875	5466	7810.94	6196.6	4587.5	2517.97	2469.8	3090.83	1389.27	11140.7	9741.97	993.9	9157	6626	4306.84
K00449	2869.76	8174.8	5786.68	7547.8	4739.43	5434.3	3316.8	21737.6	15185.8	10641.2	12847.4	12747.8	7468.33	5769	8274.27	6647.94	4924.5	4531.97	2758.8	4082.83	1834.27	11221.7	9760.97	1212.9	9283	6676	4674.84
K00450	1851	6667	3477.8	3885	2744.8	3056.5	897	17100.8	11445	7259.5	8126.8	7190.6	3905	7964	2432	3901	1283	5671.67	2082	3286	1027.67	355.33	1762	1465	1988	1082	665
K00451	3412.43	8343.3	4652.21	5037.8	3843.13	7087.96	3404.8	16670.7	14088.6	8963.85	12059.6	10520.4	7640	22054	4827.6	4669.27	9002.5	6916.47	7958.8	4841.83	1574.27	10710	8843.47	4295.9	4356	7004	4110.17
K00452	38	442	272	177	32.5	573	54	465	391.5	159	31	182.5	412.33	0	102.33	124.67	336	1879.5	649.5	1654	191	55	104.5	0	299.5	23	99
K00453	2669.26	9578.97	5330.5	8537.8	3837.77	5823.46	2255.49	25602.9	16126.1	10170.7	5709.17	8904.8	7907.91	10158	4314.52	5088.51	3568	7028.64	2685.3	7297.83	4757.94	1706.36	4011.47	2438.9	5460.5	7540	1994.17
K00455	112	661	1167.8	825	238.8	86	0	684	1375	347	599.8	1070.6	0	6463	0	0	312	1303	564	502	25	0	184	1145	0	397	0
K00456	195	513	169	91	72	125	0	340	1769	451	160	206	255	9013	0	0	58	409	0	396	106	0	0	1225	58	397	0
K00457	5346.19	15728.1	10172.6	12469.6	8976.09	10895.8	4594.6	35636.2	23799.9	16077.8	33975.1	25662.6	11515	18542	9273.54	8758.21	9463	11452.1	10279.6	8968.33	3116.21	20412.6	13989.9	3426.3	6110	7635	4471.67
K00459	5574.36	21348.6	12259.2	12956.6	9849.6	13995.3	5960.6	38369.5	24769.8	16161	29966.6	25339.3	12451.8	24036.5	11900.5	9230.04	10027	20892.5	15051.8	15979.7	9763.71	23736.2	25565.4	4852.8	13093.5	19598	14253.7
K00461	0	0	0	0	0	11	0	52	0	0	0	0	47	0	0	0	0	0	0	0	0	0	0	0	0	0	0
K00462	0	0	0	0	0	49	0	0	0	0	0	0	0	0	0	0	0	0	0	0	0	0	0	0	0	0	0
K00463	738	2250	146	52	320	85	700	261.5	967.5	1884	492	621	1157	1411	953	1902	1965	122	2006	0	0	0	0	0	0	0	0
K00464	0	3	0	50	0	16	13	114	43	14	0	18	20	0	9	17	0	296	0	0	0	0	0	0	310	0	10
K00466	1811.43	6019.8	5924.02	6769.8	4187.42	2751.8	1010.8	17106.7	10290.8	6745.35	12544.7	11862.5	3690	1190	2816.08	3904.6	12	680.47	68.8	2230.5	990.27	9704.2	4452.47	252.4	2060.5	415	434.5
K00467	13	44	0	42	12	390	310	874.5	775	89.5	59	157	835.33	55	167.33	19.67	3	709	311	232	107	242	1722	0	450	454	647
K00469	26.5	66	41	165	35	548	108	288	491	103	46.5	144.5	82.33	50	89.33	166.67	26.5	782	60.5	217	31	31	0	137	18	0	24
K00471	154	1033.8	1392.8	935	1302.3	1311	0	2427	333.2	27	6565.6	3878.8	47	4	888	35	0	206	0	447.2	0	74	1888.8	4.4	43	92	239
K00472	246	1047	296	129	114.5	1582	1280	3060	3847	972	242	446	294	6602	663	52	966	2834.67	245.5	3319	3286.67	750.33	5733	1318	556	2881	30
K00477	386	2481	199.33	867	487.34	427	1088	1082.75	524	406	133	275	555	2833	1442	65	292	266.67	567.67	3375	1491.33	604	541	240	174	0	173
K00479	1998.43	7015.8	5473.71	7041.8	5248.96	4772.8	1039.8	19312.7	10956.3	6971.35	18288.6	14768.9	3696	1190	3707.94	3939.6	238	2893.47	379.8	3388.5	1251.77	10229.2	5543.47	574.4	3955	3667	1489.5
K00480	3657	10749	5218.8	7412	3520.8	4550	1773	32887	24563	15429	4394.8	9540.6	8145	22715	3124.75	7839	1514.5	7093.17	2839.5	4300	1635.67	1374.33	5466.5	4827.5	8882.5	9291	10106
K00481	2300.43	7446.8	5448.71	7478.8	4706.63	4607.8	2290.8	20675.2	13181.3	8288.6	12750.6	12490.9	4342	6691	3201.94	3985.27	1250.5	5130.97	1901.3	3747.83	2698.77	10779.2	6658.97	2102.9	4632.5	6145	4284.84
K00483	1705	4862.5	3476.1	4403	1893.6	1727.5	945.5	15097.5	11868	7506.25	3125.6	4599.2	3775	11783	1670	4127	1152	1379	360	3763	16426.5	3130.5	1510.5	19678	4790	6883	3442.5
K00484	154	986	1392.8	935	1248.8	1443	0	2309.5	337.5	74	6534.8	3837.6	58.5	52.5	981	210.5	0	0	0	0	0	29.5	184	70.5	0	247	0
K00486	66	130	193	192	43.5	787.5	54	789.5	433	536	37	182.5	475.33	26	1447.83	124.67	353	1029.5	116.5	1691	191	55	133.5	0	299.5	23	17
K00491	396.16	1598.67	1230.5	1741	468	299.5	113.69	432.17	1202.5	477.08	838.67	1426	956.91	2939	398.06	575.24	240	579.67	0	3233.33	3427	1330.5	1127.5	571.5	2969.5	5837	1616.34
K00493	40.66	137	60	72	55	813	38	1458.5	886.5	349	148	273.34	468	168	181	65	288.5	1249.84	1177	330	126	71	557	23	191	82	131
K00496	172.6	669.8	1056.2	2279.8	1099.8	812.3	90.8	1974.8	541.3	510.1	2689.2	2675.7	393	30	540.3	87.27	307	1263.8	630.8	1208	553.1	388.2	3234.3	191.4	1393.5	983	556
K00499	185	483	342	85	141	166.5	154	580.5	306.5	668	43	63	172	141	346.5	362.67	886	1904.67	1137	192	203.67	46.33	0	0	0	0	0
K00500	1195.93	4192.97	4945.71	5329.8	3331.46	4071.3	1478.49	7958.9	5030.8	1966.93	11549.2	9678.56	2043.91	7034	2951.5	3070.84	2081.5	4942.47	2080.8	4089	1158.27	10040.5	7176.8	1436.4	1499	2754	1062
K00501	29	0	0	0	0	100	0	81	44	32	0	0	40	14	0	0	41	0	0	0	0	0	0	0	0	0	0
K00505	220.66	1171	1022.8	1097	290.47	193	500	743	11	233.5	487.8	962.94	0	0	246	0	563	390.34	1979	721	48.84	0	752.34	0	488.5	41	49
K00507	4111.49	9138.17	2536.67	2158.67	1943.51	6257.32	4509.33	15208.9	11315.4	11856.4	1801	3129.33	10886.7	11178	10289.7	7956.35	17442	10742.2	14699.8	2428.5	1539.51	3087.15	6403.17	1635.5	12724.5	13690	7999.5
K00508	1729.83	5200.5	2186.5	3781	1799	4505	1132	19602	12374	8856.25	2177	5087.17	6202.32	1579	2112.32	4312.35	997	3703.17	1944	2959.5	954.17	1829.5	3070.67	932.5	7079	7257	3959.5
K00510	0.83	258	363.5	104	55	571	279	555.5	821.5	259.75	208	189.67	858	0	699	240	159	1316.67	601	846.83	371.17	188.5	677.17	456.5	1232.5	2796	827.84
K00511	0	0	0	0	0	26.33	0	138.67	0	0	0	0	119.67	0	63.33	0	0	0	0	0	0	0	0	0	0	0	0
K00514	15.5	11	0	0	0	0	0	0	0	0	14.5	9.5	0	19	0	11	26.5	0	51.5	0	0	22	20	63	58	0	0
K00517	740.64	1399.66	1912.83	1856.67	970	4638.65	350.66	6459.84	4943.03	2820	9053	5511.02	4217.34	7940	342.33	323.67	7020.33	11327.7	4724.34	5043.16	2628.51	12503.3	8252.01	2828	12014	12973	6663.84
K00518	180.83	633	308.5	245	125	1701	179	3722	2016	1034.25	297	603.17	1901	496	488	514	978	1166.67	1582	434.83	275.17	292.5	638.67	261.5	1842	1695	1209.84
K00520	167.6	594	650.91	1468.8	900.66	317.8	464.8	992.73	190.6	64.1	2180.97	1658.43	98	357.5	744.94	1894.6	20	178.8	137.8	288.8	346.6	73.2	0	0	51	0	136
K00523	1062.6	5287.47	4385.54	4322.47	3791.3	2989.13	1494.13	6631.98	1876.64	828.6	10814.6	8280.23	951	799	2930.94	346.6	2134	9153.3	7797.13	3107.67	1343.94	9618.86	7152.8	4.4	75	116	631
K00525	14957.5	31541.3	24217	23159.1	13077.6	16569.1	21559.3	57339.1	47541.5	42564.2	46716.8	35683.6	38743.9	65624	45198.7	49255.7	32515.3	35029.5	33450.5	24483.5	23899	25920	20070.1	34775.9	43645.5	39084	36218.7
K00526	5840.11	17382.9	12098.1	13943.5	9408.11	9322.27	6175.12	33327	26144.3	19120	38911.2	26212.6	15632.7	26823.5	17834.6	13995	16143	20216.6	12926.8	23034.2	21042.4	18771.6	16173.8	11552.8	19276.5	17082	11297.9
K00527	1878.85	7219.5	13053.7	8353.13	5187.77	1877.47	3322.49	4897.31	1292.93	969.35	22724.5	12012.3	1638.91	3819	8033.86	6038.34	360	3271.97	1592.47	6524.47	4233.93	5627.7	3762.5	10344.5	15004	10989.5	11356.8
K00528	11654.5	24327.1	28844.2	27059.1	14343.9	12708.6	24264.8	54590.5	39107.9	35419.8	47177.2	40079.6	29770.9	34636.5	54480.9	54124.1	16431	21138.9	20278.9	16095.7	14065.9	34898.1	23946.4	26213.3	40094	34152	30785.7
K00529	2516.5	7429.3	4274.8	4605	1895.8	6079.5	2238	23520.5	17603.7	12073	2956.1	6695.3	9885.5	10150.5	6795.75	6321.17	10257.5	8827.5	6073.5	3379.2	1747.5	11996	11463.3	2159.9	11829	9860	9005.5
K00531	0	122	0	0	0	0	24	0	0	0	0	0	23	83	0	0	0	0	0	0	0	0	45	0	107	0	0
K00532	40	183	1175	1.25	345.5	0	0	239	25	12	107	35	0	163	0	13	0	33	0	0	0	0	89.5	0	137.5	258	291.75
K00533	0	0	89	0	0	0	3	0	0	0	0	0	0	0	0	5	0	0	0	0	26	14	0	74	22	0	61
K00534	7	23	24.5	0	0	70	0	168	0	0	0	0	0	0	73	0	0	1015	0	0	0	0	0	0	0	0	0
K00537	4301.6	14337.6	14318.8	15926	9230.8	10156.1	10085.6	23436.4	17853.6	10674.5	40705.8	26957.3	11460.8	24577	21595.2	15706.7	13717.3	15512.6	13441.3	16131.3	16939.4	28339.4	19835.5	23540.4	18292	20430.5	20885.9
K00545	0	0	0	25	0	75	0	12.5	70	12.5	50	44	27	0	0	0	0	148	0	174	109	164	440	103	646	375	375
K00547	4417	9889.67	4602.5	6465	3527.34	3238.83	3332.33	21831	17096	13763.9	13764.7	10541.7	10460	16082.5	7112.33	12671.3	7093.5	2717.67	5584.5	5474	9059.17	2511.33	1984.17	8647.5	5797.5	6672	2718.33
K00548	11558.3	19093.1	26237.4	20788.9	10241.6	16077.6	20024.8	42135.2	32849.6	33664.6	33318.8	26542.1	33766.5	47786.5	40685.2	47874.4	28462.3	28391	30426.1	20700	15551.1	25128.2	21760	34846.9	89044.5	50683	44326.4
K00549	6579.43	19707	10717.4	14116.5	9490.96	11058.3	6646.63	42831.8	33160.3	21927.1	46781.6	29640.9	14218.5	29566.5	16863.6	12560.4	10086.5	11694.6	9374.8	14867.7	14479.4	18466.5	13721.5	7099.9	20560.5	22873.5	11343
K00554	12448.2	23878.3	23655.4	21923.9	11559.1	14136.6	18289	49535.9	38988.1	37326.9	34290	29398.9	34100.6	46219	38215.9	43064	27265.8	23972.3	28382.6	20138	20019.4	24686.9	16799	31430.4	35960.5	30855.5	29112.4
K00555	969	1923.33	1054.83	552.33	330.83	12	1371	138	60	257	1084.33	977	219	55	4522	1308	13	204	343	183	54.5	195.5	750.5	496.5	2602.5	1617.5	3035.83
K00556	351	1132.5	2741.33	2719	1352.67	1100.5	4527.36	2244.17	1431.34	1019	12353	5773	1014.24	4791	9735.06	10335.6	904.5	1711.17	704.67	5369	1809.33	1965.83	320	4862.5	2882	2869	2564.33
K00557	390.6	1703.8	3495.04	4012.8	3355.63	1533.47	226.8	2861.9	2489.3	502.6	20940.6	11319.2	230.5	6909.5	1430.94	373.77	85	1625.97	78.47	5755.67	6438.93	10656.7	4288.8	7180.9	0	456	30
K00558	7254.9	21682.1	17575.9	13767	10432.7	11165.2	10047.2	37765.4	27305.9	20666.3	38746.6	29989.8	15164.7	34831.5	19418.2	22745.5	11515.7	17846	19688.3	12341.5	9807.02	18895.5	13644.1	13887.4	26906	23408	18233.5
K00560	5580.51	18469.1	16629.2	17549	9356.3	9802.3	10207	33956.1	21279.3	14048.9	31218.8	26133.9	10941.1	20285.5	21958.9	17997.3	5622.83	19248	14028.5	14835	16746.4	38569	16298.8	20290.9	16333	21417	18242.7
K00561	0	25	0	50	0	268.5	22	156	169	15	12	25	39	0	99	69	31	82	34	215.33	141	46	282	155	614	701	341.84
K00563	2044.67	6249.46	5339.04	7287.47	4951.63	3348.3	1332.96	18068.2	11122.8	7854.52	22460.3	15356.6	4783.34	1576	3352.27	4426.44	599.33	1983.97	870.14	3378.16	2152.77	11478.2	5607.47	1491.9	5329.5	6033	2012.34
K00564	3637.52	13020.9	10565.8	12943.3	8485.42	5802.77	2483.45	23274.8	16742.3	10972.3	35688.3	25937.5	8483.75	12899.5	6650.52	7521.28	2915.33	6919.43	4742.44	11910.8	15835.9	23829.4	9750.27	9045.8	3876	5688.5	1263
K00566	12577.2	24270.3	25323.4	23277.9	11906.1	14222.6	22345	49611.4	39119.6	37480.9	35662	30668.9	33867.6	48397	45510.9	50631	27318.8	25612.8	28830.6	20635.7	20134.4	25443.9	17085	33659.4	37763.5	33176.5	31036.4
K00567	12389.7	23502.6	23587.7	21352.2	11681	15140	18886.8	48856.7	36326	34545.4	34384.3	29161.9	32724.5	36225	42069.6	41592.9	24410.8	26022.8	30741.1	19680.8	15557	15630.2	16255.5	24424.9	41191.5	36509.5	29234.9
K00568	3703.19	13791.3	8201.07	9645.94	7868.27	7580.93	4594.92	16823.1	6952.57	6489.03	31124.1	20480.1	6026.51	6177.5	6682.48	5852.87	7210.83	14468.3	14664.3	5274.13	2579.54	10248.7	9168.3	675.4	4113.5	5299.5	8771.84
K00569	475.93	1933.8	2343.04	3333.47	2823.63	1645.13	347.13	3365.9	989.8	168.6	10544.2	7791.23	335.67	16	1441.27	413.27	760	1430.46	3490.8	1808.67	1021.77	9475.7	3888.8	82.4	533	1310	2428
K00570	512	1024	617	317	180	2412.5	323	5192	2834	2233	303	1269	2031	2348	690.5	910	1880	1277	3125	577	268	463	1883	641	3299	6009	9968
K00571	6491.57	12993	8514.01	11325	4366.84	4188.32	9847.69	23157	19835.8	20622.5	7449.59	9930.15	15389.6	15802	25857.9	23856.9	9142.5	6468.33	7100.67	7773	12715	6817.99	6650.5	15470	20272.5	16342.5	15998.5
K00573	12169.9	22437.5	17975.5	14259.5	9499.81	14540.8	20069.4	37799.8	24701.7	29574.7	30202.4	23943.1	27678.3	29850	41733.8	39135.9	25755.5	29926.6	37641.3	17023.7	7556.61	17885.7	15764	17092.4	28018.5	24500	27839.7
K00574	7139.05	23228.6	16324.3	18564.4	12630.3	17035.6	7006.38	59117.8	37776.1	25524	40752.5	34993.4	20025.5	17218	20663.2	16472.3	15886	23596.6	18642.4	11856.1	13099.7	17418.1	25242.9	11532.3	37067.5	27775	30806
K00575	11409.9	30154.8	23696.8	22352	15196.5	14405.4	16419.7	38863.2	29452.7	22224.4	46062.4	35312.4	22984.4	48303.5	32326.8	27448.8	24124	26504.5	26825	17974.3	17321.6	38300.1	25341.1	21042.3	38949.5	30173	28152.1
K00577	1938	3683.16	961.16	379.66	503.16	12	2722	184	55	428	1704.66	1564	219	129	8988	2530	0	66	632	136	38.5	195.5	723.5	428.5	2682.5	1761.5	3100.16
K00578	969	1844.33	501.83	184.33	240.83	0	1361	72	0	193	822.33	737	0	10	4488	1265	0	0	316	25	12.5	7.5	17.5	7.5	195.5	236.5	104.83
K00579	969	1844.33	501.83	184.33	240.83	0	1361	72	0	193	822.33	737	0	10	4488	1265	0	0	316	25	12.5	7.5	17.5	7.5	195.5	236.5	104.83
K00580	969	1844.33	501.83	184.33	240.83	0	1361	72	0	193	822.33	737	0	10	4488	1265	0	0	316	25	12.5	7.5	17.5	7.5	195.5	236.5	104.83
K00581	969	1844.33	501.83	184.33	240.83	0	1361	72	0	193	822.33	737	0	10	4488	1265	0	0	316	25	12.5	7.5	17.5	7.5	195.5	236.5	104.83
K00582	969	1844.33	501.83	184.33	240.83	0	1361	72	0	193	822.33	737	0	10	4488	1265	0	0	316	25	12.5	7.5	17.5	7.5	195.5	236.5	104.83
K00583	969	1844.33	482.83	154.33	240.83	0	1361	72	0	193	822.33	737	0	10	4488	1265	0	0	316	25	12.5	7.5	17.5	7.5	77.5	50.5	31.83
K00584	1938	3762.16	1179.16	574.66	531.16	0	2732	184	5	408	1710.66	1561	0	54	8998	2573	13	138	659	83	28.5	7.5	71.5	71.5	371.5	350.5	387.16
K00586	969	1923.33	1054.83	552.33	330.83	12	1371	138	60	257	1084.33	977	219	55	4522	1308	13	204	343	183	54.5	195.5	750.5	496.5	2602.5	1617.5	3035.83
K00588	105	52	29	35	43	222.83	27	558	434.34	572	18	114.5	1136	63	85	70	1527	186	76	89.83	83.17	580.33	1175.17	253	2468	3272	1505.34
K00590	0	5.5	21	2	0	0	0	12.5	0	12.5	0	0	0	0	0	0	0	134.67	82	97	64.67	14.33	0	0	0	0	136
K00594	77.83	771	426	224	109	851	296	889.5	1290	510.75	358	348.17	788.33	951	675.33	248.67	368	3442.67	1015	3406.83	5652.67	3292	1314.17	701	2602.5	3464	1772.34
K00595	833.76	2536.8	4178.71	4231.8	2895.96	4846.63	716.8	10417.4	6342.8	2321.6	11468.6	9296.07	3066.67	10790.5	2028.02	603.1	1733.5	3049.81	2887.3	3679.83	5650.11	11551	9016.64	8534.9	12247	10965.5	11089.3
K00596	9	0	27.5	70	34	294	9	380	86.5	153	21	38	0	0	0	0	226	234	0	68	60	531.5	653.5	296.5	2322	2880	1257.5
K00598	2118.43	7491.8	4369.41	6712.8	5698.16	6348.3	1021.8	22542.9	12896.1	8136.35	26705.8	16287.8	5759	1935	3794.69	4170.6	1630	4468.14	2600.8	2938.83	1367.94	1259.86	4316.97	780.9	5796.5	5931	5042.17
K00600	18346.4	41158.2	33536	36592	19375.5	20052.8	23118.3	96796.8	68404.6	58383.8	52271.3	51613.9	44891.2	51110	48717.2	57420.6	28004.8	27432.4	29065.4	25406.5	22389.4	36383.6	26976.4	33870.7	50508	43109	38430.6
K00601	738	2239	146	52	320	47	680	246	926	1884	492	621	1157	1411	953	1902	1965	122	2006	0	0	0	0	0	0	0	0
K00602	13412.1	25873.1	24503.7	22261.2	11825.1	14141.6	20384.5	49663.3	38973.5	37116.3	35235.6	30261.7	33473.6	48077	42372.9	45854.5	27406.8	24172.8	28917.6	20313	20078.4	25309.9	17620	31854.9	43264.5	35137.5	30573.8
K00603	915.5	876	2511	2084.25	560.5	826	1088	2101	3562	3731	1207.5	1332.5	3568	5327	5176	2968	6753.5	656	1161.5	800	646	4146	2753.5	5312	15216.5	9475	6159.75
K00604	13312.3	25832	26444.4	22808.6	12523	16118.5	20158.1	53552.3	40479.7	38609.2	34911.2	30251.8	34805.1	48908	40220	45371.9	28257.2	26313	32150	20384.2	20122.6	24658.2	16905.1	31699.9	35799	29825	29635.3
K00605	13598.4	29269.4	26681.4	27959.3	15053.1	17576.4	17447.5	69047.2	48250.6	39293.6	45951.3	40913.3	34681.6	44578	34220.3	44044.9	29032.3	23011.6	28350.9	18090.2	14613.5	32928.1	21976.8	24359.8	38595.5	31332	31394.2
K00606	10728.7	21005.1	24512.7	22717.1	11254.9	13471	17418.5	46891.6	35885.8	32531.4	34283.6	29126.7	29953.8	43862	35558.2	40606	22950.8	23958.8	23609.1	20719.2	19938.9	24686.9	19172.8	31399.8	43028	33230.5	31768.2
K00609	13540.2	26233.6	26904.2	23595.2	12604	14248.6	20509	49950.9	39617.1	37692.9	37449.3	32626.9	34086.6	47428	42943.9	45876	27660.8	25654	29775.6	20552	20138.6	25145.7	17783.5	32814.9	38925	32536	32569.2
K00610	1349.92	3354.33	5039.33	3162.33	2012.5	125.67	5054	1404.09	473.33	575.92	13392.1	6360.83	412.5	4871.5	12846	8872.5	85	1182	795	648	293.5	3580.5	1263.5	7130	6383	5651.5	6803.83
K00611	12450.9	23252.6	24298.2	22963.7	12553.8	12547.6	18618.2	44269.5	35814.1	34465.4	43249.1	34426.6	31592.8	46302	41749.4	44575.5	23692.5	14847.1	20645.3	18441	19700.2	33109.2	19764.3	29711.3	37831	31997	31498.9
K00612	2760.76	5065.13	5412.17	4448.14	3621.1	4243.63	3837.79	9667.07	5438.65	4747.6	11616.9	9203.33	5611.67	3534	6018.94	6337.27	5425.83	3410.29	6811.97	2708.83	1238.44	10144.9	5801.47	1930.4	2085	4702	2402.67
K00613	0	6	1388.8	630	16.8	156.5	69	21	19	12	57.8	327.6	6	0	42.75	0	33	41	0	584	135	9434	2085	0	0	0	0
K00615	24412	48667	53445	50905.7	28623.5	30138.6	30749.3	118919	88423.8	76957.6	100888	79653.2	63936.1	81073.5	67001.1	78993.5	38516.3	38986.1	40312.6	34205.1	27206.7	47688.9	38700.6	58007.1	78205.5	62287.5	62910.4
K00616	12564.4	24291.6	23838.1	23101.2	12996.8	14867.1	17463.3	49847.6	40577.8	37046.4	46023.2	34129.9	33466.6	51814.5	39377.5	42251.1	26470.3	24048.8	28062.4	21280.5	19139.7	24711.7	18506.4	31333.8	39339	34849	31919.8
K00619	5768.83	10798.2	6035.49	6305.66	3150.83	4345.33	4865	23590.5	18434.3	15890.2	5772.16	8208.17	13289.8	19330.5	7901.33	15291.7	7637.5	7040.34	10625.2	9947	12368.5	5606.83	2840.67	11141	12904.5	7503.5	5665.5
K00620	12524.2	23712.6	20738.2	18840	10220	12029.1	14907.5	42423.2	35060.3	34167.9	22525.3	23956.9	30221.8	39156.5	32726.6	34802.8	23276.3	21193.8	27684.1	15742	17478.9	21450	16266	24230.4	31743.5	24600	25521.2
K00621	0	0	14	57	28	12	0	40	55	42	121	116	76	11	10	0	0	66	0	103	26	188	703	421	2356	1339	2920
K00622	0	0	0	25	0	75	0	0	70	0	50	44	27	0	0	0	0	148	0	174	109	164	440	103	646	375	239
K00624	0	0	7.5	13	7	0	0	0	0	0	21	13	0	0	0	0	0	86	0	68	77.5	96.5	85.5	43.5	433	104	143.5
K00625	1928.75	6481	7729.33	5547.83	2453.17	1785	5477.69	6725.84	5666.83	4559.75	4492.75	4905.16	3265.41	16061	15131.1	13584.2	5056	6073	3978.5	4703	4179	5299	3308	9820.5	7327	10636.5	8918.83
K00626	38728.1	85773	58550.4	66911.6	37008.1	53760.3	39492.2	215640	164404	132129	86705.5	97890.8	107226	144562	88574.5	94676.5	77026	73776	63883	48289	48551.5	64382.5	70241	59019.9	96003.5	84486	69515.3
K00627	16786.8	42329	25632.4	33649.9	18306.4	21362.8	16674.1	108189	78358.8	62631.3	47018.1	48855	45016.6	54065	36236	47107.1	26472.3	32272.4	27201.1	32783	33227.5	26883.4	21042.1	28475.4	38791.5	34477	29970.8
K00630	0	14	25	12	2	0	0	0	0	0	8	3	0	0	0	0	0	0	0	0	0	0	0	0	0	0	0
K00631	333.6	1597.8	3212.71	3689.8	3264.46	1998.63	233.3	3360.4	1564.98	599.6	20547.1	11133.2	459.83	200.5	1440.77	208.11	82	539.3	141.3	1734	631.1	9753.86	4637.8	215.4	1057.5	751.5	670.66
K00632	12130.2	25116.9	15707.7	17254.3	12119.9	15617.4	13109	46271.1	39817.9	36712.9	47853.1	33220.1	32957.1	39709.5	32886.6	28816.6	31606.8	25049.5	27729.9	17275.3	17073.4	18127.7	18651.4	14022.8	21075	15247	12978.2
K00633	38	16	4	0	0	74	0	343	377.5	77.75	126	88	465.5	105.5	128	184.5	18	0	0	0	0	29.5	118	70.5	9	33	0
K00634	801.25	3574.17	6483	4679.5	1628.17	208	3825.19	1815.09	1868.83	929.25	3545.42	3869.16	1105.41	11854.5	8898.06	8426.74	339	2145	886	3082	2998.5	5695.5	1126.5	10090.5	10225	9121	4958
K00635	0	66	0	114	0	816.5	21	909.5	640	171.5	228	374	675	0	31	2.67	238	2651	983	1074	601	341	1354	168	1309	1440	638
K00638	0	52.33	52.33	153.33	19.33	81.67	0	176.17	171	39	25.33	98	150	99	0	2.67	23	151	0	56	69	0	33	0	13	54	2.33
K00639	8537.65	19845.8	12325	14159.7	6579.84	8637.83	17597.8	34467.5	26159.5	23909.7	20991.2	18183.8	19146.9	34460.5	34798.6	38709.9	15132.3	9466.83	13830.3	9037.33	5324.67	8358.33	5651.67	17828.5	26599	19168	15206.8
K00640	12661.1	28824.2	28781.6	27667.2	17070.9	17030.5	18495.4	52910.9	39673.8	35559.6	54448.9	44510.4	30135.9	50551	41174.7	38855.6	23095.3	28460.4	29024.6	27142.8	23017	34080.9	25807.4	29438.2	32833.5	29296	28721.4
K00641	5738.6	19207.8	9991.7	10111.8	7454.3	11429.8	6892.13	36772.7	24126.8	18061.6	18162.4	19497.2	13831.3	15882.5	11490.3	14816.4	13780.5	21622	20484.3	15319.8	16383.8	17008	14505.8	11761.9	13630	15930.5	17441.3
K00643	328	1026	353	240	109	2406.5	431	5403	2715.5	1276.5	232	1113	1399	1120	407.5	222	1246.5	2726.5	1952.5	811	703	478.5	2820	564	2829	4184	7832
K00645	12400.2	24770.8	23952.9	22272.9	11702.1	14584.1	19154.5	49745.4	38916.6	36755.2	34374	29419.9	33332.1	46875.5	39239.2	44519.5	27064.3	25270.3	28760.6	20414.5	20125.6	24731.9	17452.6	31518.9	36986	31855.5	30178.9
K00646	0	0	469.8	0	16.8	31.5	0	7	5.5	0	57.8	29.1	0	0	0	0	0	0	0	0	0	0	104.5	0	263.5	0	17
K00647	1764.02	7351.59	9250.3	8225.61	6903.83	8154.08	1123.25	13145.6	6799.14	3163.7	32266.7	20863.7	3792	1603	5094.97	1670.39	2932.16	15173.6	8986.11	11414.3	3372.21	19775.2	11418.6	572.8	3044	4318	8211.33
K00648	14175.6	36854.3	31158	31131.9	14996.3	21396.1	24396.5	78536.4	58099.5	41408.2	41396.7	40163.4	37505.7	66900.5	43461.1	54908.4	27982.3	35299.8	31046.6	33389.2	25165	38319.2	20757.3	40207.9	46266.5	39861.5	36134.8
K00651	764.58	1786.16	2905.83	1855.42	1504.67	900	1447.66	2807.43	3194.5	1390.42	11576.2	4588.33	1147.34	10699	1488.33	2091.17	344.83	1913.16	938.34	4042.33	8331	4753	2217.5	11820	10713	9450.5	5774.25
K00652	5799.92	14943.1	10846.4	10301.4	6954.47	9431.13	11788.3	21175.3	16777.3	15749.7	26140.1	18181.2	15294.2	23354	27350.3	23060.8	18395.3	14747.8	19700.1	10702.3	4817.94	17300.9	16877	10616.4	30428	23960	20979.8
K00655	26510.7	56390.4	44741.4	43465.1	25553.2	31072.5	31437.8	126051	92030.6	82678.6	65032.3	63271.8	68656.7	72077	67391.5	78113.8	52615.2	46215.6	54565.9	35791.7	39109.5	44704.6	33313.6	43860.2	62172.5	48694.5	48187.3
K00656	1124.09	4438.17	11420.5	5856.25	3209.01	447.01	3976.69	3725.44	2981.99	1506.59	14687.4	7261.82	2003.41	11663.5	9517.06	8386.24	498	4368.5	931	3074	3493.5	6376	3009	9875.5	19697.5	13842	10643.8
K00657	1399.82	5758.01	6493	7497	2750	1798.17	4274.71	2793.18	4401	1515.49	14463	9546.16	1689.82	14186	11616.2	9268.81	501	5733.17	1319	10420.8	10809.7	8451	1520.17	9201	6402	10524	4224.34
K00658	9825.25	22961.6	15027.7	15531.5	9252.13	14589.1	17109.2	48251	33304.3	28001	31293.2	26885.6	24454.4	28689.5	34838.7	37963.2	24191.3	23258.8	24933.6	16644.7	17436.4	19483.9	14951.5	18803.4	21789	22570.5	20703.2
K00661	1102.58	3802	5185.21	2618.58	1676.36	1406.83	1054.19	4523.35	4137.17	1780.08	2541.82	2369.42	3120.74	9416	967.28	1972.58	1050	2975.67	2812	3567.83	6726.84	3730.66	3054.67	9881.5	4107	5490.5	3092.75
K00662	549.99	2040.67	1468	2023	578	217	226.69	853.67	2206	1179.83	909.67	1614.17	1950.91	8945	1051.06	894.24	190	779.84	468	570.83	376.67	176	356.17	1749	1363	1262	877.34
K00663	855.33	1862.67	1514.5	1823	567	1657	842.33	2306.17	3648.5	3268.33	1405.67	2013.83	3889.5	5248.5	5062.33	2785.83	4641	1912	1181	930.83	5383.67	2005	3126.67	7094	8173.5	6506	4199.84
K00666	11967.6	34515.6	22409	24798.2	16639.2	26987.9	16364.2	76522	55543.7	36626.9	49755.8	45891.9	31984.5	66118.5	36901	30027.6	36598	39299.4	28168.9	27401.1	23190.5	29116.1	39531.8	21298.3	52597.5	63396	40188.2
K00672	1407.99	2887.16	1478.66	813.67	495	609.83	1647.99	1587.67	898.67	1357.33	1299.33	1396.33	735.34	263	4984.08	1996.34	789.33	887.99	2050.67	552	679.17	277.5	900	539	2359	2572	6197.33
K00673	1470.7	9240.6	9151.02	9355.6	9893.86	8070.1	2810.6	12848.6	3784.94	531.2	48888.2	27191.2	551	117	8273.38	275.2	1004	1581.6	171.6	3211	1227.2	19033.7	10537.6	8.8	77	0	17.33
K00674	5341.34	17520.3	13801.2	12857.4	8190.64	10376.6	7346.48	36390.6	20657.6	15650.1	27646.5	22252.6	12094.1	11700	15138.4	15818.9	11532.3	20572.8	16277.6	14662.5	10643.9	17477.9	12561	7566.9	12617.5	14061	14284.9
K00675	861.92	4486.3	3433.17	4241.8	2768.1	2758.13	418.13	5896.47	3753.3	1113.76	9630.34	7092.63	1579.67	10694	1858.46	693.27	860.5	2576.3	960.47	4143.67	3466.44	1277.2	5146.64	1611.9	2778	5109.5	1674.5
K00677	5530.25	12498.8	12284.7	10949.8	6823.47	7539.13	11464.5	20738.2	11674.1	11515.9	26682.1	18143.6	11602.5	20376.5	19417.7	25340.5	10696.2	15667.3	15588.5	10100	4103.27	14626.5	8497.8	13506.4	12389	12479.5	15862
K00680	4689.25	16603	7974	12141.7	5188.35	6239	3371.35	35481.9	24071	15976.8	6284.59	12183	9753.91	12685	7203.64	9643.58	1583	6994.5	3434.33	7150.67	5083.34	2037.33	5244	2671	8502	10488	10267
K00681	15403.3	32955.1	17479.8	20483.3	14268.7	21595.2	15767.1	74888.1	52543.4	47916	52104.2	39659.7	38829.5	32593	34163.8	36666.2	35056.8	23846.8	31091.2	16725	26027	19539.6	26654.7	32315.2	31408	34425	32425.4
K00683	0	0	0	0	0	453	0	254	0	0	0	0	20	0	1333	0	117	57	0	0	0	0	0	0	0	0	0
K00684	3788.01	9718.13	8257.87	7050.14	5567.14	8839.63	5564.79	21214.2	10748.6	8391.35	23645.8	16269.9	7922.34	11434.5	7687.02	10839.6	10083.8	16197.1	16866.1	9971.17	4016.27	11901.4	10931.8	5450.9	8557.5	8867	18296.3
K00685	1762.76	6603.13	4817.7	4513.14	3895.47	5131.96	2035.79	11440.3	4470.81	3764.1	11152.1	9385.73	2894.67	2207	3513.85	863.11	3444.83	12496.6	10533.1	7314.67	3356.27	10673.4	8680.8	568.4	2926	4297	8079.33
K00686	184	512	459.5	640	195	16	48.5	223	2013	465	696.5	290	193	9648	0	136.5	0	697	0	1226	9122	1112	347.5	13185.5	416	477	279
K00688	11843.7	20618.8	22144.4	19329.5	12314.8	11900.3	14208.5	46209.9	34463.5	34473.8	51884.9	33420.2	29686.4	39473	26183.6	35282.7	20489.8	17136.1	26350.8	10407.7	14073.4	22244	11564.5	26584.4	26457.5	21400.5	20250.2
K00689	284.33	1204.67	1097	1378	422	0	31.33	49.67	0	120.33	642.67	1202.33	45	0	248.33	441.33	0	0	0	0	0	0	0	0	0	0	0
K00690	0	411	340	444	674	15	171.36	100	287	61	10056	3287	114.91	144	410.73	139.91	143	47.5	176	0	0	0	71	605	145	1649	0
K00691	406.33	2242.17	2922	3162	780	680	3571.69	1767.17	939	573.33	1985.67	2556.33	634.24	1598	7908.39	6649.91	65	1292	470	2011	389	705	251	1976	1920	1998	1509
K00692	1704.1	5454	4911	6560.8	2876.6	1715.3	1091.8	15375.3	10310.1	6799.6	5837.7	8383.1	4090	2206	1979.3	3900.6	89	788.8	88.8	2329.8	1109.6	19138.2	4683	328	2104	374	328
K00693	0	79	0	0	8	35	6	71	26	84	3	16	31	0	16	0	3	0	0	0	0	4	0	0	0	251	69
K00694	1949	6694	3646	5734	4454	4030.17	1147	18102.2	11102.5	7204	28363	14648	4279	1314	2971.75	4121	499	2110	1609	1722.5	603.67	9444	2632.67	294	1995	412	352.5
K00695	175	270	76	0	89	152	119	425	59	75	0	11	23	0	82	32	563	346	1979	0	0	0	0	0	48	0	0
K00696	337.33	1355	327.33	175.67	215.67	528.83	573.33	1640.67	1125	587	122.67	285	1129.67	111	658.08	569.67	1007	908.16	3298	186.67	491.67	118	1584	82	108	50	344
K00697	3147.83	7348.5	4513.5	5769	3819	6731	3088	25275.8	20632.5	14490.2	22807.5	13658.7	13407.5	11594.5	8669.75	8464.17	11724	10028.5	7561	6535.66	6936.01	5475.66	7851.67	4713	16072.5	14418	14737.2
K00700	6487.66	17942.5	14565.9	12992.2	8486.97	9793.46	11133.3	36015.2	25072.3	19480.7	29592.3	23305.6	16460	28450	19483.7	26454.5	10439.2	19636.5	20344.1	11508.5	14957	20238.2	12110	22202.4	23519.5	20434.5	19939.4
K00701	0	0	0	0	0	33	0	23	49	8	0	0	32	0	0	0	0	0	0	0	0	0	0	0	0	0	0
K00702	18	794	1164.5	856.5	277.5	71	559.5	323	189	174	736	473.5	561	544.5	282	452.5	118	452	350	468	1384	1052	317	1774.5	1690	2049.5	1619.5
K00703	10200.8	17200.3	17322	13567.4	8470.8	9681.46	15784	29606.2	22499	26286.7	29835.5	22229.2	23778.1	37752.5	28258.4	38483.3	18128.3	16365	24291.5	9083.84	8101.44	17135.2	9230.3	22651.9	19802	16413	15930.9
K00705	7114.34	13925.1	11796.5	10324.4	8197.8	7176.13	8858.29	31799	21369.1	18706.1	36833.3	23611.6	16102.8	14530	12368.8	22733.4	11656.3	6162.96	14833	3981	3820.44	15788.5	10335.5	10154.9	19269	14761.5	13440.1
K00712	284.33	1216.67	1137	1606	422	95	126.33	213.67	87	137.33	642.67	1229.33	45	0	415.33	494.33	0	0	0	0	0	0	0	0	0	0	0
K00720	85.5	275.5	78	62	24	747.33	33	2031.5	863.84	413.5	85	339.5	482	639.5	116.5	39	173	401	492	261	10	117.83	474	205	766	412.5	691.33
K00721	13920.5	24190	20177.3	17131.8	8519.3	15231.5	21137	51994.9	40818	41713.2	19642.2	21347.6	34919.3	40208	44192.5	48328.9	30686	16458	28711.8	11660.8	9590.34	23596.2	14838.8	24951.5	47446	38662	33470.2
K00729	25.83	28.5	2	0	3	47	87	281	89	95.75	0	11.67	132	18	159	235	105	43.67	95	18	15.67	0	13.67	0	99.5	41	24.5
K00743	2	47	68	11	23	0	0	0	0	0	53	8	0	0	0	0	0	0	11	0	0	22	15	236	57	17	17
K00748	6143.09	13043.6	12963.4	11270.1	7011.47	7858.8	11836.8	22578.3	12934.5	12733.9	26762.6	18857.1	12676.2	20686.5	19935.3	26045.8	12419.3	15561.6	17551.6	10060.2	4125.27	14739.5	8563.8	14351.4	12490	12578.5	15932
K00752	20.83	156	168	283	74	465.33	79	271	573.84	219	167	284.67	399	77	68	86	226	775.67	20	1757	217	727.33	1182	638	3998	3833	3927.33
K00754	361	785.33	424.83	838.33	337	641.17	1122.72	1200.17	702	205	297.33	341	279.15	127	442.79	131.16	161	1632	30	701	113	1228	359	503	647	737	1140.33
K00756	4210.16	7006.17	5462.67	4973	2212.5	1744.33	4293.19	8439.5	8304.84	8206.16	3899.67	4771.66	8051.91	16855	5945.06	12354.4	8040.5	1920	6928.5	4661	8588.5	4469.83	2382	12721.5	13013	10988	7824
K00757	376.59	1924	4603.5	2871	1761.01	1248.17	3963	4184.93	1755.49	1181.76	12492.8	5749.16	1051.33	6114	8749.83	7910.67	261	2430.17	690	2149.5	654	2376	428	6568	3478	3799	3018
K00758	2795.59	9341.66	4153.53	6716.47	3878.47	5186.3	3056.46	22848.3	14924.3	10825.9	15167.9	10782.7	9085.84	5806.5	5144.88	6414.77	3748.83	9926.63	6540.64	6480.96	7502.27	5245.2	3387.67	2718	6270	7276	3667.84
K00759	12442.7	22475.1	21050.7	18997.2	10669	12231.6	15413	44423.9	36308.1	33820.4	33111.8	27896.9	30543.6	39363	33448.9	36412.5	22392.8	19668.3	26175.1	17138.3	18623.4	23420.4	16341	26669.9	36589.5	29652	28199.1
K00760	13004.4	24712.5	25729	23489.1	12274.6	12652.1	18678.7	48121	39162.5	37679.7	35076.4	30385	33748.5	53980	38955	45218.3	26799.8	19002.5	26609	15879.3	18721.4	26479.5	14473.5	33809.4	36914.5	31981	29645.7
K00761	4994.51	16996.5	15684.7	15377.5	8380.97	9663.47	9584.49	34058.6	22512.1	16234.4	29082	23059.9	13702.2	23028	18599.1	22958.3	7837	17878.8	10024.5	18560.5	18163.3	21243	12013.5	21899.4	21642.5	21675	15725.6
K00762	12657.7	27603.8	24930.4	22286.9	11861.1	13764.6	18412.5	49920.9	36137.6	30824.4	35552.5	30399.9	28971.1	43994.5	38858.9	39374.5	27627.3	24957.3	26933.1	20301	20134.4	24927.9	18195.5	31357.4	39642.5	33513.5	32704.4
K00763	12972.4	24731.3	19864.8	22812.3	12431.3	12625.9	13945	55378.3	44271.9	38683.2	37111.6	33436.2	33131.2	35681	31040	33461.8	21797.8	17615.3	19603.4	15887.7	21143.7	20695.9	17887.8	27044.3	29344	23227	18629.8
K00764	11398.2	25128.6	25990.2	23524.2	12063	13790.6	17946	48163.4	35366.6	29140.9	36855.3	32203.9	27715.6	43034	34331.9	39457	24082.8	24553.3	26149.6	21145	20248.9	34773.4	21277.5	32816.9	47246	36310	36200.2
K00765	13284.7	25439.1	24693.2	22507	11894.5	14239.6	20298.5	49640.4	39018.6	37498.4	35321.3	30421.4	34139.6	47686.5	42875.9	45663	27257.8	24217.3	28886.6	20175	19996.9	23801.9	17529.5	31657.4	38248	32111.5	31683.5
K00766	13611.2	26142.1	22636.2	21163	11490.5	14271.6	20001	49895.9	40882.1	37941.9	34682.8	29779.9	34356.1	53666.5	42220.9	44864.5	27112.8	24234.8	28721.6	20352	20088.9	24330.4	17327	30112.4	37359	31273.5	31067.5
K00767	13284.2	25286	23198.5	22174.5	11422.3	13952.6	19373	48994.9	38594.1	36916.9	34906.2	29977.4	32799.1	45239.5	42002.9	43612.5	27068.8	23687.3	28226.6	18095	17234.9	23697.9	16991.5	29974.4	37127	27808	30800.1
K00768	4120.34	10610.6	9680.87	8605.89	5545.97	7911.8	5019.29	18047.4	12848.8	10369.5	15282.8	13697.4	10937.7	17890.5	10859.4	11027.1	12488.8	12580.8	13467	9435.83	10474.3	16343	13274.1	14875.4	24617	19517	20545.1
K00769	139	535	280.83	406	737.67	1277.17	19	2810.67	1299	720.5	10045	3941	839	971	123	33.5	557.5	1816.17	1733.17	3963.67	1577.33	848.5	652	673	841	2660	3446
K00772	8779.49	9822.66	12121.8	9719.67	4588.3	6503.66	12233.5	19542.3	18328	22858.2	8015.63	9780.77	22484.8	26349.5	26537.6	26372.2	18622.3	12911.7	23280.7	5224.33	6427.34	8338.33	9221.67	14203	31353	23676	24922.5
K00773	13020.8	25261.3	23473.9	22097.9	11804.1	12807.1	19225	48278.4	37128.1	37738.7	34217	29452.2	32301.6	47832.5	38431.9	45551	27506.8	19810.6	27733.6	16102.7	13848.3	21669.9	15988.3	30431.9	34090.5	27513	27808.6
K00782	4050.66	9045.5	6009.97	6428	3980.3	7137	4869.86	27512.6	21961	14485.8	12572.3	12455.1	10683.7	25130.5	10610.3	13283.2	7098.5	7001.17	5388	4615.33	6842.67	3950.5	5815.17	12204.5	31236.5	17011	15603.8
K00783	6217.01	14784.3	11858.2	10565.9	7161.14	7939.13	10433	21572.6	16106.1	12850.9	26896.5	19061.4	12882.2	29502	20501.1	21674.7	13866.3	16943.6	17572.6	14139.2	12450.8	18861.4	13015.3	18140.4	17161	18291	19126.2
K00784	7601.16	15035.3	12737.4	8652.75	5106.37	5266	14230.9	14839.7	16933.3	20205.5	17761.9	12346.4	16626.9	33840.5	34418.5	30824.1	15550.8	7883.67	12145.3	11184.2	11468	6852.5	5725.17	18514.5	17708	17843.5	12959.9
K00786	373.92	2472.5	958	1312	494.84	827	1931.5	1467.92	287.33	613.42	331.25	377.83	603.5	3097.5	3001	1857.5	1549	2799	1198	1089	461	1190	1912	1117	9083	6822	2605
K00788	11896.1	23240.1	22927.7	21754.5	11147.6	17115.5	16628	59851.8	40777.8	32086.3	33540.1	29684.2	32095.6	45944	30165.9	37505	27594.8	26996.8	28079.6	21139.7	18712.9	24657.7	19475	30847.9	45434.5	36504	38113.7
K00789	14566.7	28022.5	23796.4	22223.8	12064.5	14598.1	21939	51270.4	40852.1	38347.7	36296.7	31357.4	34785.6	53870.5	47507.9	47326	27278.8	25341	29233.3	23960.5	21610.3	25608.4	17804	33244.4	39384.5	33239.5	32549.8
K00790	14535.9	31454.5	28954.7	27954.1	14153.3	15688.6	20256.7	65101.7	51766.5	43595.1	37755.9	35480.9	38320.5	64119.5	40090	48622.6	26548.8	26430	27807.6	26264.8	29481.1	26950.9	18732.6	40725.4	47650.5	38622.5	32750.5
K00791	12710.7	25066.8	26382.4	24332.9	12241.1	14536.6	23107	51184.9	39417.1	37638.4	36611	31684.4	34208.6	52064.5	47094.9	54018	27357.8	25032.3	29119.6	20505.5	20168.4	27077.4	17181	37936.4	39350	34498	32117.4
K00793	11326.2	24787.6	22208.4	21190.7	11324.3	13249.1	17358.5	47576.8	34536.1	29094.9	34362.4	29211.8	27279.1	42430	34049.1	38627	23933.8	23645.3	25318.6	20174	19878.9	24211.4	17410.5	30299.9	37417.5	31320	30469.8
K00794	13620.8	27412.4	25741.7	25007.5	14809.6	15777.9	20152.3	52195.7	39815.9	37014.5	54836.8	40858.2	33517.1	46386	43511.7	44955.6	27497.8	26570.1	28934.4	22837	20868	33836.6	22909.3	30359.3	37693.5	31867	30839.8
K00795	2316.16	7531.33	2103.49	1679.34	2335.51	4203.5	2553.99	10744.3	5811.67	5607.5	11181.5	5746.5	4543.34	4572	3282.58	2867.34	7477.83	12566.8	12689.3	5777.67	2866.67	1164.83	4625	564	2877	4547	8127
K00796	13573	25257.1	25065.7	22731.7	12880	17968.1	20526	55895.9	44663.1	39744.2	41667.3	33958.6	38749.6	53291.5	48001.9	46173.5	32331.8	28978	30126.6	24481.8	25169.6	28927.4	21434.6	33343.9	47282	38566	36786.1
K00797	6679.23	14313.2	10334.7	8112.76	6057.51	6634.49	6970.84	17836	14587.9	13197.3	23273.4	14505.7	13750.6	27304.5	12117.2	14633.8	13184.2	14013	16373	8817.83	14686	15192.5	7054.17	19884.5	16025	12135	13363.2
K00798	7066.09	14739.1	10446.7	10045.7	6238.3	10494.6	12376.8	25621	24100.1	22609.5	17163.2	16978.1	21666.2	39382	30051.6	25640.8	19796.5	16384.5	20205.6	11062.5	11174.6	17458.4	14401	19190.4	20056.5	20639	20572.9
K00799	10206.9	45281.5	32589.4	37575.8	32306.5	42464.7	16704.4	83736.9	40401.7	22494.3	149563	92206.7	21808.9	25267	40353.9	9107.5	27486.3	61924.4	40609.1	25797.2	11854.5	63569.9	69015.2	6209.6	32928	42451	55681.3
K00800	13630.8	26768.4	26865.7	25673	13372.9	14240.9	20694.8	50417.3	39745.4	37738.8	39857.9	35345.7	34251.6	48267	43417.6	45826.6	27267.3	24624.1	28962.4	21918.5	20673.2	34506.6	21690.4	32521.3	39111.5	32783.5	32535.8
K00801	1743.99	4532.33	1597.33	1734.67	995	265.33	953.99	1114.01	3310.67	3578.33	1434.67	2220.33	2721.34	10422	1578.66	2677	2969.33	923.66	4670.34	2467.33	2873	704	474	1500	720	3106	242
K00803	1277	2295	278	1053	519.67	2424.16	2883	3697.5	6673.68	5761.5	1054	955	6702	8591	11201	4785	8668	3706	2112	3728.5	4954.67	4894.66	5182.67	1620	13349.5	9101	6607.16
K00805	5859.41	13081.8	11711.5	11007.8	5241.67	4964.5	5472.88	25705.3	25097.3	20815.1	8199.09	11333.2	18410.3	32712.5	13392.6	15230	9928.5	12705.7	11411	14328.3	23857.7	10552.5	6775.67	23260	25981.5	20180.5	12742.1
K00806	14422.6	28614.1	24347.2	21748.5	12358.6	14256.5	21194	51043.8	40079.3	39525.3	35599.1	30687.2	35000.1	48944.5	43820.7	47620.5	29320.3	24359.3	30948.1	20379	20203.4	25646.7	16833.5	31785.9	36546	31947.5	29339.5
K00808	146	514.33	273.33	172.33	100.83	1083.5	132	2333.5	963.5	755	109.33	570	530	971	132.75	8	558	615	1338.5	292	94.5	246.5	625	415	850	2586	3345.33
K00809	5433.33	8505.66	4475.83	2542.66	1669.16	3712.16	6540	12697.8	9673.18	9215.33	4049.66	4587.33	8975.83	7710.5	16382.8	14097.8	9747.5	3213	6682.5	2647	783.5	1203.66	3197.5	3522	7740.5	4665.5	8019.82
K00812	11395.4	24833.3	25152	22958.6	10281.2	12442.7	22117.2	49162.9	30691.5	24438.2	22967.2	25801.8	20607.6	36370	42522.5	47489.8	16946.8	21460.8	20844.8	19208.4	15955.7	24647.2	13059.3	33927.4	26137	25483	28527.1
K00813	144	533	355.5	520	728	402.67	166	1030.17	874.5	502.5	10057	3462	689	119	452	500.5	544.5	316.5	748	87	42.5	32	19	156	181.5	50	355
K00816	20	19	0	0	3	0	20	0	21	75	0	7	52	8	105	147	105	0	95	0	0	0	0	0	0	0	0
K00817	19627.4	46198.6	34437.6	35901.2	20124.4	24837.2	25627.4	94642.2	68044.2	59606.1	52816.3	50195.2	51512.2	60797.5	58497.4	59924.5	37173.7	43525.1	43870.4	33137.7	32210.3	31477.6	29182.9	35876.2	54035.5	45649.5	39262.9
K00818	7812.42	15597.8	17508.5	16055.6	7956.94	9896.13	10845	36747.8	28440	22101.2	20048.2	21280.3	20007.1	33974.5	22479	27341.8	17694.8	20430.8	19303.6	17416	17095.4	30282	13595.5	21550.4	27200	20704	15515.8
K00819	2221.48	6695.63	5604.83	5731.67	2170	2960.83	5490.35	6058.51	7590.37	5513.33	5075.47	6365.04	5002.58	23153	11712.2	13123.6	3740.33	7570.17	7718.34	10379.4	13516.3	5558.5	4364.14	14675.9	6539.5	10664	4771.34
K00820	17362.1	32236.4	30280.2	30195	16030.7	19738.4	26746.6	60583.2	51311.4	52366.8	47227.8	39573.4	47434.5	61328	63154.9	58643.5	39252.3	27136.3	34365.4	22812.3	21433.4	28845.1	26855.1	38704.3	56087.5	47878.5	43988.1
K00821	6600.12	12304.4	15063.2	12703.4	8851.09	8288.1	8224.6	20575.3	14647.3	14092.6	34483.2	22792.8	13838	19910.5	18545.1	15717.7	16501	6078.6	11536.6	4783	2786.2	14258.7	15243.1	10404.8	23411.5	17866.5	21006.7
K00822	1569.6	6590.8	3869.21	4437.8	3456.63	4015.8	2111.8	7948.98	3504.8	3127.1	11194.6	9304.23	2350	2494	3896.69	2411.6	3475.5	5630.97	5033.3	3198	1106.27	9926.03	7336.8	591.4	2829	4184	8077
K00823	3842.99	2787.33	3337.5	3696.58	1991.83	3003.33	3733	9400.58	9293.84	13206.8	12226.3	7095.17	11338.5	11485.5	11351	9899.17	9910	2973.34	7699	1063.83	1162.67	1651.33	1618.17	2906	6457.5	6018	3607.25
K00824	2211.08	6265.66	2549.33	1171.67	1490.67	2642.83	2716.66	7700.26	6323.5	5076.92	2005.75	2854.33	4419.67	13785	4791.91	6152.34	4874.33	10308.2	12074.8	4651.33	8404.5	2001.5	3541	9384	5096	8414	9200
K00826	21290.4	35522.1	36096.4	30159.2	16433.6	24411.3	33900	76041.6	61512.3	61796.4	49091.1	42824.6	58342.9	81405.5	74609.6	76751.5	46605.8	32648.8	44550.6	25048	24730.1	32526.2	22829.1	49316.9	59462.5	53182	51662.6
K00827	0	0	0	0	0	0	0	0	0	0	0	0	0	0	0	0	149	0	0	0	0	0	0	0	0	0	0
K00830	1460.49	4146.66	1050.5	490.67	732.67	1939.33	1090.66	4558.17	2765.67	3930.33	970.5	1610.83	3383.84	2563.5	1717.83	2773.84	4634.83	3276.16	7172.34	470.33	206.5	825.5	1694.5	831	4624	6260	8327.5
K00831	5618.84	17845.3	16128.5	16344.6	8652.97	11138.6	10857.3	38324.1	25341.1	17520.6	29244.8	24177.1	14527.9	28153	18298.7	23417	11868.8	21613.5	17750.8	13519.5	11725.3	19593.4	13672.5	15814.9	24268	22217.5	19897.5
K00832	1869.2	8825.6	7304.42	8227.85	7120.09	4787.6	2210.6	8865.38	4243.44	2740.7	33580.1	21645.5	2475	1586	5373.88	2203.37	3780.5	8741.27	5522.6	5391	1682.37	19030.1	10135.1	98.8	206.5	225	524.08
K00833	4584.59	11615	8153.7	6909.06	5707.31	6946.13	5961.45	16793.3	11977.6	11507.5	23811.9	15334.9	10964.8	13529.5	12938.4	11574.8	11534.7	13029.1	14874.3	12259.3	6482.94	13738.9	12697.5	4587.9	21421	14398.5	15303.9
K00835	0	20	135	363	674	43.67	66	80.17	137	49	9995	3287	0	0	0	149	25	0	0	0	0	0	0	0	22	18	67
K00836	1945.26	6566.1	8599.01	8558.8	5426.26	4482.46	1217.8	19419.1	12118	7675.1	24630.2	18707.4	4677.34	2384	4520.6	4004.27	1144	1702.98	1331.8	3905.2	1721.28	20924.4	11939.4	1019.3	7022.5	7943	3351.5
K00839	70	715	593	734	794	196.67	73	275.17	910	309	10533	3601	1051	1993	156	41	30	1041	546	796	5507	958	83	6405	477	172	336
K00840	0	0	205	363	759	311.67	6	229.17	118	0	9995	3287	0	0	1333	0	117	57	0	0	0	0	0	0	0	0	0
K00841	278	853	476	386	195	27	27	357	3766	859	590	398	866	16141	4	5	14	819	0	3034	7282	1219	487	8542	963	3503	41
K00842	112	218	133	61	63	0	0	91	1375	347	81	117	0	4792	0	0	0	286	0	156	9	1095	0	1472	0	397	0
K00844	27	132	70	82	7	0	92	0	0	17	82.5	37	6.5	226.5	1558	442.5	0	2	90	0	0	0	23	713.5	223.5	147.5	225
K00845	18490.9	39679.6	33397.2	33597.1	17448.7	22736.1	31245.6	91953.7	74341.1	61864.3	41792.6	41859.1	51458.2	83208.5	67776.4	71277.2	39920.7	32978.1	33101.1	21044.5	22961.1	31523.4	23475.5	43333.4	55836.5	46801	42230.6
K00846	0	0	0	0	0	40	0	221	59	8	0	11	23	0	0	32	0	69	0	0	0	0	0	0	0	0	0
K00847	13282.5	33795.1	20307.4	25759	14583	16505.1	15728.5	85100.2	62562.8	48129.7	45207.3	40650.1	34857.2	52348	33676.6	40177.2	13287.8	19295.6	20027	17422.8	19039.4	20860.7	15537.5	22608.9	21299.5	21345	15295.7
K00848	492.16	2149	3445.17	2802	1622	1371.5	2021.5	2905.33	2871.5	1575.08	10980.5	4883	1809	6095	4763	3302.17	1372	3830.67	2043	3572.83	5986.17	5085	1849.17	5441.5	7213	7962.5	5460.34
K00849	11363.6	24256.2	16687	19807	9275.01	10209	14367.8	60979.4	47519.3	42413.5	23410.4	24553.8	31126.5	35338.5	33429	38346.5	18934	11977.7	12383.5	10383.8	15360.7	11664	7509.67	22000	25226	18854.5	14829.8
K00850	13294.4	24370.3	33463.5	25781.9	12213.7	11413.2	24655.8	47545.1	38366.8	39714	38056.4	28365.5	36386.9	56368.5	50250.1	59335.1	27710.8	24021.8	26610	19692.8	19830.8	21991.2	12296.5	43751	50385.5	37412	34517.4
K00851	3120.59	12189	8254.71	11057.8	6306.63	7271.3	3369.49	27544.2	18686.1	11453.4	24787.2	18166.9	10088.7	15889.5	7086.74	6355.68	5083	14001.3	6192.3	12486.2	19727.9	15310.9	9376.97	15337.9	5938.5	11120	5823.68
K00852	7978.34	15785	16204	14019	8563.63	9936.47	8286.32	33866.7	29392	26936.4	38620.8	25983.6	22975.4	32221	29213.2	21293.5	16941.5	11148.6	10759.6	13103.3	16716.3	20786.4	13965.1	16920.9	29804	26043	23445.3
K00853	579	1606	2449	2861	1329	2176.17	1844.36	5146.17	4899.5	2507	10969	5036.5	1871.24	10041	4190.56	3164.58	844	3888	1956	2846.33	5488.5	2649	1538.5	11777	5487	5283	3527.84
K00854	7197.27	18787.7	17880.1	21326.1	11941.9	13349.1	9895.1	53616.4	37867.2	25970.2	49742.1	37452.2	21172.3	28867.5	25369.6	25610	15608	14539.8	9473.1	16049.6	16823.2	31346.2	24111.7	21258.6	32020	25300.5	16851.5
K00855	650	1674.5	1309	668	1367	1217.17	265	3419.17	1628	1400	10580	4274	1270.5	1556.5	380.75	360.5	1670	7274	6566.5	1492	539.5	749.5	2770.5	722	4179	5316	7390.5
K00856	1426.49	4742.33	2934.16	3348.34	1917.84	2848.33	2294.49	6321.09	2701.67	3028.75	1759	2186.17	3322.67	2610	3073.66	2555.34	2706.33	9462.33	9932.17	2000.83	1259.01	1076.83	3152.67	3042	3577	2814.5	2675.84
K00857	5934.58	14892.2	11193.5	10880.2	5373.34	7658	9538.19	31729.8	21848.2	16586.5	17587.9	14336.8	14117.2	22379	17434.9	21095.9	9318	9606.67	9057	11109.8	15163.7	8675.83	4663.67	17324.5	9334	11886	5958.42
K00858	13849.3	27311.3	26489.2	24708.2	12548	14291.6	20670.7	50101.1	41351.6	38290.3	36705	32106.4	34447	54318.5	43520	46314.8	27504.8	24908	28886.6	23117.8	27364.6	27042.9	20198.1	40567.4	46350	41815	39548.6
K00859	12450.2	23928.3	23892.4	22084.9	11598.1	14117.6	19011	49350.9	38822.1	37042.9	34431	29530.9	33633.6	47119	38307.9	44503	26931.8	23343.3	28128.6	19593	19625.4	25776.9	16655	32026.4	36125.5	30862.5	29306.4
K00860	3792.24	9158.45	7327.63	5323.81	6041.9	5650.46	4560.78	8950.08	7018.65	5555.68	32468.5	16184.1	3156.18	19631.5	10947.4	6613.78	2626.99	2383.3	6205.49	10470.5	8924.6	20960.9	6004.47	8926.4	1569.5	1158	1138.5
K00862	8	108	41	26	0	67	0	170	59	76	0	30	78	111	8	0	133	806	415	638	403	112	458	127	69	0	82
K00863	3258	9942	4078	7474.25	3960.5	3378.5	2113	29888.5	20337	13798	13765	11694	7606	3429	3821	7906	794	2792	2849	2485	1339.5	616	1830.5	856	4432.5	2778	688.75
K00864	9084.16	20824.3	17697.7	17109	10273.8	12674.6	11029	40241.1	33866.1	30358.5	41468.7	31353.1	25185.6	34888	24155.2	25804.3	22339.3	22102.6	19292.6	18014.7	22230.6	22626.4	17014.6	18027.9	27744	23407.5	22714.2
K00865	6962.18	20308	14862.2	18685.8	10013.3	9404.97	6655.99	56179	40836.6	28017.6	30385.5	28239.1	19899.2	24134	16582.8	21121.2	9281	9210.47	5870.8	13303.3	17116.3	19305.7	13694	16277.9	27851	21184.5	14633.3
K00867	2550.83	8350	3251.5	4525	2885	4387.67	1905	21316.2	14085	10558.8	13296	9612.67	7602	4533	3318.75	6266	3785.5	6546.17	6316.5	5501.5	7318.67	4328	4036.17	2480.5	7903.5	9959	10364
K00868	2582.85	8850.47	8909.21	10121	6058.63	5034.97	1430.49	23381	15164.6	8940.85	24581.5	18205.9	6961.91	10738	3861.75	5217.84	1066	3901.47	3334.8	9002	11689.3	13019	8616.8	9562.4	12562	15115.5	8271.25
K00869	1276	2918.33	3645.83	3111.33	1075.83	657.83	5375	1810	1215.84	1681	3349.33	3481	1477	5498	13970.5	9666	549	2024.5	995	2336	520.5	1647.83	1094.5	5692.5	5963.5	4772.5	5684.16
K00872	7661.25	10474.5	9918.83	9905.25	5116.34	8059.67	8914.5	32646.1	30594.3	28763.2	17843.8	13895.5	26177.8	32718.5	20620.3	25264.7	18277	10541.8	12450.7	14377.5	17349.5	10680	7752.17	18953.5	25455.5	19918	16066.6
K00873	13774.1	28467.4	30709.1	26156.3	15843.1	16157.3	20108.1	54517.2	40776.1	38370.6	54438	39202.9	33844.9	52580	41681.8	46798.6	28774.2	27318.6	32023.5	23062.8	20688.5	25784.4	20709.9	33184.8	44941.5	36820.5	32698
K00874	2990.18	10322.8	12017	11669.3	7238.27	8017.13	7629.3	26642.1	19390.3	10884.5	34983.8	21902	8398.83	16451	18789.6	15368.8	3379.5	13111.6	4197.8	13580.7	10896.4	17208.4	11583.1	9201.9	10242	14333.5	9988.34
K00875	0	108	0	0	0	437	0	404	152	24	0	16	80	0	81	0	0	0	77	19	0	0	225	0	0	247	0
K00876	4602	10506.2	10719.5	8961	4429.51	4397.5	12216.9	15236.2	12144	10180.9	17375.2	11427.7	11564.6	26138	23296.8	25063.7	8963.5	8831.67	8186.5	12072.8	16347.2	12387.8	4410.17	22087	18933	21188.5	11310.2
K00878	1481.25	5513.5	5904.63	4027.08	2385.8	1290.67	1274.69	4583.26	5245.83	3452.75	13285	6757.26	3634.91	11088	2036.06	3340.91	3175	3967.5	4592.5	4515	8539	3935	2405.5	10583	10396	8988.5	5588.91
K00879	0	0	0	0	0	0	0	0	0	0	439	0	0	0	0	0	0	0	0	0	0	0	118	0	9	33	0
K00880	8	120	167	423	674	242.67	101	247.17	292	76	9556	3357	184	111	175	53	133	806	415	638	403	112	479	127	181	72	269
K00881	0	0	0	0	397	27	6	29	0	0	3939	1452	0	0	0	0	0	0	0	0	0	0	0	0	0	0	0
K00882	3378.18	9859.47	10274.7	11598.5	6614.63	5684.47	3505.99	24021.5	19841.1	12683.1	25799.5	18993.1	10723.4	18691	10042	10378.8	6406.5	4408.14	4070.3	8053.16	10854.4	16098	10603	14019.4	17986	19277.5	11479.4
K00883	505.1	3045.8	2885.7	3742.8	3184.97	3538.8	688.8	5824.3	2247.8	702.1	14366.7	9364.7	657	584	3055.3	163.6	810.5	3699.47	1554.3	2157	768.27	9563.03	7425.8	49.4	0	1227	1985
K00884	19	901	165	385	492	602.67	149	744.17	194.5	41.5	3939	1530	236	0	1419	45	173.5	485.5	345	217	34.5	0	766	23	0	0	0
K00885	0	0	0	0	0	28.67	0	34.17	40	17	0	0	0	0	0	0	0	0	0	0	0	0	0	0	0	0	0
K00886	1672.83	5779.5	3122.5	3990	1844	3659.33	1293	19973.5	12396.3	8397.25	2817	5153.17	6716	1934	2812.5	4717	1045	5600.67	2975	5466.83	6920.67	3456.83	1511.67	2008.5	4615	5675	1956.34
K00887	503.33	2083.17	2019.5	2447	715	112	377.19	556.17	2477	634.33	1466.17	1766.33	967.91	9879	452.06	716.74	49	1580.5	20	3718	7852	1418	575.5	7959.5	1201	3238	593
K00891	11766.2	27989	24743.5	24553	13108.1	13563	16442.5	60029.1	41221.8	31328.4	46630.7	36562.4	26846.1	42218	29064.4	39547.5	18367.3	24220.8	24353.6	20695.5	20001.4	24522	15376	31139.4	33934.5	27889.5	29354.8
K00892	0	6	126	363	674	43.67	6	55.17	118	12	9995	3287	6	0	0	0	21	0	0	0	0	0	0	0	0	0	0
K00895	315.66	1119.66	1620.33	1036.67	434	874.5	1324.16	2067.67	1148.67	1239	1247.5	1215	1312.17	825.5	1481	1676.17	545.33	1464.66	2110.34	927.33	1524	1810	305	3701	1942.5	4674.5	2128
K00897	24	82	0	0	12	450	73	471	646	152	12	51	562	58	212	69	71	178	102	102	172	0	93	103	239	94	0
K00899	545.16	1878.67	1605	2349	1234	525.67	164.69	877.34	2845	924.08	10676.7	4905	1108.91	10323	666.06	722.24	386	1116.67	362	1574	5554	740	588	7425	1058	1440	1025
K00901	2210.61	8394.13	9171.57	9480.19	6511.44	5360.6	3016.09	13974.5	5617.4	4144.45	25069.2	15472.9	4017.67	6516.5	5344.65	4439.88	2781.33	13266.9	8153.44	10727	4285.37	14172.7	8432.3	6459.4	13413	8985	10781.8
K00903	112	269	133	121	63	0	0	143	1473	357	81	117	56	4891	0	0	0	286	0	156	0	0	0	1145	0	397	0
K00906	521.6	4015.8	2791.21	3677.8	3424.63	1944.47	1179.8	3962.15	664.8	180.6	18949.6	8774.23	238	33	2762.94	322.6	808	6372.47	1996.8	2193	717.27	77.53	3658.8	4.4	0	0	0
K00912	6286.59	13150.6	12472.4	10834.1	6962.97	7777.8	11740.8	22381.3	12592	12670.4	26421.1	18594.6	12148.2	20469.5	19908.3	25862.8	12716.3	15587.1	19123.1	10016.2	4090.77	14608.5	8489.8	13353.4	12314	12427.5	15737
K00917	860.75	945	1600.5	1630.25	574.17	1120.5	1503.86	2013.42	6275.83	3918.67	985.25	1310.5	2917.91	16405	5515.73	4302.91	4584	1558.67	1453	918.5	703.17	2064	2804.17	4410.5	10094	9592.5	5927.75
K00918	969	1840.16	230.66	187.66	253.66	59	1361	136	133	246	786.66	730	282	10	4564	1265	0	0	316	35	0	0	103	0	26	0	4.66
K00919	12320.2	23783.3	23595.4	21673.9	11478.1	13431.8	18751	47923.4	37936.8	35912.9	34227	28974.9	32586.6	46302	37332.4	43689	26622.8	23277.3	28343.6	18485	19764.4	24571.5	16792	31335.4	35781.5	30716.5	29111.1
K00924	3161.97	12509.7	7234.02	7880.67	4382.01	6442.33	4440.33	26179.5	16194	10501.8	10566	11646.6	7823	2913	7514.66	7698.03	3645	11328.8	5336.33	5324.17	1985.01	10380.3	3988.67	2152	3498	1095	3536.5
K00925	8247.17	18684.7	18912.9	17227.5	8641.14	8164.8	12295.6	36670	25647.1	20988.4	23424.7	19534.7	17852.2	32705.5	22243.7	30864.3	13583.3	18638.8	17610.8	15826.1	17964.6	13132.2	7115.17	27258	26813.5	25381	19677.4
K00926	3011.6	4130.3	7069.71	5559.8	3633.96	2664.8	7283.16	7067.23	6712.8	10265.6	12597.1	8806.23	9021.41	12902.5	19625.7	17451.5	5067	2404.3	4540.8	1953	1193.6	3664.7	3597.3	6890.4	12296.5	9371	6127.5
K00927	13684.2	26337.6	26225.2	24670.2	12476	14303.6	21041	50014.9	39244.1	37876.9	36444.3	31518.9	34165.6	47820	43357.9	47136	27145.8	23623.3	28500.6	19788	19670.9	25275.4	17488.5	34548.9	39812	33485	33311.2
K00928	15656.6	32372.6	30672.2	28114.5	14532.6	16101.3	25510	68089.3	54051.2	45965.8	39644.1	36660.2	39597.9	67436.5	52712.2	55590.7	27303.3	27716.8	29292.6	28238	27901.4	27983	20415	39145.9	53362	45942	39694.3
K00929	970.17	3287.17	6646	4663.5	1685.34	133	3826.69	2362.01	2052.66	1009.17	3569.17	3837.99	1218.91	11946	8843.06	8471.24	159	1632	506	3229.5	2995	5663	1355	10100	10619	9300	5359.5
K00930	13159.2	25303.1	23787.2	21692	11638.5	14127	20076.5	48723.4	38709	36585.9	34813.3	29783.9	32226.1	46334.5	42124.4	44964.5	26103.3	23645.8	28627.6	17959	17798.9	23783.7	16605	30333.4	35066.5	27156	28249.8
K00931	9544.34	20406.5	18746.7	17549	10140	12400.6	15980.8	42453.2	34632.1	32478.6	31831.2	25963.1	29039.8	40234.5	33711	35757.6	20655.8	23231.8	24238.1	18440	19056.4	23502.9	16295.5	26255.9	31678	26767.5	26394
K00932	0	0	0	0	0	28.67	0	34.17	0	0	0	0	0	0	0	0	0	0	0	0	0	0	0	0	0	0	0
K00933	0	0	8.33	0	1.67	0	0	0	0	0	0	2	0	0	0	0	0	138.67	30.67	3375	1440.33	604	0	0	0	0	0
K00934	0	0	8.33	0	1.67	0	0	0	0	0	0	2	0	0	0	0	0	138.67	30.67	3375	1440.33	604	0	0	0	0	0
K00936	9668.19	25432.5	27440.3	22714.8	17046.7	22490.6	16037.6	43798	29868.5	19421.5	60708.3	51139.6	19675.6	39161.5	36574.2	28090.4	24309.8	30904.9	25310.8	22503.6	17252.7	104331	32862.5	26589	28444.5	23981.5	21983.6
K00937	6130.75	18929.1	13494.7	14815.5	8522.8	11278.1	10780	37133	24643.3	18303.5	29120.1	23972.1	15170.4	23327	20319.2	24521.2	11602.3	22183.3	18080.6	16614.5	16208.9	20371.4	13864.5	20737.4	17909.5	19048.5	19609.5
K00938	0	12	0	32	18	23.33	95	73	183.34	34	0	0	69	3	167	53	0	78	0	169	83	7.33	13	0	247	65	17.33
K00939	13622	26346.1	25516.7	23399.2	12134.1	14766.6	20731	50748.7	39926.6	38328.3	35873.8	30882.7	34469.6	47833	45255.9	47067.7	28067.3	26213.1	29729.8	24316.7	21629.4	26734.2	18853	34175.4	43412.5	38538.5	35286.2
K00940	13580.2	25996.6	23579.7	21891.5	11812	14064.6	20191	49654.9	40144.1	37730.9	35170.3	30214.4	33788.6	53379.5	42720.9	45638.5	27209.8	24323.3	28838.6	20428	19997.9	24367.4	17079	31449.9	37165.5	31171	30567
K00941	11830.3	22538.6	17541.5	17027.2	10170.6	12584.6	15313.5	43645.6	35189.1	31404.6	30539.8	25458.1	28614.8	39152	31247.1	30979.2	22604.3	20913	24814.6	18319.8	17935.1	20080.2	18351.5	20061.9	32686	26581	27387.2
K00942	12936.3	25841	23593.4	23159.9	11892.1	14131.6	19067.8	49825.6	40790.1	37938.3	35108.2	30879.9	34166.1	57537.5	38620.2	45009.8	27265.8	24481	28543.6	20577	20442.4	25796.9	16978	33128.4	36338	31157	29406.4
K00943	13150.2	24786.6	22945.2	21079.2	11578.5	13226.1	16712	46793.4	37783.1	36410.9	34112.3	28882.4	33718.2	42761	34040.1	38018.3	26954.8	22360.3	28336.6	18485.7	19724.9	23170.4	18616.5	27623.9	36086	31297	35244.9
K00945	12549.2	22733.6	24172.4	22412.2	11227.3	13820.6	19699	48968.9	38041.1	35652.9	34870.3	29491.9	32874.6	46042	41930.9	43844	24799.8	17923.5	23939	15781.3	18258.9	23224	17816.5	31674.9	38712	32792.5	32375.2
K00946	12430.9	22703.5	17697.7	17550.5	10125.3	13354.6	18471.3	46684.8	35839.3	35638.2	32895.9	27410.2	31607.2	34959.5	40857.8	40598.8	25709.3	22183.8	27563.6	15961	12141.9	21311.4	15948	20188.4	33022.5	24789	27966
K00947	10	24	902.5	426	117	206	6	720	163	44	233	255	220	214	20	93.5	64	190.5	102	149	113	167	120	694	506	575	607
K00948	14070.1	27555.8	27773.2	24547.7	13386.1	15723.9	20682.9	54203.1	42328.9	39541.6	38063.7	32850.2	36175.9	55034	43729.7	46572	29181.7	29561.9	31117.8	22520.5	21364	25516.9	18558.5	33908.4	40246	34272.5	33748.9
K00949	3186.25	4156.67	6424.5	4426.75	1758.67	2143	4781.19	6293.09	8605.33	10486.2	3214.42	3700.66	9393.91	16337	10801.6	12274.7	5479	3848.5	4100	6720	8806	5320.5	2535.5	12860	11217.5	9187	5831.25
K00950	12776.5	23754.8	23022.4	24070.9	13465.4	14638.8	19782.9	49004.1	38235.8	37343.1	44028.3	36422.8	32759.9	46800.5	38627.2	45027.5	26954.2	23363.3	27701.3	19249.3	18653	32231.1	20387.8	30451.3	34586.5	28267.5	27327.9
K00951	13303.7	28589.5	28112.5	25037.6	14300.1	15461	23213.3	52211.4	38665.6	37920.3	42676.4	34500.8	34242.2	51973	46958.4	50907.8	28435.3	33347	36255	21561	21025.5	27062.2	16298.1	37363.4	39915	34823.5	30905.8
K00952	974	1929.83	1068.83	609.33	358.83	44	1374	394.5	135	271	1205.33	1093	451	174	4534	1321	13	270	343	289.5	80.5	383.5	1500.5	917.5	4967.5	2989.5	5955.83
K00954	12490.2	25325.3	24052.4	22466.9	11693.1	14442.1	19179	49968.7	39004.6	37326.9	34423	29567.9	33865.6	47324	39704.9	44613	27382.8	24206.3	28543.6	20250.3	20019.4	24814.9	17518	31855.4	36555.5	31740.5	29715.3
K00955	2943.92	5083.79	4750.04	4531.14	3313.46	7437.46	4273.62	16030.1	12459.5	10490.4	12603.4	11151.1	10862.3	13124.5	15001.1	8358.61	13682.2	5411.79	7237.81	4095.49	3700.6	13883.5	13420.3	5503.9	21572.5	17445	21106.2
K00956	3587.08	10342.2	6232.16	7247.67	4241.68	5075.17	6474.33	23415.8	15716.8	12037.9	14812.8	10959.7	8898.83	12352.5	15833.6	15408.3	6630.5	14218	10332.5	7642.34	3481.51	3450.83	5381.84	5277.5	11055	7200	6177.5
K00957	5568	14837	11252.2	11896.8	7482.14	10722.6	9575.95	36795.9	22608.8	17843.1	26942.2	21296.7	14947.8	16786.5	21977.3	20380.3	12688.7	18334.8	15579.3	11281.3	6611.94	15480.4	15267.5	9808.4	22443.5	19025	22532.2
K00958	440	955.5	1141.83	939	352.67	984.33	241.5	2232	5003.84	1806.5	1254	1094.5	2313.5	17417	564	1206.5	633	3371.17	803.67	6015	8112.83	2279.83	1393.5	9583	9664	5530	4846.84
K00960	224	436	324	154	144	0	0	203	2796	721	243	266	658	11609	0	0	0	644	0	2389	2469	668	246	2326	220	2950	30
K00962	12474.2	23928.3	23947.4	22110.9	11598.1	14117.6	19036	49509.9	38968.1	37326.9	34431	29530.9	33818.6	47283	38371.9	44620	27265.8	24149.3	28543.6	20212	20019.4	24843.9	16888	31994.4	36268.5	31111.5	29349.4
K00963	13350.4	27299.3	20679.2	22904.5	12724.1	13918.8	13099.3	58999.2	49437.5	40700.4	42733.7	34276.6	36344.8	63162.5	26872.9	33326.2	23353.3	21844.8	25812.6	19952	21408.6	20307.4	17299.6	22999.9	37301.5	29039.5	25178
K00965	9173.91	18758.5	17554.5	17408.6	8002.84	7536.67	12829.3	43545.3	34558.8	26397.8	21450.2	19948.2	22702.8	30975	25787.2	30343.7	14806.5	11100.2	9703	9996	12571.7	9770.5	7519.17	20883.5	25292	18314	17185.9
K00966	4048.66	5681.5	4122.16	3231.5	1702.67	3941.33	4920.33	12023	10838.8	9382	3070.33	3717.34	9691	11990.5	13121	8228	13729	3862.17	6518.33	1590.17	1679.84	2986.83	5904.67	4650	20374.5	11028	12697.7
K00967	0	0	0	0	0	0	0	0	0	0	0	0	0	0	0	0	0	0	0	0	0	0	0	0	0	23	0
K00969	12455.2	23895.3	23790.7	22225.9	11961.3	14188.6	18377	49436.9	39448.1	37326.9	36104	31369.9	33861.6	46219	38261.9	43061.3	27265.8	24141.3	28331.3	23769	22162.1	25312.5	17153	31603.4	36736.5	31384.5	29112.4
K00970	10344.9	18297.1	17796	17798.1	9643.8	12361	16215.3	42303.3	32197.7	32295.7	31365.1	26010.2	29786.8	33529	35331.3	37225.1	22386.8	20105.1	25817	10368.8	10031.6	20355.2	14982.5	21372.4	31636.5	24783	24926.5
K00971	8074.76	21283.1	21528.8	19479.5	8502.44	7810.63	14446.1	34785.6	23555.3	19987.4	17247.4	22372	18231.4	30934.5	22934	34860.2	11276.5	13100.6	13602.5	16017.2	11859.6	28724.5	12863.8	18961.9	18514	16430	18878.2
K00972	145.33	647	1377.67	931	258	237	309	853.33	719	493.33	585	677.33	491	1667	2309	1200.67	310	225	318	208	133	548	286	1876	1847	818	1385
K00973	15571.8	30694.8	24766.5	23256.3	12743.5	15345.8	27232.7	52991.7	43288.1	41933.3	39754.7	34755.4	36061.4	64217.5	57714.9	58814.4	30301.8	25870.8	31050.6	20402.5	15746.9	25197	15475.5	31296.4	34213	30796	31840.5
K00974	9162.51	14939.8	15277.2	11732.9	7941.14	7354.46	10689.5	21326.2	20998.6	23795.3	27393	19195.9	23598.4	36212.5	22442.2	24739.2	19831.8	14789.6	22574.6	13628.2	12389.8	18114.4	10784.8	17533.9	19636	14525	12058.6
K00975	9057.65	19852.7	15724	12695.8	7086.01	9325.5	8543.37	39014.9	31710.2	23619.4	19922.3	17294.2	22825.8	48111.5	12059.3	24263	14621.8	17198.8	19331.7	11519.8	23240	11670.7	7641.67	31782	33176	20821.5	13680.7
K00978	1525.99	2977.16	2196.51	1186.67	1806.16	3251.83	1421.16	7385.43	7065.51	5224.08	6838.87	4191.36	4828.67	13412.5	7243.89	4252.34	6608.83	6996.16	4128.84	3116	1288	10613.3	4426.5	2322	7774	5213	4898.83
K00979	6340.09	13164.6	12500.4	10821.1	6948.97	7878.8	11684.8	22513.3	12599	12667.4	26426.6	18603.1	12229.2	20522.5	19952.3	25747.8	12760.8	15587.1	19174.6	9997.17	4090.77	14599.5	8403.8	13286.4	12430	12539.5	15860
K00980	1828.33	6062.34	3370.33	5136.67	2122.67	2067.5	1149.66	15856.7	10427	7006.33	2620.67	5611.33	5316	1538	2133.33	4546.33	137	3200.33	809.33	3289.67	1653.17	496	856	368	2400.5	1083	662
K00981	12981.8	26332.1	26515.9	25703.7	14314.2	16238.4	19397.8	53901.7	40805.9	37898.5	44999	37234.7	34642.6	47593	40052.7	45121.6	28238.8	26868.8	29645.4	22002	20814.7	34269.4	21119.8	32212.8	37800.5	32196.5	33628.4
K00982	4644.92	14220.6	8311.04	9105.14	6654.8	9374.13	5485.79	34121.8	20422.8	14190.2	24575.6	18673.2	12762.8	9360.5	8161.52	11815.6	8818.33	17034.1	16223	8782.83	8698.61	13782.4	10798.5	2700.9	8067	8759.5	10861.2
K00983	508.33	1631.33	1280.33	865.67	1295	2181	684.66	3433.67	1512.67	1730	6511.33	3435	1509.33	852	2188.66	1022.34	643.33	3880.83	896.67	2829.5	2321	1373	1432	1289	2247	2950	1932
K00984	0	0	80	32	18	0	55.36	13	40	17	0	0	0.91	0	145.73	5.91	0	165	0	534	379	36	1558	137	776	553	50
K00986	937.94	4640.65	4203.93	4716.6	2110.29	1403.43	508.42	2796.46	2376.37	2201.87	4863.61	3793.93	729.01	7479	2425.57	649.87	3796.66	11287.3	6640.61	1679.26	1374.2	9785.4	2111	2051.5	6851	2917.5	1651.66
K00988	0	0	0	0	0	11	0	52	0	0	0	0	47	0	0	0	0	0	0	0	0	0	0	0	0	0	0
K00989	11622.2	21920.8	20453.5	19102.6	10676.3	12690.1	13649	44541	36491.8	34718.5	31648.2	26589.6	31895.2	40603	26542.1	32092.3	26109.8	20423.6	27811	13714.3	17680.1	21262.9	15586.5	24565.4	30587	25665	25297.2
K00990	3000.59	9388.13	7218.2	5612.14	5056.47	7706.13	4279.79	18162	8657.81	6110.6	22542.6	14714.9	8186.84	7361.5	6030.52	7408.44	6366.33	14258.8	15331.6	8368	5162.94	11884.4	10447.5	1964.9	6072	8114.5	10518.2
K00991	9744	23121	23856	22884.9	11490.5	10304.3	15137.8	39746.1	29991.8	24836.3	33951.2	28420.2	23376.6	41066	27882.5	36204.8	21171.3	18186.1	22789.5	11433.2	13667.3	21062	14151.1	29724.9	33554.5	26848.5	21097.9
K00992	1712.76	6642.13	4852.2	4550.14	3873.47	4969.63	2040.79	11112.3	4347.97	3056.1	11137.1	9471.73	2766.34	2198	3554.52	859.94	3715.83	11698.1	10455.1	7054	3348.27	10683	8769.8	620.4	3305	4719	8385.5
K00995	19807	34945.4	26020.2	25055.4	14913.7	18670.9	20692.1	73311.4	60421.8	57976.2	41927.9	39942.7	51283.1	58956.5	44765	55009.8	45796	24600.9	38593.1	24930.8	24214	35024.7	22809.4	27270.8	43937	34322.5	30287.6
K00996	11	109	134.33	516	675.67	802	38	451	735	96	9556	3437	48	29	68	36	0	274.67	65.67	3375	1440.33	604	0	0	0	247	0
K00997	10640.9	18689.3	17787.3	16129.9	7885.18	10943.2	13714	41011.3	33973.3	32221.3	21069.9	18666.2	30203.2	39372.5	26645.1	33267.6	22200.5	21681.7	25257	16501.7	19046.2	12782	12558.2	24829	31237	26076	24981.9
K00998	278.6	1465.8	3161.71	3648.8	3230.96	1505.47	166.8	2739.4	954.8	32.6	20469.6	10958.2	46	4	1337.94	46.6	12	156.8	13.8	1512	481.6	9497.2	4055.8	4.4	0	0	0
K00999	0	22	0	0	0	341	21	454	283	67	0	31	222	0	31	0	137	749	311	106	51	161	758	84	240	585	164
K01000	12345.8	23482.8	23646.2	21924.9	11556.6	14220.1	18893	49145.1	38646.6	36924.8	34398	29384.1	33440.6	47180	38014.9	44240.3	26836.8	23313.3	27817.6	19592	19623.4	24692.4	16844	31667.9	36804.5	31475	29427.9
K01001	0	79	513	339	84	12	10	66	60	64	248	229	219	143	34	43	13	204	27	153	42	188	733	485	2407	1381	2931
K01002	0	35	126	363	674	298	6	326	225	47	9995	3325	113	0	5	52	0	0	0	0	0	0	85.5	0	85.5	155	0
K01003	291.6	1588.8	3139.42	3285.8	2589.82	1686.8	160.8	2961.66	867.8	32.6	10544.1	7753.66	256	4	1342.08	46.6	173	294.8	396.8	1166	481.6	9497.2	4055.8	4.4	0	459	112
K01004	540.6	2030.8	3341	3485.8	2631.6	2846.3	289.8	5616.3	2341.3	1102.6	10571	8338.8	1661	874	1609.8	429.6	1046	971.8	1589.3	1849	655.1	9717.7	4975.8	378.4	1827	2894	5907
K01006	8175.58	9140.33	14181.5	11141.1	4620	8394.66	15017	24490.9	23560.2	24302.2	9346.08	10996.8	24438.2	42523.5	31383.6	36016.7	21035.5	9015.17	17489	4576.83	3640.34	10433.3	9652.84	23993.5	35230	29309.5	28859.8
K01007	15521.6	41922.5	23127	31556.5	16606.8	15459.6	11540.3	116661	76934.8	57231.8	37169.9	44245.9	35530.2	28067	24865.6	37556.6	13550.3	17547.8	14011.6	14559.3	8009.94	15428.9	14092	6269.9	48156	22260.5	12000.2
K01008	9029.68	13914.1	13169.5	12347.7	6507.47	7440.3	12305	33623.8	27883.1	28179.3	11695.1	15371.4	25086.5	31852.5	28157.8	28155.9	17051.3	12191.8	16766.6	11242.2	6617.93	15911	10091.3	9754.4	21728.5	18223	12073.1
K01011	14704.3	36444.4	18858.6	23254.8	14709.8	17299.4	14544.5	72325.6	56919.1	49278.7	45705.8	42449	38676.6	40766	36330.1	36933.8	24296.3	26650.6	26226.4	21123	23505.9	22782.9	22576.4	17142.8	42021	30133	33237.3
K01012	5850.18	15214.1	19808.9	16382.1	8703.98	8459.63	13135.8	22901.1	17834.8	14394.4	30499.3	21715.7	14229.7	34722.5	25332.3	28315.8	13598.3	18092.8	18033.1	15490.5	13151.4	21607.4	16311.5	29425.4	51140.5	34010	32091.2
K01014	0	0	0	0	0	0	0	0	0	0	0	0	0	0	0	0	0	0	0	0	0	74	49	0	43	92	239
K01023	0	0	0	0	0	0	0	0	0	0	0	0	39	0	0	0	0	0	0	0	0	0	0	0	22	18	67
K01025	0	0	0	0	0	0	0	0	0	0	12	0	0	0	0	0	0	0	0	48	25	0	93	103	239	34	0
K01026	163.36	524	1027.2	1473.8	921.81	610.3	3.8	1507.56	84.59	28.36	2179.15	1666.49	6	12	358.55	11.6	110	1225.8	13.8	380.8	346.6	119.2	254	56	597	933	844
K01027	125	273	258	287	126	296.33	350	1029	2225.34	406	321	245	465	6557	157	13	0	408	0	460	5227	618.33	1767	7207	626	1183	256.33
K01028	4662.26	16602	9628.71	13606.8	7129.13	8605.13	4140.13	41568.2	30210.6	17137.7	16235.7	19037.7	11415	25828	7198.52	9207.6	2304.5	12998.1	4465.3	14176.5	18414.9	14968.4	10821	10984.9	6520	8905	2048.33
K01029	4686.26	16694	9843.71	13582.8	7134.13	8807.13	4273.13	41582.2	30318.6	17324.7	16196.7	19109.7	11726	25811	7551.52	9394.6	2483.5	13067.1	4668.3	12082.5	11743.9	13763.4	10481	5391.9	6373	8545	2881.33
K01031	2115	7357	2597.21	4629	2224.53	1798	1963	15777.7	12703.5	8102.75	2192.57	4591.43	4560	12653	1772.14	4080.67	1088	5802.17	2148	2557	1609.67	436.33	4134	2779	2977	2238	689.5
K01032	2099	7400	2597.21	4629	2224.53	1967	1938	15946.7	12797.5	7966.75	2192.57	4591.43	4650	12651	1708.14	3970.67	980	5965.17	2250	2427	1072.67	400.33	3938	2642	2421	1750	689.5
K01034	428.92	1145	564.5	173.25	178.17	207	26	1323.92	3114.33	894.92	441.25	441.83	226	14328	18	46	0	724	35	502	417	1095	336.5	2856	523.5	1363	850.75
K01035	428.92	1145	567.5	175.25	181.17	207	26	1323.92	3114.33	894.92	441.25	441.83	226	14328	18	46	0	724	35	502	417	1095	343.5	2910	587.5	1454	956.75
K01039	1632.43	3277.8	5480.5	4967.8	3261.1	3260.3	2125.8	5748.8	6489.8	5397.35	12028	9910.97	5478	10321	7315.8	5550.6	8000	2202.47	4172.3	2903.83	1563.27	11901.2	8800.47	3464.9	15158	9275	8110.84
K01040	1458.6	3027.8	4647.5	4174.8	2993.1	2605.3	1869.8	4694.3	4891.3	4518.6	11607	9212.8	4395	7662	7160.8	5202.6	5370	1052.8	3206.3	2403.33	1227.6	11359.2	7987.3	2019.9	13240.5	8281	6710.84
K01042	7664.83	9497.5	5547.38	5844.25	3628.86	6561.67	7001.5	30428.1	23779.3	23827.8	15243.6	11222.8	20569.8	21371.5	16023	19464.3	13235.5	2796	11250	2147.83	1913.5	3317.33	2470	5352.5	13286.5	9189	7466.59
K01045	0	0	0	0	0	0	0	0	0	0	0	0	0	0	0	0	0	47.5	0	0	0	0	0	0	0	0	0
K01046	2461.44	9214.8	6015.71	6832.8	6072.47	4984.46	2298.16	20546.4	11178.6	6991.44	18338.1	13868.9	4141.58	1463	5537	4266.85	718	1610.97	2187.8	2552	5235.77	1035.19	3936.8	6338.4	2993	880	1559.16
K01048	461.34	1465	2231	894	1284.34	1977.17	425	5218.51	4497.66	1692.34	10796	4522.16	1914	8143	354.25	204	1228.5	2744.5	1987.5	3466	7871	1651.5	3248	7807	3605	7225	7862
K01051	74.66	586	194	328	147	1303.17	64	1532.17	1552	350	549	456.34	970.66	459	511.66	325.34	6	853.34	58	591	118	8	59	0	695	177	0
K01053	1237.99	3222.83	5673.17	4628.67	1502.17	5668.33	3445.66	10623.8	7754.51	4722.16	3621.33	6168.66	3478	9123	6673.58	5442.01	4583.33	4886	4576.67	3943.33	1366.67	21299.7	13852.5	5522.5	9376.5	14854	8851.83
K01055	2768.6	8916.8	6598.92	8673.8	5243.66	6152.8	3039.8	22421.9	15197.3	10571.1	14645.1	15368.7	8543.5	6611.5	7982.83	6330.77	6346.5	3945.97	3560.3	3967.33	1805.77	20763.5	13014.3	1064.4	9044	7083	5237.84
K01056	12450.2	23928.3	23947.4	22110.9	11598.1	14117.6	19011	49509.9	38891.1	37139.9	34431	29530.9	33711.6	47264	38307.9	44510	27086.8	24149.3	28543.6	20212	20019.4	24843.9	16888	31994.4	36268.5	31111.5	29349.4
K01057	4832.09	11510.6	9985.87	11087.1	6226.13	9874.79	8366.79	33559	23309.8	17352.3	16820.6	17130.4	15227.8	14030.5	18586.2	19675.4	13594.8	10830	12920.5	7848.33	8371.94	16935.5	10709.5	9096.9	15782	14678	11934.2
K01058	334	2738.67	782.83	1429.67	1334.84	1136.67	1085.33	1039.17	558	57	10038	3522	304	29	1370	47.67	565	5984	1649.83	2779.67	1053.34	165.33	541	0	0	0	0
K01060	155.66	1690	672.5	458.5	155.5	471	716	600.5	1659.5	401.25	600	626.84	1493	4736.5	1079	757.5	203.5	3748.84	1154	4101.33	6242.34	2889.5	804.84	1253	2522	3036.5	2322.84
K01061	11252.1	28947.8	11598.5	15289.1	11117.1	18191.6	10246.1	65753	41394.2	34714.4	34694.7	29817.3	26396.8	17007.5	16736.7	21293.1	28656.3	20768.3	24837.6	9971	5774.12	24165.5	24303.1	4602.9	24996	27365	24128.3
K01066	3614.84	10705.8	5975.01	6747	5028.5	10578.3	2793	31254.5	21796.7	13453.8	16967.7	14395.9	11416	21043	9568.64	6963.67	11587.5	12569.7	9664.5	5114.53	2418.67	4013.16	12517.8	5681.9	19876.5	19045	15665.7
K01067	91	185	90	52	31	398	436	1641.5	263	84.5	89.5	157	436	549.5	576	2025	46.5	64	239.5	199.5	10	20.5	1286	0	58	4.5	0
K01068	0	0	0	0	0	0	0	0	0	0	0	0	69	0	0	0	0	0	0	0	0	0	0	0	0	0	0
K01069	5610.09	17518.5	9949.7	10865.8	7409.97	6926.63	5732.31	27013.7	15748.3	12918.9	25682.7	20024.1	8181.75	5230	11748.6	10338.2	6831.83	14055.8	13925.8	4804.67	6995.61	11517.4	9709.3	7929.4	7418.5	7800.5	10309.8
K01070	947.1	4954.8	4027.21	4674.8	3931.13	4101.97	1814.8	8091.65	3173.3	1314.6	20787.1	11930.7	1232	532	3280.19	458.27	2353	8258.97	4339.3	3193	1208.27	9748.53	7825.8	161.4	780	1377	1565
K01071	183.33	71.33	41.33	8.67	28	61.5	81.66	95.67	35.17	583	39.33	46.5	135.67	0	30	51	135.33	46.33	244.67	74.66	0	0	104.5	0	263.5	248	100.34
K01073	26	323.67	52.33	8.67	69.67	0	7.33	38.5	32.5	77	134	102	58.5	52.5	93	175.5	100	377.33	951.33	149.67	491.67	129.5	0	70.5	0	0	0
K01075	1174.6	4559.8	3531.21	3528.8	2907.96	2202.13	1050.8	4657.23	2651.64	2405.1	11036.6	8490.23	1914	1611	2681.94	2453.6	2747.5	3067.3	2879.8	2881	846.1	9605.53	4166.8	86.4	137	357	534.33
K01077	2096.65	9801	7946.16	9787.67	3325.84	2810.5	7709.65	7096.68	8212.67	4648.99	9353.17	7832.99	3235.67	25519	17021.8	15163.2	1890.33	5719.49	2797.17	6849.5	12401.7	5500	4265.5	25172	9521.5	19602	7442.33
K01078	236	2045.8	1089.8	1596	586.97	732.5	1123	1638.25	419.7	263	799.6	1174.8	351.5	1155.5	1521	301.5	287	1358	376.5	793.2	48	103.5	2522.8	257.9	429	147	445
K01079	5074.92	16352	9047.53	10142.5	6996.8	7792.63	5530.79	28166	16680.3	12525.9	25464.9	19277.6	9652.84	5296	11277	9204.94	6458.83	18003	15244.6	12683.2	9796.11	24825.4	13266.1	5023.4	11756.5	11135.5	15609.3
K01081	3090.59	13343.8	10247.2	11922.8	6237.15	8506.29	7860.12	28805.8	15343.6	10370.1	15948.6	15576.9	9809.84	9143.5	15987.8	13109.8	3117.83	15550.6	7098.31	23188.5	16819.9	18471.5	9060.97	8636.9	8094	11386.5	6527.51
K01082	1304.43	4417.8	6102.21	6135.8	4077.13	5860.3	4552.3	12829.2	6546.14	4194.93	23312.6	14785.1	5016.33	7542	10769	8564.11	6239.5	4757.97	4783.47	6448.33	4152.93	12990	8848.3	6532.9	9196	10283	12749.2
K01083	1006.1	3213.5	2465	2607.8	1741.1	1595.8	1257.8	3558.8	3215.6	3017.35	4456.7	4807.1	2205.33	1507	1741.13	2107.27	2711	2411.8	2199.8	1576.8	948.1	9975.2	4039	201	1576	2357	889
K01085	0	0	126	363	674	43.67	6	34.17	118	0	9995	3287	0	0	0	0	0	0	0	0	0	0	0	0	0	0	0
K01086	33	346.67	84.33	21.67	76.67	222	7.33	323	56	30	37	27	0	29	0	0	100	2898.33	951.33	1277.67	857.67	196.5	1363.5	43.5	387	104	143.5
K01087	4703.83	12154.5	7168.5	9343	4825	7109.5	4089	39234.8	28318.5	20116.2	15384.5	14800.2	15697.5	12284.5	9629.75	12518.2	10580	10202.8	7650	7052.33	7276.34	5688.33	7991.17	5226	17278	14532	15988.3
K01089	297.5	932.5	2305	2029	1106.5	1548.67	4206	3385.67	1872	1123	11478.5	4817.5	819.33	1551	8550.33	9232.67	329	2963.5	551.5	2210	511	1913	229	3527	2267	2925	2299
K01090	15417.7	34537.3	15487.2	16198.9	10080	13251.6	15458	60293.2	50178.7	42288.3	16372.1	22205	37111.6	48320	28451.4	37752.3	34069.8	23649	32992	19936	30930.3	15661.8	12856.1	25533.9	34852	32489	21527.2
K01091	13688.1	38535.3	34609.9	34401.1	22168	23473.7	22136	77510.6	46600.4	34285.2	66670.5	56491.9	31718.8	44660.5	39959.8	43044.8	23440.2	48143.5	39659.2	33618.7	23986.2	44745.1	37650.2	29745	45548.5	35588	41531.6
K01092	15615.1	28672.8	23388.7	23033.1	13800.2	20293.6	22375.6	61151.4	50513	45678.8	57102.6	41814.3	40796.4	62193.5	56056.4	51155.7	40098.2	31100.3	38851	21572.2	25691.6	36789.4	30697.1	38169.4	54011	49803.5	50651.3
K01093	41.5	184	126	397	698	762.67	666	865.17	1275	70	9606.5	3414.5	48	19	314	37	26.5	52	51.5	0	0	22	2672	63	58	0	10
K01095	4499.16	6136.83	4845.5	1921.34	3301.5	4264	5137.99	12963.2	6754.67	7683	18089.9	8866.53	7819.17	9889.5	7122.8	14255.5	9140.83	10927.8	14745.8	5410.17	2482.67	1273.33	1711	2293	2246	1547	1829
K01096	0	0	126	363	674	63.67	6	34.17	118	0	9995	3314	0	0	0	2.67	0	0	0	0	0	0	0	0	0	0	0
K01097	0	0	0	0	0	0	0	0	0	0	0	0	0	0	0	0	0	0	0	0	50	0	0	0	0	0	0
K01101	831.99	2108.83	1710.33	2275.67	733	328.33	381.35	1226.51	2562.67	1947.33	1367.67	1783.33	1816.75	10136.5	1287.89	1536.41	1131.83	1085.66	647.34	3760.33	8031	1503	588	7876	1299	3441	362
K01104	13136.5	32809.3	27560.7	24532.7	13737.1	15452.5	16442.8	63256.9	50970.1	36727.3	37710.2	35590.2	31325	65285.5	32565	42761.9	23758.3	30154	28496.1	23680.5	29425	27290.7	19947.8	39416.4	50911.5	43933.5	34233.6
K01113	3722.85	14567.6	7728.34	8815.6	6920.87	9729.92	5822.6	17528.4	11951.1	9708.11	23125.5	19092.8	7291	6893	12027.8	9563.21	9717	11586.8	11335.6	7308.5	2985.88	20772.2	16901.1	1075.3	6801	7343	4997.16
K01114	3292.91	8085.66	3867.46	5632.59	2587.64	5158.16	3741.82	20598	15417.4	12342.7	3173.21	5867.6	7253.67	5902	11393.8	6934.67	5910.66	5765.17	3475.34	2185.66	1496.68	3730.82	6381.34	2410	18967	11715.5	7039.41
K01115	0	0	0	25	0	75	0	0	70	0	0	0	212	0	73	0	0	148	0	0	0	90	298	0	364	249	0
K01117	0	0	0	0	0	0	0	0	0	0	0	0	0	0	0	0	0	0	0	14.5	65.67	0	13.67	0	0	0	24.5
K01118	3605.94	17928.7	14891	15198.1	12461	11225.8	3280.44	18878	13852.5	4931.78	53459.6	33423.8	3983.91	40013	11054.2	2151.44	2809.33	10854.6	4335.93	11820.9	12185.5	12683.1	16849.9	12186.6	7520.5	13958	7948.34
K01119	2470.58	9069.67	6993.5	7420	3904.34	2707.34	2477.19	17572.2	12556.8	7487.5	13385.9	9306.83	5443.41	11289.5	5016.06	6319.74	337	2888.84	1090.5	4944.83	8127.34	1528.33	1936.17	7936	3608.5	4111.5	1194.34
K01120	186	397	89	635	367.67	647	943	1523.17	636.34	234	470	189	355.33	3	58.33	13.67	3	585	0	422	0	11.33	0	0	27	0	180.33
K01126	19528.4	45847.6	29923.4	32906.5	18370.1	26846.8	24774.6	98547.2	81492.3	64326.4	52909	52216.4	56797.5	82168	57281.8	59176.7	45485.3	38650.3	39832.9	34438.8	43795.7	49534.7	33505.3	42846.3	47385	44400.5	34188.1
K01129	10818.8	20471	22846.2	21542.8	11583.9	13308.8	17592.9	46331.7	34193.2	32499.2	34995.2	28921.1	30857.8	37243.5	36927.8	41035.2	22304.5	22436.4	26118.6	16971.8	13915	23950.7	16800.5	24897.4	35944.5	28540.5	29672.2
K01130	1963.32	5731.79	3782.89	2782.99	2012.51	8736.99	3621	14086	11140.5	7845.82	8171.73	6514.48	6322.33	10686	6389.43	6331.69	9113.5	14737.5	7116.5	4921.2	1729	2680.33	7623.3	5668.4	11769.5	11313	17078.3
K01133	496.6	2800.3	3678.71	3989.8	2755.96	2390.8	373.8	4614.73	1940.8	506.6	10812.6	8304.23	679	224	1765.94	437.6	636	1698.8	1048.8	2018	549.6	9813.2	5707.8	1136.4	1037	2768	1678
K01134	259.33	856	332.67	302	68	470.5	274	1671.83	1158.5	1137.33	131	338.33	769	248	706.5	684.67	590	0	565	36	0	36	38	164	120	100	688
K01136	113	425	165	150	31	231	137	826	571	377	62	168	368	111	347	339	294	0	276	18	0	18	19	82	60	50	344
K01137	0	0	0	13	16	0	8	27	38	43	15	0	64	0	0	91	0	0	0	0	0	31	0	137	18	0	24
K01138	751.16	2693	1308.34	1034	348	1231.5	684	3508.66	5082	2459.66	958.5	1266.16	1484	12299	3001.5	1981.34	1175	1151	1446	439	1638	694	253	4473	1496	1592	2172
K01139	511.76	1275.46	2933.33	3672.47	2264.1	2106.3	478.46	4114.81	1917.47	1082.1	14689.5	8723.3	1190.34	200	755.63	725.94	989.83	3622.46	1099.64	2940.33	1257.1	9663.2	4934.8	356.4	1612	1895	4165
K01141	696.26	3753.46	3567.54	4559.47	3751.8	2366.8	1405.46	4089.49	1175.47	746.6	20535.6	11029.2	455.34	39	2826.27	533.27	836.33	4091.63	1260.64	2524.33	852.27	9511.53	4596.8	4.4	0	0	163
K01142	12810.4	34737.3	30045.3	30609.2	17603.6	21869.1	19516.4	75929.3	49812.6	36595.7	48421.5	43279.1	32263.3	44596	33879	39063.3	25826.7	41465.1	37208.2	28791.6	25065.8	37220.8	27525.4	26235.8	39930	37060.5	37044.8
K01144	339.5	1857.17	2849.33	2471.67	789.67	1800.5	3940.33	3589	1755	1055.5	2225.5	2650.5	1105	5232	8754.75	7817	692	3121.33	3114.33	1335.67	744.67	2390.5	608	6318	3396	5077	4954
K01146	0	0	126	363	674	43.67	6	34.17	118	0	9995	3287	0	0	0	0	0	0	0	0	0	0	0	0	0	0	0
K01147	734	4095.67	1591.33	1423.67	1811.34	971.67	1245.83	2806.42	750.5	681.5	10452.5	3880	598	944	1652	273.5	2124	9827.5	8342.33	1439.67	870.34	155.83	1819	94.5	250.5	362.5	609
K01150	278.6	1465.8	3217.71	3696.8	3236.96	1505.47	166.8	2739.4	954.8	32.6	20469.6	10958.2	202	4	1337.94	46.6	75	266.8	44.8	1512	481.6	9497.2	4055.8	4.4	0	0	0
K01151	8318.91	14782	15334.3	12946.1	5957.17	4839.17	14288.2	14030.1	19817.8	23326.3	21123.2	15295.7	23800.4	41571.5	32373.6	33605.9	18223.5	7921.34	14361.7	11229.3	11912	10814.5	7527.17	27843	31710.5	25876	21089.3
K01153	9984.67	20564.6	14272.7	11246.5	6875.13	7061.45	17915.4	24354.8	14470.9	18493.4	12606	12633.3	15564.5	23198	28798.7	33658.9	16296	25297.3	25147.7	14915	18872.1	10258.9	3608.17	27689	20363	16479	18212.5
K01154	10433.1	20316.3	13477	10714	6461.3	6672.45	16936	23471.8	13997.6	17523.4	13302.9	13061.1	14504.5	22283	31008.4	32811.9	15180.2	23357.8	21821.2	10979.5	12823.1	8599.36	3519.67	22069.5	18521.5	13554.5	15077.3
K01155	361.33	439.33	270.33	223.67	123	269	627.66	439.17	1705.17	978	230.33	239	179.67	5883	491	2231	155.33	937.33	368.67	192.33	586	10	40	1156	0	437	25
K01156	413.82	848.82	1282.66	519.34	220.5	798	1190.82	1693.84	564.84	1316.5	628.5	641.5	418.34	1179	751	4771.34	617.66	1703.49	1530.68	366.66	540.67	1575.83	147.5	1311	860.5	579.5	695.5
K01158	0	0	0	0	0	40	0	38	187	86	0	0	0	0	76	0	0	0	0	0	0	0	0	0	0	0	0
K01159	11854.9	22024.6	21015.9	20313.9	10686.5	14081.6	18933.3	48366.3	36894.8	36606.7	33168.1	28082.7	33138.7	40259	37883.8	44101.8	27156.8	23632.3	28543.6	17558	12847.4	22479.9	16209	24143.4	35349.5	27748	28688.4
K01160	35	312	135	35	0	0	5	135	137	119	439	0	176	60	76	13	421	1017	564	0	0	0	0	0	0	0	0
K01161	0	0	0	0	0	0	0	0	40	17	0	0	0	0	0	0	0	0	0	0	0	0	0	0	0	0	0
K01163	284	565.33	2254.83	1248.08	297.33	80	1158.5	757	618	601	767.83	646	888.5	2476.5	603	2541	441	719	430	611	346	2809.5	813.5	3928	8489.5	4731.5	3403.08
K01166	618.76	3043.46	2071.37	2827.47	1345.13	2200.3	629.46	5501.9	2229.97	1684.1	3031.07	3672.73	1373.67	946	2049.69	369.94	1783.83	1994.8	2497.81	4649.33	2218.1	1096.03	5168.8	591.4	2984	4184	7958
K01167	286.66	1058	477.5	83	503	886.5	41	1890.5	910	724	200	535.34	444	197	186	130	979	5863.01	4258	1017.5	478.84	14.33	13.67	0	245	41	337.5
K01170	969	2002.33	1567.83	891.33	414.83	24	1381	204	120	321	1332.33	1206	438	198	4556	1351	26	408	370	336	96.5	383.5	1483.5	981.5	5009.5	2998.5	5966.83
K01173	1104.38	5263.76	5523.73	8011.07	4333.04	2207.56	1683.06	7090.25	2293.04	2266.22	9496.35	9319.83	1515.01	176	3445.31	762.14	1620.33	12528.7	3903.74	10483.1	8362.97	12699.8	6523.6	212.8	80	2301.5	134.33
K01174	974.33	2235.17	1905.5	2710	827.5	1561	1016.83	3397.17	5457	3728.83	2191.67	2331.33	4479	10164	5113.33	2890.33	4637	1097	2182	3866.5	15732.5	3835.5	3163	19907	8653	9374.5	4440.5
K01175	0	20	135	377	674	63.67	6	43.17	118	28	9995	3366	0	0	0	2.67	25	47.5	0	0	0	0	0	0	0	41	0
K01176	1445.26	6507.84	6149.53	8381.13	2990.81	2508.64	1579.87	5321.99	5109.26	1614.18	4968.24	6276.32	1887.06	13668	4640.31	1769.99	234	2659.47	91.8	2834.63	5450.77	1897.2	1676.67	9571	2775.5	2585	1089.67
K01178	24.5	98	106	151	157	294.5	30	246.5	284	337	7.5	285.5	70	0	31.5	47	644	1609	1681	239	186	860	976	402	2882	4714	1821.5
K01179	8465.91	18446.6	17095.5	18018.8	8422.34	9607.99	15906	33706.7	28859.4	27028.5	28119.4	21653.7	24907.8	34202.5	37173.1	32879.3	14732	16603.2	11154	12746.4	13554	19148	15073.5	23398.4	42012	32460.5	23665.8
K01180	0	0	0	0	0	12.33	0	21	54.34	0	0	0	22	3	0	0	0	6	0	0	0	7.33	0	0	27	0	0
K01181	399.83	2261	2980.5	870.5	512.51	3703.5	1893.5	4956.84	4130.16	994.34	805	1778.17	4954.66	2611.5	3296.91	2528.84	452	4481.68	1563	3882.82	1193.34	579.83	3656.67	2115.5	6810	6935	4867.86
K01182	2447.99	9065.01	5960	8686	3005	1870.5	1224.35	15704	10655.5	7690.99	4552.01	8186.99	6046.91	1767	2632.72	5381.9	323	2731	458	2948	6941	2872	1827	7304	4397	3956.5	1930.5
K01183	358.41	5803	4795.6	2487.5	2183.77	4511.33	669	5341.67	3284.67	1008.17	8777.85	5805.04	1698.33	4006.5	5216.83	518.17	1216	5539.68	1087	6013.16	6805.68	12901.2	4828.01	1286	4901.5	4633.5	3627.18
K01184	0	0	919	630	0	519	69	345	0	0	0	307	0	0	1375	0	129	98	0	584	135	9434	2071	0	0	0	0
K01185	640.25	1081.33	1309.63	920.67	1591.47	709.34	728.66	1280.43	986.5	1069.92	19870.4	6946.43	636.67	230	718.5	2105	1521.33	2580	3763.67	410.33	448.67	125.33	711	300	1551	999	3575
K01186	335.82	1396	496.67	411	145	922.5	1362	2371.33	1510	919.33	424	691.84	1005	2154	1911	2088.67	487	189.01	432	50.5	44.17	1158	171.17	2556	1520.5	1495	1408.5
K01187	9409.65	30116.7	19295	24117	11261.2	17996.2	18509.5	80480.8	57273.8	38684.8	25281.7	29012	30264.6	33495	36375.9	40581.3	12198.5	24423.7	9082.5	20174.3	24791.2	16410.3	15723.7	31104.5	32290.5	31384	19277.9
K01188	28	0	0	2	5	8.5	0	129.5	41.5	377	6	0	33	26	12.5	0	0	0	0	0	0	0	0	0	0	0	0
K01190	1988.41	7813.5	14658	11317	4453.34	7705.17	22014	14972.1	14207.8	5907.67	19636.2	14029.8	5515.49	43228.5	48041	39360	624	10563	2376	6419.5	3125.17	10372	7571.17	27261.5	16805.5	20156	13795
K01191	3098.99	9489	4657.67	6907	2826	2456.5	2209	17500.3	15283.5	11247.6	3829	6911.67	6787	23123	3688.5	7343.67	4073.5	4461.84	3596	5222	6000.84	3758	1584.34	4841	8919.5	7822	5502
K01192	424	1900	2650	2669	703	1680	4225.5	2360	2778.5	1294.25	2390.5	2678.5	1896	8243	9294.25	8350	1492.5	2118	1048	1435.33	773	2346.5	2050.5	6414.5	4705	4768.5	3918.84
K01193	2480.42	8786.34	8524.5	8108	4127.01	2257.84	1299.02	16876.9	11578	7754.17	13617.1	11009.1	5884.91	10803	2688.39	4959.57	326	1557	68	2556.5	9058.67	12187	3637.67	13882	4526	5060	1759.5
K01194	210	557	411	895	1445.5	1234.5	425	3057.5	2361.5	1061	19223	6885	848	85	407.5	264	285	993.34	528	1848	320.34	79.66	1326	0	0	0	0
K01195	2270	5804	2394	3902	1863.67	2841	2620	16221	13833	10042	2379	5088	6975.66	6489	7231.16	8159.34	4105	1862	1018	1761	861	1391	3760	970	7939	4509	3584
K01197	13	22	0	17	12	49	310	232	497	31	18	50	8	0	157	13	0	0	0	0	135	0	1326	0	92	0	164
K01198	222.33	1842.5	860	1280	542.67	1836	530.5	1592	2015	800.25	672.5	682.67	1892.66	3231	649.66	350.34	288.5	2642.17	714	1891.83	9061.17	1534	2941.17	12447.5	3972.5	4100.5	2010.34
K01200	1186.91	4555.01	6421.5	5253	2172.67	38.5	1726.07	1249.43	1663.83	1234.91	2827.26	4210.82	222.73	7669	2716.68	4370.72	20	499	214	445	4463	1696	307	8370	821	1198	629
K01201	695.15	1470.32	2285.66	2412.34	649.34	3527.5	3880.32	4135.84	4156.34	2502	1857	2414.67	1685.67	4586	8088.83	7072.01	305.66	4818.99	1323.68	3115.16	4489.17	2217	394.67	9307	2923.5	2820	2215
K01202	11	0	0	136	0	234	0	50	235	0	0	0	0	0	0	0	0	0	0	0	0	0	0	0	0	0	0
K01205	12.66	60.5	0	136	0	709	20	161	434	73.25	0	144.34	223.66	0	59.66	31.34	0	176.34	0	0	0	0	0	0	199	0	82
K01206	3214.16	7110	10820.7	10596	3101	8539.5	17172.5	17403.8	15494	8442.83	8486	10051.5	8214.3	37094	37122.3	31192.4	6453	8488.67	5699	5339.5	1876.17	7946.5	5597.67	25220.5	17056.5	18157.5	14897
K01207	9925.08	23143.5	15250	14732.9	9320.14	13219.3	9778.81	45796.8	34876.8	28284.8	29365.9	25123.2	25202.1	40763.5	22198.2	25403.2	24690.8	23123.1	24684.3	22019.3	19905.6	21569.9	17653.3	11546.9	28420.5	27622.5	26600.4
K01208	0	0	0	0	0	37	51	0	174.5	0	0	0	0	0	37	0	0	93	0	184	219	36	196	137	556	488	0
K01209	1019.83	6351.5	4287.5	4218.5	1275.84	4322.5	7461.36	8470.5	7482.5	3774.25	3591	4267.67	5558.57	16804.5	15304.4	10741.8	1675.5	7151.17	2007	6608.83	16276.2	7155	4962.17	19916	9031	9926	6650.84
K01210	0	0	0	0	0	600.33	0	522.17	53.5	44	0	0	90.67	274	63.33	0	0	0	24.5	55	48.5	19.5	0	22	22	1051	1625
K01212	3075	9198	3916	7141	3214	3131	1925	28983.5	19454	13541.8	3808	8391	7575	2372	3463	7921	0	1611	110	1999	903	426	779	515	3909	903	940
K01215	284.33	1326.67	1097	1410	440	0	55.33	49.67	0	120.33	642.67	1202.33	68	83	248.33	441.33	0	72	0	169	83	0	58	0	327	0	0
K01216	13	22	0	42	12	49	310	244.5	497	43.5	18	50	8	0	157	13	0	148	0	0	0	0	1326	0	155	0	136
K01218	182.92	1236	627.5	722	130.34	1797.5	1167	1243.92	2062.33	330.42	339.25	696.33	1980.66	3801	1241.66	1257.34	3	1648	563	1186.33	244	101	433.5	1606	2000.5	1925	1431.84
K01220	12.92	22	130.5	2	13.67	0	55.36	69.92	2.33	0.92	27.25	3.83	1.91	0	145.73	5.91	0	0	0	0	0	0	0	0	0	0	0
K01222	2535.66	6084	4616	4110	2490	2629.17	2026.36	17920.7	14681	10917.5	3535	4937.34	7977.91	12762	6974.73	6956.91	5137	1493.34	1213	2013	1726.34	2661	2979.34	1896	9971	5523	4503
K01223	873.26	3826.34	10770.5	5294	5861.35	203.35	393.46	2570.79	990.65	387.26	42845.6	16048.8	267.55	5328	1225.31	1040.21	31	1000	34	1782	2907	6097	1047	2847	2599	542	586
K01224	136.75	345	657.5	451	179.67	871	233.5	587.92	803.83	658.67	425.25	582	743.66	67	334.16	223.34	3	870.67	162	855.5	1374.67	1515	325.17	2348.5	1610.5	1440.5	1081.5
K01226	718.93	3105.47	4594	4578.8	3088.1	1469.47	90.49	3315.64	2178.8	534.93	10210.7	6779.13	104.91	7122	1639.86	506.84	48	647.8	47.8	1945	4955.6	1684.2	2085.8	7437.4	220	456	30
K01227	284.33	1204.67	1155	1606	422	0	86.69	49.67	0	120.33	702.67	1261.33	45.91	2265	394.06	447.24	0	0	0	0	611	0	0	36	0	0	0
K01230	0	0	0	0	0	51	0	32	55	0	0	0	0	0	0	0	0	620	0	95	139	32	0	0	0	0	0
K01232	92.92	388	2489.5	34	715.67	28.67	3	734.09	52.33	24.92	241.25	73.83	1	326	0	31	0	138	0	169	92	1109	13	401	242	0	11
K01233	1.66	51	0	60	0	18	0	114.5	171	14.75	0	9.34	103	99	0	0	0	87.34	0	0	117.5	0	0	0	323.5	82	125.5
K01235	207.33	1154	388.5	419.5	264.17	1199	1621	1763.5	1608	594	352.5	727.67	1137.33	1824.5	1620.83	1542.17	307	836.67	114	678	188	154.5	1614.5	748	1451	1091.5	1201
K01236	2429.92	7665.46	5857.21	7152.47	4484.96	5130.29	1965.96	21590.9	13563.6	8851.18	13159.6	12667.2	6902.5	2886	4208.68	4728.78	2156.33	3007.8	3129.64	3569.16	2862.44	11300.7	8240.47	2173.9	7370	8966.5	8367.5
K01239	5106.93	9281.3	7202.38	8713.05	5247.96	5872.3	4749.8	24010.3	20627.8	19603.2	15902.6	16064.6	14235.5	19369.5	13709.4	13044.8	6689	10184.3	6881.3	13554	14369.6	26885.2	9706.8	3556.4	6757	7740	3728.25
K01241	850.1	5277.3	6312.21	6461.8	4172.96	4571.97	5003.8	10021.6	3722.3	1586.1	22826.1	13843.7	1624.33	5022	12212.5	10044.3	1445.5	7569.47	2453.8	3621	1412.77	12033.5	8084.8	6434.4	4010	5015	4417
K01243	2057.41	8566.01	6711.71	7205.25	3318.7	2899.17	1898.21	7440.78	9317.33	3277.91	13541.3	8604.75	3690.82	22924.5	4051.09	2888.48	1657	8625.17	3112.5	9407.83	11470.7	4448.83	2169.5	12477.5	3913	11589.5	4055.59
K01246	3990.19	14096.3	11505.2	13661.3	8159.93	9317.43	8368.12	33123.8	21143.6	13626	29473.3	22971.1	11958.6	20653	16474.9	17548.1	5341.33	16313.1	11577.4	11580.2	9555.54	16773.6	13698.3	11093.3	12982.5	15285	14826.2
K01247	5941.26	16624.5	8889.68	8337.8	6763.6	10267.3	6346.49	23334.9	18022.6	14912.8	20648	16878.5	14115.7	25852.5	14808.6	9990.68	19351.5	11665	15216.3	7734	5950.27	4551.36	12627.8	5213.4	21842	19857	14797.3
K01250	70	220.5	48.5	105	44	451.5	63.5	1235.5	838.5	316.75	21	75	736.5	1063.5	207	162.5	1124.5	393.5	417	112	103.5	1672.5	564.5	571.5	1955	2750	1052.5
K01251	13572.6	24490.6	22267.7	20537.6	10460.1	14808.3	21044	49693.5	39615	40393.2	24763.9	26296.7	36116	44161	47185.2	47600.4	31781.2	23984.5	30528.3	15023.7	13326.3	23984.2	19876	25889.9	45841	32535	37609.5
K01252	1488.83	4646.67	456.33	475.67	1374.67	193	1395.33	682.5	2052	3776	10540	4533.67	2481	2822	2010	3918	3930	665	4052.33	164.17	540.34	100	105.67	0	46	0	188.5
K01253	21	288	981	58	28	169	24	169	209	78	0	346	235	100	42	0	232	499	485	54	147	197	431	0	107	212	102
K01255	10727.2	24722	19137.2	17729.8	10821.6	15644.5	15542.3	51043.5	36037.2	29126	32156.7	28265.1	29223.2	39612	28870.8	35606.8	25756.3	28707.6	33609	22786	22935.6	22985.2	18944	26223.4	30041.5	34016	32877
K01256	6032.91	20781.8	13968.5	18507.1	9793.14	13948	9857.95	54504.9	31843.8	22150.8	29284.2	25639.9	16203.5	12107	18591.5	17726.4	8843.16	21218	11480.1	12595.7	10951.5	16066.2	12995.3	10103.4	16628.5	16078	17768.3
K01258	2775.74	8069.01	12943.7	12095.2	5009.67	3305.17	6431.71	10433.9	11640.8	7082.74	27027.8	15333.1	7287.32	28367	15888	15543	7425	5450	3270	10131.5	12546.5	9301.5	6248.5	20622.5	29621.5	26507.5	14571.8
K01259	5665.19	19302.9	8467.07	11707.2	7688.94	9861.43	6454.09	30307.3	20628.1	17553	18063.3	18573.1	12488.8	15276.5	11025.1	13018.4	9178.83	12602.8	12623.8	7289.83	4149.54	11126.2	12951.3	2938.8	9834	10474	9055.42
K01261	0	0	9	0	0	0	3	0	0	0	0	0	0	0	0	5	0	0	0	0	0	14	0	74	22	0	11
K01262	17421.8	33829.9	31695.9	28755.5	16453.1	18262.8	27326.8	60292.6	45705.8	45424	49058.9	41723.1	39268.4	59025.5	58019.2	59574.8	34963.8	26185.1	35333.4	22425	20798.5	36186.4	22669.3	37005.8	43860	39907.5	36771.1
K01263	27	55	33	0	25	90	46	164	119	32	0	7	79	0	66	73	21	103	58	0	0	0	0	0	0	0	0
K01265	20961.8	50784.4	39176.2	41320.9	22645.6	24952.4	27221.6	107599	79617.1	65000.2	65278.4	58267.1	53392	68494.5	53948	62207.7	34059.7	40210.9	37457.1	36552	40530.4	44079.9	29143.1	44148.3	51986.5	44841.5	39133
K01266	1396	4465.3	2959.1	1755	2541.6	2164.83	852.5	5341.5	5382.04	3614	16972.4	8074.9	3356.83	9092.5	2493.33	2644.17	5643	4803.67	3922	3901.2	3028.67	1070.66	5286.3	1468.4	7019.5	5455	1028
K01267	2356.01	7618.13	7423.87	7293.39	4843.8	3949.96	1509.29	20764	12294.1	8475.77	13180.8	12647.7	5862.34	1760	3804.27	4860.77	1875.33	3836.96	2619.47	3449.17	2122.94	11615	6009.47	1299.4	9620	5475.5	2683.08
K01269	284.33	1204.67	1137	1606	422	19	86.69	87.17	36	128.33	642.67	1229.33	327.91	0	394.06	447.24	0	0	0	0	15.5	0	0	0	0	0	0
K01270	938.92	3976.83	7268.16	6176.58	3074.84	781.67	9030	2467.59	1110.33	597.92	14702.6	8059.83	713	9382	17410	17422	239	4357.17	3296.67	5866	2057.33	6365	1858.5	12962	7394.5	8441.5	6557.08
K01271	920.25	4237.67	5195	4515.25	2300.17	3234.67	1189.19	7651.76	5507.33	2316.25	12371.4	6397.16	3254.41	15684.5	2962.06	2670.74	1271	4766.5	1452.5	7121.5	8304	4692.5	6005	5011.5	9352.5	13909	8796.25
K01273	7007.01	16846.8	9414.76	7141.55	6285.99	8753.29	8669.3	22163.2	17745.2	16350.9	25249.4	17491.8	14215.7	23696	12109.2	19475.8	16452.5	8763.47	15650.3	8280.83	6009.27	12317.2	8477.97	6161.9	12681	11633.5	9566.25
K01274	1541.83	4554	1927	3516	1619	1314	859	14439.5	9438	6857.75	1885	4124.67	3538	1186	1474	3858	226	523.67	55	704	410	621	862	449	3267	2772	1217
K01277	248	1020	2645	2316	640	291	4155	822	504	602	2177	2163	483	4517	8835	9634	292	971.5	734	1507	330	2324	310	5703	3286	3523	2848
K01278	2842.16	5314.5	6004.17	5982	1993.67	4678.83	10946	11808.8	7083.84	5781.08	4969	5572.5	5332.33	12134	21479.8	21373.3	4942.5	4441.67	4334.5	3989.83	1097.17	4950.83	3322.67	12800.5	8056	8126	6729.84
K01281	792.83	2239	266	244	482	870.5	734	788.5	1205	2836.75	492	668.67	1396	1411	953	1902	3321	165.67	2006	128.16	65.67	2505	3005.67	1258	9146	15075	5909.18
K01283	128.83	486	169.67	78	160.17	856.33	810	1516.83	1231.84	493.33	66.5	139.83	556	130	669	2053.67	473.5	1266	337	279	426	74.33	1344	0	77	0	17.33
K01284	2285.5	9748.5	7729.5	9507	3855.84	5522.5	10760	22718.5	14301	8709	15970.5	12239.5	6482.33	7568	21696.6	20558.7	1547	9316.5	3453	7887	6058	7244.5	5938.5	11119.5	9359	11039	7842.5
K01286	3789.24	12440.7	9180.5	7711.75	4177.68	6262.49	3083.19	27088.4	19772	12023.1	4736.42	8293.67	8237.41	23325	4980.06	6177.24	4447	8093.35	6007	8200.66	14697	6512.99	7119.52	18058.5	16895	20334	22545.6
K01295	582	3768.3	7040.84	5845	2359.5	3846.83	2299	5695.43	4597.54	1624.75	8598.17	11464.2	2431	1745	1288.64	865	3696	5043.84	3368.17	7425.53	7816	40118.2	15463.8	6795.9	2493.5	4840	2606.17
K01297	3198.43	13423.1	11662.7	11830	6591.14	5920.13	9311.46	14201.2	7176.3	5250.35	24866.9	17437.2	4578.33	10518	16039.9	16323.4	4849	8134.14	5135.8	10197.8	6787.44	13556.9	8988.47	7254.4	6102	10143	5068.42
K01299	884.66	2733.67	3100.67	2647	1734	1266.67	571.19	3568.17	4196	2260.16	11388.2	5473.66	2970.91	11165	1958.81	1941.91	1262.5	2969.5	1085	4878	3944	2830	1329	2593.5	3204.5	6504.5	3418
K01301	2148.5	2997	374	136	486	1348	1312	4765	4142	5090	845.5	1258.5	4462	3879	2330	3845	6223.5	463	4712.5	0	22	35	20	63	58	0	0
K01302	738	2239	146	52	320	47	680	246	926	1884	492	621	1157	1411	953	1902	1965	122	2006	0	0	0	0	0	0	0	0
K01303	760	2326	156	56	320	117.5	692	431	1289	2015	623	724	1248.5	1570.5	1077.5	2124.5	2005.5	1402	2057.5	291	302	93.5	18	70.5	0	65	0
K01304	1927.6	7081.8	4742.2	7169.05	4134.97	2591.47	2012.8	18155	11195.8	7503.6	15057.2	10542.2	5022.5	2422.5	3433.55	4207.1	1029	2222.8	1929.3	4135	7671.1	2754.2	3666.3	7264.9	3517.5	7013	3345.75
K01305	539.25	1857.67	3041.5	2057	872.67	95	155.83	1233.59	474.33	362.25	1199.92	1478.16	240	526	423.33	810.33	105	332	112	509	4222	776	646.5	6719.5	6253.5	2480.5	1325
K01308	438	1170	519	337	237	14	66.5	462	5054	1172	562	569	247	22950	0	163	0	1527	0	1931	2345	167	846.5	3949.5	1853.5	2677.5	483
K01312	0.83	35	0	0	0	7	0	10.5	11	27.75	0	4.67	0	0	0	0	0	91.17	0	0	0	0	0	0	0	0	0
K01318	6.5	15	18	34	9	19.5	12	47.5	93.5	12	7.5	5.5	0	0	17.5	31	17	59	0	58	30	0	0	0	0	0	0
K01322	5223.33	13982.5	6410.17	8885	3833.84	7574.66	10174	29760.6	18736.2	14784.8	6359	9507.33	11917.3	10349	17370.1	19987.3	8126.5	7223.5	6683	4984.33	2102	3498.16	5949.5	7413.5	8857.5	9612	5794
K01338	17368.2	31290.6	31681.1	25836	15165.1	17527.9	24903.3	52694.1	42157.6	43465.8	47097.1	38328.8	41694.4	63492.5	48876.5	59547.6	44142.2	28694.9	39670.3	19853.8	15422.7	34460.5	23135.8	32916.3	54472.5	37890	37836.4
K01342	54	295	125	282	51	22	55.36	117.5	454.5	119	427	220	327.41	2624.5	238.73	181.41	31	239	34	578	4439	591.5	196	6212.5	665	488	0
K01354	3692.6	9204.8	6286.71	8145.8	5334.46	8707.47	3278.8	31094.9	19641.8	12538.6	23349.6	17458.7	9490.33	4929	7470.02	7038.27	6195	4905.8	6240.3	5231.33	1882.1	10559.7	11565.3	1932.4	6422.5	6277	9385.84
K01355	0	0	0	0	0	0	0	0	0	0	439	0	0	0	0	0	0	206	0	154	0	0	0	0	0	0	0
K01356	12416.2	24116.4	24688.4	23349	13417.4	15151.9	15318	50864.1	38892.3	36218.4	42956.8	34970.4	33221.2	42915.5	31261	37648.8	26841.8	21286.6	27223.4	16158.7	22568.5	32074.6	20863.8	31284.3	38908.5	29512.5	27069.9
K01358	15615.8	34398.8	27679.5	27916.6	14145.5	22182.5	22734.5	77161.7	60001	50650.3	38551.5	36419.9	46299.4	69823	50627.7	52755.4	36129.3	34156	33921.6	28403.3	29125.1	31994.7	23864.2	38011.4	53318	45254	38736.7
K01361	465.33	1818.67	1226	1684	472	42	94.69	724.67	265	248.33	803.67	1349.33	814.91	184	412.06	480.24	0	177	0	359	157	1095	50	379	484	214	331
K01372	526	2226	6455	5790	1582	907	11207	2183	679	772	5581	5488	646.33	10207	24435.3	23295.7	196	2962.5	1344	2401	623	4242	777	12962	7614	8139	6820
K01387	0.83	0	79	0	85	239	0	276	0	0	0	4.67	0	0	1333	0	117	100.67	0	14.5	15.67	0	13.67	0	99.5	0	106.5
K01389	0	0	0	25	0	75	0	0	70	0	38	44	27	0	0	0	0	148	0	126	84	90	298	0	364	249	0
K01392	0	34	19	44	16	409.33	6	719	323.34	67	0	83	620	3	0	0	137	755	311	106	23	7.33	0	84	176	773	192.33
K01399	0	0	56	48	6	133	0	81	0	0	0	0	30	0	0	0	328	110	31	0	0	0	0	0	0	0	0
K01400	0	0	18	0	0	0	0	0	36.5	0	60	32	0	1671	0	0	0	0	0	0	25	0	0	36	0	0	0
K01406	546.2	2283.47	4976.33	4789.27	3496.87	2144.77	171.93	4021.77	1377.4	181.2	12541.2	9562.4	775	180	1856.1	58.2	137	2273.93	246.93	2713.47	1744.87	9921.4	4822.8	50.4	0	0	0
K01407	0	0	126	363	674	43.67	6	34.17	118	0	9995	3287	0	0	0	0	0	0	0	0	0	0	0	0	0	0	0
K01408	0	14	25	12	2	0	0	0	0	0	8	3	0	0	0	0	0	0	0	0	0	0	0	0	0	0	0
K01409	13460.2	26074.3	25453.9	23055.1	12043.6	14345.6	20693	49996.4	39724.6	37662.9	35751	30747.9	34025.6	47800.5	43334.9	46013	27516.8	27720.3	29750.6	23910	24666.9	28646.9	17980.5	33337.4	39331	33246.5	33328.2
K01414	1416.76	5782.13	4680.91	4748.14	4476.83	3046.13	1944.79	6616.42	2424.81	1745.1	21014.6	11828.2	1326.84	1131	3443.41	797.94	2386.83	10501.1	8660.14	6573.67	2784.27	10222.9	7208.8	4.4	133	116	312.33
K01415	850	414	218	823	448.34	1860	1213	1737.5	1056.5	730	79	293	1103	869	1948	639	1092	1435	562	528	23	458	527	411	1646	2693	939.33
K01416	1.66	0	0	0	0	269	0	127.5	181.5	19.75	0	42.84	39	0	0	0	0	87.34	0	105.66	66.34	21	220.84	52	919	892	573.18
K01419	6232.92	13002.6	12632.5	11336.5	6635.8	7183.3	7580.15	19897	14389	12355.3	25848.7	17969.9	13006.6	24788	9827.41	16723.8	13401.8	11074.3	15502.3	11733.8	11489.1	14311.5	10969.8	15172.4	16436	14381.5	15080
K01420	13282.8	28161	23927.4	22947.9	13868.6	15351.6	20658.1	53482.4	46554.6	36497.8	42197	34040.2	32196.1	96617.5	40088.3	45496.3	23217.3	29313.4	27694.8	18737.5	11223	18763.2	15752.3	27890.9	44901	31025.5	32434.8
K01421	3956.08	13063.7	7865	9693.5	4347.67	3685	2421.69	32290.6	23849.3	14919	5997.92	10548.3	8937.91	17008	5003.06	9157.24	423	6893.67	1453	10742.5	16323.7	5056.5	3670.67	9021.5	8490	7012.5	4200
K01424	6068.01	17775.1	14635.1	15460.7	8722.67	8159.8	12353.1	31243.2	20456.6	16199.9	28010.1	21602.3	12291.6	21239.5	21081	22135.8	8618.83	11823.8	8479.81	15416	12637.1	17278.4	12452.8	18880.4	17368.5	15858	9571.58
K01425	2668.76	9714.47	8222	9258.05	5916.6	5007.81	1565.49	22351	13591.3	9140.68	23730.7	17389.8	6231.91	4656	4210.11	5063.84	1804	3530.47	1807.8	4578.5	2456.27	11839.7	7416.97	2164.4	6697	7227	9020.25
K01426	11919.1	30623.2	18336.8	20614	14458.1	24587	12318.7	72257.7	53505.6	40140.3	44751.9	43596.1	37696.7	42695	28313.4	25624.3	35186	24346	26541.3	23438.8	30433.8	37583.2	34469.2	23305.6	44428.5	51794	32881.9
K01428	2686.59	9464.8	6785.04	8617.47	5427.3	5845.63	2461.13	21941.3	14513.6	8784.1	14911.2	15367.6	5375.67	11139	4930.77	4588.27	2056.5	6013.47	4797.3	6571	9317.78	12537.9	10256.6	8488.9	8814	11184	9559.67
K01429	2621.76	9317.8	5722.04	8245.47	5034.3	5153.3	2339.13	20874.3	13146.8	8078.35	13097.2	12691.4	4584.67	10913	4812.27	4588.27	1717.5	5747.3	4210.3	6500.5	9132.61	11890.5	8908.47	8325.9	7739	9432	7449.84
K01430	2621.76	9317.8	5722.04	8245.47	5034.3	5120.3	2339.13	20841.3	13177.8	8078.35	13097.2	12709.4	4584.67	10913	4812.27	4588.27	1717.5	5747.3	4210.3	6500.5	9132.61	11890.5	8908.47	8325.9	7739	9432	7527.84
K01432	37.5	474	196.71	56	91.86	444	25	892.93	398	142.5	95.07	122.93	134	207	59.64	55	433.5	2346.17	845	254	262.17	46.33	18	0	0	0	326
K01433	7095.36	24659.8	17807.2	22792.3	13202.9	12446.6	9832.93	61282.7	39476.9	26040.5	42033.1	37735.5	16926	17799.5	18224.4	21084	6414.5	21722.4	11364.1	20941.8	19532	36461.1	18032.3	13669.3	16070.5	16967	12837
K01434	4795.58	10090	4718.21	4725.47	4229.13	7001.79	5298.46	17774.9	10709.6	10660.4	12652.1	10977.6	10547.2	7288.5	8822.85	11296.1	11238.8	4726.64	11875.1	5414.99	3309.11	10664.7	7319.64	647.9	2443.5	4226	1295.01
K01436	7323.91	19858.1	7901.13	9276.25	4928.14	5797.5	5030.52	29758.8	26058	22509.3	8055.69	13047	16842.2	32421	9090.72	16618.2	14594	7182.84	14287.2	12438	9973	4019	5819.97	7205.4	8699.5	13391	5728.59
K01438	4318.93	9559.4	12233.7	10556.8	7419.42	9457.8	7228.8	21634.4	15738.5	12032.9	38350.3	25887.6	10686.8	24488.5	19353.4	16262.4	13836.5	9055.47	10075.8	9740.4	10992.8	36463.4	19268.4	15929.7	15954	19448	17098.3
K01439	7304.17	21355.5	17613.7	16341.6	9639.64	10108.1	8491.31	34408.2	26540.6	19499.4	33331.2	26049.4	17223.8	23131.5	20308.7	17280	16166.8	21414.3	18854.1	18348.5	23942.4	31142.9	20017.5	24922.4	30034.5	27847.5	22691.2
K01442	195.92	409	1580.5	251.25	418.17	458.34	181	1592.26	1052.83	605.42	784.25	448.83	542	659	407	303	486	699	575.5	618	306	341	2624.5	429	2686.5	3640	8148.75
K01443	3901.51	14485	13603	13891.5	7364.11	7741.47	5081.49	30879.9	21748.6	12857.9	25009.9	17501.5	10603.4	24741.5	9788.36	9395.51	5807	8978.14	5351.97	14509.8	16896.1	9313.2	8614.97	16101.9	18473.5	18016.5	11202.1
K01444	1132.33	3481	1956.67	584	821	2004.5	2677	5019.33	3819	3618.33	983	1476.33	2695.33	2366	3260.83	4221.34	2484	1071.5	2748	235	31	106	1378	1085	585	992	1062
K01447	494.6	1616.3	2053.5	2592.3	1266.1	3473.3	537.8	8106.97	3190.64	1708.6	3029	3805.8	1867	3293.5	889.3	755.1	1228	3546.8	1730.3	2297	1324.1	1686.53	3262.8	1228.4	3150.5	4492.5	8229
K01448	10291.4	26026.8	32317.5	25297.4	15727.8	12424.4	16861.8	37333.8	31668.9	21476.1	65903.9	41211.8	21905.4	77531.5	26689	36151.9	18255.3	25421.3	24013.1	31637.5	41605.9	39593.4	23740.8	61762.8	53458.5	45049.5	35504.7
K01449	1286.92	3917	3768	2403.25	1128.67	129	602	2387.92	11972.3	2864.92	2407.75	1745.33	1938	51420.5	230	1189.5	298	4133	252	10638	22915	4355	2458.5	27258.5	16644	13765.5	4140.75
K01451	3956.99	16935.2	9125.52	9349.67	6132.33	10232.2	5496.16	31735.5	17129.7	12968.3	22182.7	17661.4	9848.84	4913.5	6445.27	6659.51	8311.33	19076.3	13637.8	6082.83	1984.35	10570.8	8799.67	1231	4483	5013	5973.5
K01452	0	0	0	32	18	0	0	0	0	0	29	32	0	297	73	0	0	72	0	169	376	0	13	36	220	0	0
K01453	239	2162.8	2327.71	2770	1667.86	2657.5	1046	4310.68	815.7	104	7624.37	6090.63	335	525	2057.89	1195	1036	3201.5	1228	2149.2	216	127	2330.8	443.4	689	1647	779
K01455	169.83	486.67	1732.83	2029.67	1133.67	1158	335.33	1533.5	1205.5	540.5	4029	5363.17	1221	80	353.75	187	2249	733	602.33	838.67	717.67	10689.5	4083	445.5	3998.5	5720	2598.5
K01457	485.33	2297	4692	4388	3474.5	2677.5	656	3566.5	3161	723.25	22220.5	14597.2	1149	2608	1333.75	184	533	4605.17	2209	3233	6410	29416.5	7277.5	6508.5	1334	3130	4418.5
K01458	324	2657	614.5	937	525.17	757.5	1134	1115.5	397.5	278	40	111	194.33	472	1518.33	144.67	1321	5540.84	2406	1309	483.84	52.16	1819	22	0	1192	2030
K01459	25	78	16	9	19	759	0	821	65	0	28	24	24	0	0	0	161	0	86	0	0	0	0	0	0	819	102
K01461	7	17	1046	914	369	418	157	206	480	0	1785	2323	186	0	90	0	12	41	0	584	135	9434	2216	0	0	247	0
K01462	17781.5	40963.4	34896.2	34314.3	19336.6	22301.9	22981.3	91728.4	66258.6	55374.9	50476.8	47236.8	47858.9	63163.5	45904.9	54390	31725.7	39901.6	39755.1	32186.2	35058.7	39679.1	24810.1	41996.8	46479.5	41963	34293.5
K01464	1419.03	6154.8	7260.91	6478.85	4466.43	4135.93	1832.6	8888.03	5501.74	2760.45	12145	8529.9	2476	15148	4539.74	3073.2	1621.5	7359.44	3518.6	6764.3	10303	5660.06	6973.47	11281.4	12057	10232	7853.58
K01465	18272.9	40170.1	32795.7	30503.2	19408.9	23881.7	24874.6	71152.5	50520.4	47930	66628.4	50727.8	42493.6	55316	51198.1	52795.6	38726.7	39781.6	47356.4	27689	23016.5	34919.6	27701.1	32474.7	39703	36303	38500.1
K01466	1816.83	6354.5	6182.5	5393	2267	2305.33	1086.5	16007	12578.8	8123.25	2968	5079.17	6168.5	11131.5	2030	4143.5	1718.5	4749.17	2689	2774.5	6728.67	2227.83	3333.67	9377.5	6181	4992	3039.83
K01467	675.6	2606.8	3240.71	4149.8	3550.13	2368.97	1157.8	4145.9	1400.3	751.6	20548.6	11069.2	487.33	83	1575.77	236.27	229	621.8	507.3	1693	481.6	9501.2	5333.8	554.4	22	247	13
K01468	6502.93	14736.3	9977.71	11637	6957.63	9720.8	10198.8	35109.7	25495.6	20082.3	27003.1	21125.9	16627.3	25447	23324.8	23592.3	14404.5	10749.6	10083.8	12060.8	10923.4	17948.9	10786.5	10459.4	20579.5	16057	9993.42
K01469	513.83	2653.33	572.33	1294.33	464	2539.83	1601	5690.17	2574	1302	316.33	1146.67	1396.67	718	2125.33	500	933	3004.34	955	1651.5	935.84	459.33	4624.67	704	3187	2870	6523.83
K01470	4315.49	7227.17	3585.88	3237.25	1676.36	4780.33	5226.83	11790.4	11981.3	15318.9	3586.24	4990.26	14478.8	23562.5	12525.8	12477.7	9883	7379.34	10267	3447	2038.84	2902.66	4986.17	5745.5	13447	13419.5	14256.6
K01471	0	0	0	0	0	280	0	314	31	0	0	18	0	0	0	0	0	0	0	0	0	0	0	0	0	247	10
K01473	6700	10155.5	3495	4128	2638	6510	6291	25183	25591.5	26874	4140	7677	21376.5	27999.5	21423.5	17925.5	18271.5	6871	13205.5	2077.33	1918.5	4212.5	6499	3205	19583.5	17057	12613.3
K01474	6701	10257.5	3572	4071	2650	6268.5	6282	24840.5	25529.5	26597	4148	7732.5	21452.5	27848.5	21385.5	17925.5	17925.5	6918	13650	2022.33	1870	3779	6124.5	2982	18251	14242	10323.3
K01476	3948.32	6799.83	3155.83	2751.92	1583	4206.83	2970.85	8264.01	8883.67	8095.58	2794.17	3847.5	7868.58	14502	5309.47	8920.58	9371.33	13256	9113.34	10336.5	13705.8	6789.83	5628.17	9343.5	10094	14034	7787.93
K01477	279.43	1465.8	3001.5	3337.8	2559.1	1647.13	160.8	2982.8	1044.64	87.35	10426	7735.47	450	7	1333.8	46.6	12	646.47	13.8	1800	723.44	9779.03	4584.64	99.9	1560.5	1061	842.33
K01478	593.43	3058.13	3991.54	3966.13	2671.29	2891.47	3538.66	6286.4	1958.3	1074.85	10625.9	7103.4	2429.91	2285	8799.17	6267.51	356	3698.47	1486.8	2413.83	2853.27	1815.7	3532.47	3806.4	4787	6007	4037.17
K01479	2176.6	7113.3	6746.71	7803.8	5042.96	5653.47	1172.8	23833.4	15123.3	8872.6	22861.6	16581.2	6027.33	9679	3208.77	4345.27	1052	6494.3	1983.8	10864	9266.6	13367.2	7268.8	2561.4	3270	4836	2060
K01480	6345.08	15946.5	13982.1	14794.1	7406.3	7982.49	7822.19	42276.6	29544.8	21410.5	26317	21101.4	15498.2	24840	24100.4	22134.9	10240	17018.2	6666.5	20439.5	30444.7	15661.5	10138.2	26231	28526.5	26498	24172.2
K01481	0	0	0	0	0	19.33	0	31.5	54.34	4.75	0	0	22	3	0	0	0	6	0	0	0	7.33	0	0	27	41	17.33
K01482	52.83	191	190	147	40	397.17	215	565.67	376	149.75	66	147.67	105	111	598	281	412	4013.67	1203	3564.5	5309.67	2523	498.67	552	735	608	67.5
K01483	415.6	2157.8	3228.71	3351.8	2599.96	2030.63	184.8	3576.23	1321.64	282.1	10950.6	7867.23	577	7	1536.69	111.6	665.5	1780.97	1342.8	1881	629.27	9538.36	4422.8	72.4	27	786	1758.33
K01484	547.1	3526.8	3419.71	4584.8	3602.63	2624.97	1711.8	4817.9	1902.3	432.6	20503.1	11090.7	332	57	2976.44	106.6	836	1361.8	157.8	1699	745.6	9529.2	5940.8	4.4	48	0	0
K01485	2387.42	10606.8	5262.58	5107.05	6252.32	7902.8	3369.46	12734.9	4656.97	2796.35	33782.5	17677.5	2494.84	5509	11465.4	3773.27	2214.83	7417.47	4468.64	6555.83	4074.61	11625.5	8109.64	1075.4	5723	10214	5851.08
K01486	4961.58	8090.17	7781.16	6487.58	2657.67	2815.5	4875.88	8466.76	12899.8	13440.6	5746.42	6316.49	11752.8	32091	15226.4	11276	6310	3705.67	5148.67	9509	15474.3	6584.5	5024	20053.5	21478.5	19255	9511.58
K01487	2448.26	9371.79	6363.2	8569.05	5550.13	4722.96	2336.46	20504.8	13677.3	8474.1	22639.9	16075.2	5633.34	8374	4873.27	4326.94	1380.83	7667.63	3010.81	10360.3	7085.93	12335.5	7009.8	2559.4	5072	8640	3505.41
K01488	5629.67	19638.8	9726.71	13569	8188.47	9841.3	8261.8	43093.1	28428.5	19392	26581.3	22265.4	15780.8	10486.5	12349.3	16872.4	6705.5	14380.8	8521.3	10300.3	9497.45	14729.4	12522.5	4058.9	10814	10882	6587.42
K01489	8676.24	22184.3	17746.7	19093.8	8259.34	10020	12518.9	49850.3	34560.7	26162.4	22154.6	22337.5	20948.7	27571	21233.7	31029.3	11329	11380.2	12152	13349.3	17525.2	11642.8	8645.67	24257	25453.5	22137	16967.4
K01491	13315.3	26206.5	25067.4	23011.5	12120.5	14809.8	20369.3	49982.6	39986.5	36543.4	36969.3	32678.1	34449.2	49700	42496.8	45167.3	27038.5	25059.3	28800.3	21307.7	20317.9	34324.9	20166	32123.4	39021	32824.5	32264.8
K01493	3690.08	7656.83	13007.7	8678.75	3330	2534.33	9628.85	8835.76	7714.34	5053.75	7374.08	8013.16	5949.41	22716	16451.4	20343.4	3392.33	5644.33	5596.67	7231.83	9147.5	8012.83	4580.5	22337	19911.5	17400.5	15508.9
K01494	9862.42	18343.1	13925.9	14058.1	8380.97	12833.3	10843.3	43489.3	32425.5	33318.7	27952.6	23280.7	28811.3	24038.5	26505.5	25182.1	24724.8	20047.3	24359.6	14490.5	11199.4	35640.5	17562	8563.9	16948.5	13357.5	15864.3
K01495	11816.9	23507.8	24422.2	23160.5	13169.9	14779.4	18201.3	50476.7	38169.9	34366.2	43932.4	35332.8	30695.2	46816.5	35112.8	40760.9	22839.8	23489.3	25124.1	21788.8	19965.9	32753.1	19692.3	31305.3	32586	29084	29188.4
K01496	5381.67	17115.9	13908.2	13257.5	7655.6	8843.63	6082.98	32922.2	18096.5	13245.4	17649.4	19138.7	10689.8	9521.5	13903.1	10935.2	7915.33	16507.6	15613.5	9755.53	8824.11	14986.5	14153.3	7386.3	14679.5	13906	17096.7
K01497	4263.59	14243.1	7845.7	11860.1	7210.14	5899.63	3717.46	35816.7	25175	15409.9	24932.1	20252.2	9485	17737	6304.94	9277.27	1145.5	6937.14	1392.63	8929.84	6661.44	11406.4	7696.97	3665.4	6321	4975	4458.17
K01499	1601.65	2919.32	964.49	494.34	474.5	655.16	1706.65	1671.01	911.34	1904.33	1177.33	1321.33	923.68	229	5046.41	2173.01	911.66	808.65	2360.01	521.33	650.67	270	855.5	467.5	2243.5	2479.5	6156.83
K01501	1487.26	6654.13	4048.16	3702.14	4416.44	4076.13	1564.79	8247.89	1949.47	1850.6	15046	8944.8	1680.34	1199	4206.13	899.27	2515.33	10443	9083.47	1852	1255.44	322.53	2889.8	63.4	91	208	665
K01502	409.66	1053.66	568.33	373.67	1115	1887	68.66	2272.67	721.67	639	6003	2873	290.67	53	945.5	254.67	314.33	162.66	448.34	1268.33	191	125	77	0	43	458	341
K01505	2486.09	8195.96	7273.54	8282.47	6882.96	7346.13	1651.46	24006.1	13033.5	8356.1	26206.6	20104.9	4783.34	1339	5396.52	4689.27	486.33	2751.97	942.14	5022.16	1536.61	19429.4	7154.97	347.9	2942.5	1865	1164.84
K01507	7805.42	18321.8	13236.2	13787.8	8282.96	11982.5	10816.8	41511.5	25490.3	21511.7	28641.2	23859.7	18130.8	16508	19826.2	22796.3	17193.3	20983.1	22991	12457.5	9477.11	26500.4	14931	11873.4	16229.5	15353.5	18195.3
K01512	10803.2	14153	15629.7	12857	6767.17	9736.83	14368	38259.3	31901.8	32498	20179.6	17057.3	29267.6	30633	29008.6	35014.1	21494.3	9503	19286.5	7782.33	8801.5	7848.83	6930.17	21727.5	24295	19131.5	21237.7
K01515	11870.2	22993.3	22545.3	19683.1	11628.8	11433.1	14760.8	41783.4	37501.6	34897.9	35624.8	30435.5	31249.2	47066	27559.6	34243.8	25553.3	19056	25923.5	14469.3	18076.4	30813.5	19466.5	25412.9	32462.5	24863.5	24463.2
K01520	9597.51	20498	21055.2	19072.2	10239.3	12287.1	15807.3	42916.4	28288.6	23467.8	32365.7	26725.2	22625.8	28989.5	29429	33952.9	18293.8	22055.6	23308	13773.3	11170.6	21941.9	15717.5	22855.4	31931	23651	26872.2
K01521	0.83	213.8	538	1092	873	172.67	6	564.67	198.2	35.5	10585.8	4279.87	12	4	5	45	0	43.67	0	341.2	25	0	1932.8	107.4	239	57	299
K01523	3771.84	13578.1	10612.7	10345.5	6603.8	8160.63	3421.48	29806.4	16214.8	11634.1	14863.8	16008.1	9455.25	6124.5	6789.08	6202.51	4606.83	16257.1	14060	8606.83	8592.11	13879.5	10686	3158.4	7685.5	9138	10467.7
K01524	11733.1	28791.1	21253.7	21964.2	13768.9	19778.1	16804	71069.8	47903.2	36205.7	50578.4	38585.7	31890.9	39110	31717	39441.5	25301.8	28609.8	28620.8	22423.5	19350.4	25799.2	21689.1	27128.4	38129	36823	38554.9
K01525	1565.92	5761.79	4666.53	4719.81	4480.47	3058.13	1704.45	6404.33	1944.14	2285.1	20973.6	11776.2	1505.18	1018	3182.6	892.61	2495.66	9650.29	8915.98	6374.33	2784.27	10215.5	5874.8	4.4	48	181	295
K01531	2145.26	6718.96	5974.13	6439.8	4982.73	3158.14	1064.96	18230.9	10348	7869.43	21252.5	12953.2	3984.67	1778	2871.8	4273.27	928.33	2726.13	1787.47	2309.83	1236.77	648.7	2492.47	431.9	2445	453.5	873.33
K01533	7750.53	24706.8	13256.7	16384.6	9742.43	9926.93	11138.8	47537.6	29825.2	23450	22223.3	24844.6	17138.7	14714	23946.8	24839.5	10020	18442.1	17196.9	11093.8	9583.04	16981.1	8409.3	10578.4	14152	15841	17357
K01534	4168.71	13393.6	12686.3	14805.1	8287.93	5231.07	5204.78	16035.8	14491.8	9656.71	30150.5	20850	9069.82	29337	15051	11685	9573.5	11292.2	7574.57	17453.6	20371.8	19897.9	11886.8	23716.9	26884	21794	15932.8
K01535	0	1.33	60.66	79.33	21	0	0	0	0	1	25.33	21	0	0	0	0	0	185.67	65.67	3383	1440.33	604	3	0	13	0	2.33
K01537	7670.41	13674.8	14859.5	10700.4	5633.01	5324.99	8876.34	29851.1	22836.3	23069.3	8909.74	10871.5	17364.9	27810	19247.5	19986.6	9883.49	11174.3	8904.02	13500.2	9242.83	12142.3	5772	15121.5	28940	21494	15553.7
K01539	0	1.33	52.33	79.33	19.33	0	0	0	0	1	25.33	19	0	0	0	0	0	0	0	8	0	0	3	0	13	0	2.33
K01545	278.6	1465.8	2994	3285.8	2552.1	1661.3	160.8	2793.8	836.8	32.6	10405	7645.8	46	4	1334.55	46.6	12	156.8	13.8	1512	481.6	9497.2	4069.8	4.4	0	0	0
K01546	5116.25	15730.1	9688.21	10985.7	7133.13	7899.3	5024.29	29084.8	19984.8	14482.8	25249.2	19895.6	11587	11947.5	11495.9	10434.6	9139.33	9082.3	9917.14	6998.16	2894.94	11853.4	11931	1606.4	11387.5	8670	8731.92
K01547	4867.25	15330.1	10822.2	11212.7	7089.13	8010.97	4659.79	28866.3	19885	14390.3	25230.2	20150.6	11423	11835.5	11490.9	9797.61	9166.33	8946.3	9291.14	6737.16	2517.94	12011	12654	1747.9	16852.5	10531	9272.59
K01548	5116.25	15708.1	9639.21	10978.7	7118.13	7875.3	4984.29	29143.8	19926.8	14482.8	25196.2	19828.6	11642	11947.5	11495.9	10426.6	9139.33	9114.3	9917.14	6998.16	2881.94	11661.4	11918	1590.4	11162.5	8859	8731.92
K01551	1259.08	1890.33	1013	596	511.17	1700.33	1265.36	5037.59	4909.33	4984.42	857.92	1108.5	6698.58	5745	5587.06	3906.58	5395	5843.5	3395.67	2136.5	1237.67	2846	3466.67	1801	10568	6894.5	8279.5
K01555	1619.43	5348.8	5093.21	3906.8	3256.96	4200.3	1216.8	7393.73	6913.3	4292.35	11474.6	9466.4	3248.33	12514	3249.77	2439.94	4272	6733.14	4922.8	4925.83	1249.94	10362	6537.47	2910.9	2970	5072	2000.84
K01556	4787.26	12943.5	6206.5	8819.8	4431.77	6905.8	4279.49	28710.2	19582.8	14718.7	6732.17	10324.8	11926.2	13335	7557.69	9374.51	8617.5	10180.1	8521.8	10288.8	8724.94	4126.03	7282.47	3045.9	5453	7563	2134.84
K01560	2234.51	8024.44	10070.8	8769.8	5524.08	7320.3	3246.68	13003.8	9381.83	5993.68	24078.7	18403.3	6966.65	6828.5	9529	3729.25	8196.5	8521.98	5678.3	7578.7	5106.28	14178.7	17664.3	2562.8	15362	21458	15446.5
K01561	393	1951.8	1395.5	1459	2206.5	2746	70	4216.5	1553.2	1271	16578.8	7369.7	1315	951	1047.75	108	1694	3095	2464.5	1587.53	515.5	1453	5272.8	724.9	5354.5	9803	5584.34
K01563	1769.66	3880.5	665.67	395	563.5	2268.33	1725	5136.83	7171.84	6517.08	1257	1799.5	5714	12476.5	6302	4835.17	9280	2916.67	4106.5	1457	1006	1849.33	3327.5	2404.5	8552	6474.5	5199.83
K01565	0	0	0	0	0	0	0	27	5	0	0	0	0	0	0	0	0	0	0	0	0	0	0	0	0	0	0
K01567	471.92	1705.5	1862.5	436.75	547.67	64	250	1346.92	2836.33	640.92	748.25	486.83	440	12580	35	331.5	0	1001	21	3883	7981.5	1374.5	871.5	7887	1804.5	3972	1219.75
K01569	96.33	513	70.67	123	13	427.5	179	515.83	906.5	127.33	569	283.33	160	1850	342	265.67	2	629	48	2787	2767	983	889	78	1032.5	2745	1056
K01571	746.66	925.66	1270.33	742.17	200.5	551.66	546.16	2984.01	3044.67	2135.5	554.5	523.5	1820.01	6648	1070.16	1721.17	3065.83	749.16	751.34	691.33	470.5	2023	965	3048	12967	5444	2882.5
K01572	762.66	1733.66	5715.16	3850.42	1123.67	200.66	6391.16	1481.51	582.67	1541.5	3055	2984.5	1343.51	6977	11228.7	13330.7	426.33	2054.33	1559.01	4294.33	1961.33	5116	1276	10551	11651	7994	6335.25
K01573	244.66	221.66	209.66	96.67	92.67	53.33	1094.16	196.34	32.67	614	243.5	260	344.84	426.5	1223.33	1349.17	160.33	1206.33	457.01	3647	1440.33	680	16	868	497.5	786.5	610
K01574	97.58	195	263	383	140.67	783.5	34	1553.42	669.33	715.42	48.25	140.17	477	261	82.75	110	820	976.34	696	229	181.5	530	637.5	289.5	2015.5	3762	3103.5
K01575	1272.33	3433	1758.33	2153.33	1346.33	292.67	1432.33	597.84	442.5	466.33	11429	5241.33	116.33	83	4914.66	1812	100	47.5	1227	11.5	0	74	73	0	313	383	623.33
K01576	571	393	577.8	76	191.8	1341.5	774	1799	3269.5	2999	810.8	524.1	2699	4850	4680	2169	4695	674	1080	391.33	365	1421	2611.5	675	6986	5739	4301.34
K01577	13	19	79	0	85	363.5	0	350.5	19	0	12	0	0	0	0.75	0	161	0	30	103	73.5	167.5	205	125	325	1329	2138
K01578	82	601	314	79	39	642	13	1508.5	567	428	77	368	393	502	115.75	8	618	1488.67	1686	244	140.17	154.83	342	130	682	2055	2897
K01579	7406.07	16708	18683.5	16948.3	8903.81	9260.5	12858.2	35603.9	27649.5	21767.3	29829.2	23342.3	21413.6	38203.5	24226.2	33203.9	12643.8	17624.8	15964.3	14689	14611.7	11268	7681.67	28782	31604.5	24942.5	24350.8
K01580	2074.16	6005.33	2886.83	4543.33	1927.83	2305.67	1662	17157.2	12581	9641.5	3013.33	5699.84	6780	5569.5	6263	6146.5	4149	2095.34	1309	2095.5	2410.17	2104.5	4556.67	1389	9602	5178	4605.83
K01581	850.1	3045.13	4686.54	4064.13	3491.29	5222.81	815.3	9597.24	4448.8	1912.1	20851.9	12625.7	1962.5	2132.5	2013.94	503.1	2051.5	4301.47	4416.8	3373	1524.77	10293	7618.3	890.9	3494.5	5436.5	9841.83
K01582	930.33	1998.67	1776	2377	1255	815.17	864.19	1560.84	4504	3132.33	11317.2	5073.33	3276.91	11136	5045.06	2624.74	4445	2822.67	1356	948	4950.67	1303.33	1823.5	7634.5	4643	2326	2218
K01583	175	270	76	0	89	112	168	204	0	67	0	0	0	0	82	70	563	277	1979	0	0	0	0	61	270	303	422
K01584	830.6	4949.47	3194.54	3377.47	3212.8	2491.8	1117.13	5506.98	895.8	584.35	9034.57	5864.23	620	731	2804.94	165.6	1185	8602.8	5781.13	2390.67	1233.94	251.53	3800.8	107.4	381.5	721	402
K01585	3531.59	7060.46	6881.54	6777.97	4698.13	5137.63	6429.96	14035.6	8693.81	8253.93	24151.1	15268.6	7253.67	12717	13653.1	14862.6	7474.83	4572.13	6438.81	8205.5	7029.93	14269.5	4601.8	13109.4	4046	4667	4585.83
K01586	14102.5	29023.6	26963.8	24030.2	12857.2	15967	22460.5	52072.7	41300	38419.4	37686.9	33435.3	34660.1	47990.5	45041.7	46173.5	29354.8	30304.7	33500.6	21762.8	20899.1	35306.5	25027	31856.4	43582.5	37103.5	35281.1
K01588	11396.2	25083.1	24565.7	22303.2	11661	13498.6	17726.5	48343.4	34851.1	29361.9	34850.3	29692.9	27661.6	42998	34210.9	39320.5	24115.8	24138.8	26063.6	20300.5	19975.9	24806.4	17582.5	32094.4	38433	32404	32103.2
K01589	5414.75	17371.3	10971	13403.1	7701.8	10551.6	5540.48	37055	24147.8	17103	26975.2	21575.1	14094.1	18820.5	9217.41	10965	11542.3	17827.6	14097	14666.8	16963.6	16080.4	12669.5	13956.4	12820	14725	15441.2
K01590	10.33	48.33	0	0	14	85.33	0	86.67	36.5	0	26.67	26	72.67	0	63.33	185.67	0	12.33	91.67	0	0	0	0	0	0	0	43.5
K01591	11371.2	25044.6	24587.2	22319.2	11660	13414.6	17712	47755.9	34488.1	29201.9	34850.3	29685.9	27868.6	42980	34105.9	39161	24074.8	24185.3	26000.6	20322	19983.9	24806.4	17582.5	32114.9	38474	32386	32148.2
K01593	2909.5	3540	1165.21	1029	745.86	1581.83	3216	6012.43	4573.34	5690	1695.07	2603.93	5618	4631	4506.14	8446	6604.5	323	5445.5	133.33	82	342.83	410.5	1117.5	1483	1788	1175.17
K01594	0	0	0	0	0	0	0	0	0	0	0	0	0	0	0	0	0	0	0	0	0	0	0	0	22	18	67
K01595	4942.03	15539.3	8848.57	10757.6	7832.93	8827.1	6136.93	33329.7	21948.2	15295.5	26917.8	20227.4	12267.8	19129.5	9668.07	11613.5	9999.5	14690.8	13864.9	7792.3	3920.71	12920.1	10927.5	5529.4	9636	12150.5	13157.5
K01596	3179.33	9683.5	4060	5276.5	2707.67	5309.33	4431.5	23075.2	16542.3	12409.8	3886.5	6432.67	10256.5	9968.5	11174	10509.2	9468	13727.8	7890.5	6974.83	7908.34	5061.16	6738.67	3896.5	13518	10402.5	10764.2
K01597	307	995	2591	2559	745	645.83	4010	1633	1076.84	1327	2265	2324	1138	4962	9448.5	8323	508	1820.5	652	2153	466	1452.33	344	5196	3361	3213	2717.33
K01598	33.33	15	11.67	0	15	36	26	127.33	144	114.33	9	15.33	100	696	26	42.67	24	0	24	0	0	0	0	0	0	0	0
K01599	12056.4	23520.6	22708.4	22626.2	11239.1	13483.6	17951.6	48128.7	35653.5	35703.5	33882.9	29004.6	32041.8	41884.5	39717.4	44817.2	25485.7	24944	28580	19971.3	19670.9	21772.4	15160	28901.4	36834.5	30096	26594.1
K01601	1665	3738.33	1332.33	321.33	861.33	1679.5	1556	4806.5	1572.5	1576	997.33	1613	1193.5	1840.5	4826	1525.5	2095	6314	8845	1507	509	784	3588.5	520	2739	5617	5747.83
K01602	358	819	443.5	67	275	805	128	1586.5	208.5	383	55	67	61	274	155	46	1452	1149	4989.5	304	108.5	530	1842.5	266.5	1876	3515	2722.5
K01607	7714.86	26570.8	18756	23720.6	13466	12701.6	6902.93	59604.2	41116.6	28467.8	43256	40277.2	18325.8	23678.5	16045.2	18437.4	11749	12989.8	10910.1	12404.3	13447.2	26044.4	25296.6	12565.3	21792	22134.5	15706.8
K01608	293.43	1824.8	2262.92	2419.8	2397.49	1910.8	3.8	3303.16	428.8	220.35	9219.14	5405.33	175	33	1363.08	46.6	473	1295.47	806.8	1065.5	538.27	253.2	1987.97	92.9	626.5	1408	2230
K01609	11301.2	24567.6	22811.2	20724	10584.5	13254.6	17375	47559.2	34520.3	29030.9	24490.8	25587.9	27367.1	40091.5	33481.9	38252.5	23939.8	23871.8	25965.6	20235	20027.9	24284	17391	29270.4	37243	31156.5	31630.2
K01610	2635.68	8539.97	10736.7	11029.8	5736.3	5180.8	6797.49	13542.5	8903.13	6747.18	26314	18070.2	5996.91	17419.5	13894.9	14643.2	5243	5817.47	5598.47	11248.7	10247.4	16697.2	8929.8	19126.4	12208.5	15447.5	15337
K01611	2596.91	7650.83	6173.83	5448.42	4020.67	3494.83	2104.85	8239.85	9802.34	6041.25	21257.9	12083.7	5060.75	23867	4626.89	5172.41	5235.33	3135.83	3576.84	6371.33	13716.2	14026.7	5896.5	18198.5	12150	9976.5	9811.25
K01613	8493.09	18825.1	18365.7	14428.8	8898.77	9661.63	14143.3	27361.9	18442	15180.4	31209.4	24588.8	15627.1	32527	25788.2	29095.7	14250.8	17711.3	19965.6	15006.2	8397.94	17430.4	13401	15673.9	26253	20936.5	18384.3
K01615	24	13	333	200	3	8	46	33	96	61	108	75	168	146	87	215	70	73	54	136	104	275	338	692	5873	2020	794
K01616	0	0	7.5	38	7	106	0	158	117	37.5	71	70	562	0	0	0	0	234	0	242	184.5	327.5	525.5	146.5	1160	727	538.5
K01617	537	1203	776.71	321	256.86	677	0	1303.93	5676.5	1469.5	502.57	558.93	437	24287	74.14	0	610	3768	614	1503	846	67	300.5	4580	581.5	1731	602
K01619	7120.41	16575.2	17711.7	16764	7242.34	7885.67	12920.2	33160.3	26149.2	19572.3	22613.4	20503.2	17806.7	34532	22639.6	29483.1	11565.5	10808.2	11791	13192.3	16199.2	21886.3	11120.7	28322	27171.5	24395.5	17877.2
K01620	11186.6	21352.6	20682.9	21513.8	12009.9	14579.1	17605.1	47326.9	36112.3	33379.2	41940.3	33663.5	29363.8	37448	36212.1	40602	25121.5	18282.6	21087.6	14061.8	11114	31930.6	18279.8	22868.3	33637.5	29673.5	23537.9
K01621	1397.99	2591.66	2398.83	2878.67	1832.5	2515.83	2234.66	3411.84	5150.67	4501.25	11373.5	5290.67	4525.34	5133	6130.33	3882.67	5626.83	5539.33	5163.84	3849.49	6129.67	5399.5	5264.67	4284.5	12147.5	13152	7018.18
K01622	1025	1953	1402.5	710	379.5	60	1533.5	394.5	350.5	660.5	1333	1231	777.5	616.5	4854	2062.5	275	296	369	220	86.5	307	808.5	768.5	3093.5	1714.5	3138.5
K01623	286.33	876.83	499.5	513	140.5	2342.33	264	3774.67	1921.5	805	294.67	960	2158.67	3003	322.33	431.67	1123.5	2804.83	907.17	1572	671	721	1874.5	761.5	4102	4333	8165.5
K01624	8228.59	24601.3	24355.7	25963.9	14344.3	12656.3	13873	54071.5	38886.6	26886.5	63252.7	40909.1	22482.8	47271	27393.1	33072.7	11311.3	30494.5	19617.6	28741.5	29976.6	31420	18303.1	33527.4	40041.5	35562	27887.1
K01625	8526.17	23622.6	16466	19477.6	10456	12767.3	10419.8	63657.2	43526.3	29814.3	29923.3	28357.7	21589.5	25935	21137.2	25973.8	10420.8	17438.3	10445	16919.7	13239.3	20152	12914.6	10481.9	17817	19235	14740.7
K01626	7531.12	25585.5	18165.1	21471.7	15306.9	14834.1	8374.39	54333.9	32853.1	23183.1	68680.3	45763	18401.8	12274.5	16223.4	18401	12120.8	23071.6	15086.2	17524.5	12092.8	34971.6	23608.9	5192.6	20691	16596	15509.5
K01627	6165.09	12898.6	12374.4	10821.1	6863.47	7956.8	11642.8	22689.3	12875	12740.4	26431.6	18673.1	12490.2	20731.5	19957.3	25891.8	12231.8	15259.6	17187.6	10016.2	4090.77	14608.5	8489.8	13369.4	12336	12448.5	15778
K01628	8164.1	10620.3	9323.66	6046.3	4963.61	5975.8	8707.63	16506	17916	21292.5	14214.3	11799	20540	29751	25707	21693.8	17171	6439.47	15874.3	7609.67	4678.27	4362.2	8002.47	7811.4	19668.5	11185.5	13234.8
K01629	0	409	379	525	713	64	44	176.5	282	151	9790	3404	74	99	142	69	30	72	163	169	1363	457	154	364	419	172	386
K01630	409.83	1122	566.17	548	828	417	235	973.33	719	540.33	9661.5	3455.83	268	113	380	180.67	1372.5	2356.5	3221.5	564	684	54	2771	219	664	538	354
K01631	647.1	4096.6	3808.7	4678.8	4543.97	4418.8	688.8	7976.3	2527	692.1	20887.5	13237.9	619	613	3943.3	198.6	810.5	3597.47	1554.3	2506.2	814.27	9768.03	9574.6	187.8	644	2163	3244
K01633	5516.92	15648.3	14572.2	16652.4	8572.97	10475.6	10812	34632.2	25942.8	17965.2	28919.7	23649.2	15080.1	27628.5	22227.9	22093.8	14021.3	22113.3	14886.1	18808.5	17860.4	20821.4	16880	21078.9	29198	24591.5	22491.9
K01635	152.83	266	194.67	87	67	176	115	385.33	1502	505.33	127.5	135.83	130	6601	272	217.67	266.5	1092	574.5	794	443.5	134	350	1312	127	397	0
K01637	2472.93	10846.8	6884.21	9170.8	5777.8	6159.8	2909.16	22634.7	15692.1	8527.6	23493.1	16450.4	5684.41	10533.5	5243.17	4896.68	1974	13523.6	4441.3	11082.5	13766.4	14008.4	9128.47	8248.9	5066	6366	2976.33
K01638	4766.26	15590.3	9291.42	13346.8	7809.99	8501.3	3990.66	40442.1	28602.6	17439.8	27565.1	23239	11494.9	20505	7162.31	9018.18	4037	15069.8	6526.3	12871.3	14614.6	23993.4	12434.6	10226.4	9196.5	13080	6847.17
K01639	328.33	1497.5	411.67	437.25	138.5	485.67	167	1410	2389	842.33	339	444.33	786	7195	347	608.67	341	433	724	194	318	49	550.5	1956	188.5	763	537.75
K01640	2540.53	9798.6	8303.62	9403.6	7313.96	9818.93	2860.1	20804.7	15576.9	7756.95	27816.8	20288	8520.33	26939	10912.2	3602.54	11219	18595.1	8373.1	11377.8	11459.7	13168.4	18090.3	11444.3	11075.5	13058	8117.67
K01641	1079	2019.83	1323.83	932.33	441.83	751.83	1623	1785	1166.84	1445	1278.33	1526	1226	1107	5346.5	1911	81	885	397	678	118.5	366.83	806.5	953.5	3015.5	1770.5	3162.16
K01643	249.92	563	688.5	307	68.67	78.67	538	840.09	243.33	177.92	337.25	201.83	217	181	488	2190	90	217	178	344	191	1439	391	1159	6352	2250	1242
K01644	5169.74	16747	7263.82	9095.01	5099.35	10790	4811.82	47477.7	27581.5	19489.7	5704.75	12171.7	14308.8	7231	6852.08	11346.2	9022.33	23433.5	17011.7	13246	10456.2	7727.83	13711.8	4613.5	23335	19707	21087.2
K01646	187.92	427	552.5	248	48.67	64.67	54	755.09	243.33	152.92	198.25	99.83	217	181	105	248	70	178	54	326	178	1370	375	1035	6137	2169	1125
K01647	15711.9	31968.8	20566.5	22707.6	12453.8	20241.1	20885.6	70836.8	56000.2	49226.5	36946.6	34470.1	45258.9	54338.5	50562.7	49420.2	35747.2	32332.5	34319	27039.5	27281	27910.5	27812	29971.4	49924.5	42339.5	36251.3
K01649	18308.9	31231.3	34306.9	28635.8	15699.6	20526.3	28440	65990.6	57734.5	56382.6	50697.9	39824.9	55132.5	82324.5	63882	68538.4	41056.3	35324	43251	27468.3	26140.5	32638.7	25476.6	46938.4	65395.5	52920	55938.8
K01652	23483	49521.1	41207.4	43937.3	23519.1	30475.8	31623.4	120086	89146.3	78523.6	77290.7	64642.1	63826.8	91973.5	67129.1	72381.9	48600.2	40772.4	43935.8	31914.2	32987.2	35086.7	43850.3	50678.3	84425.5	72409.5	62391
K01653	12308.8	21991	24288.7	21363	11251.6	13644	19637.8	47731.3	37417.1	35424.5	34556.9	28814.4	32372.3	46575	41450.5	43452.1	25020.8	23900.8	26876.1	19059	19934.9	25218	17888	32702.4	44090.5	34147	32650.2
K01654	981.66	2984.83	2359.84	1941.67	1795.66	3144	2344.66	6224.6	2480.17	3121.25	6960.7	4006.2	3322	2045.5	3375.47	3703.67	2218.33	1472	1137.67	2182.83	744.17	1384.5	1779.67	1732	4270.5	5493.5	2981
K01655	20	19	0	0	3	0	20	1.5	53.5	122	118	95	110.5	60.5	198	322.5	105	0	95	0	0	29.5	0	70.5	0	0	0
K01657	14885	29192	24817.3	25441.6	12816.8	14848.1	21119.1	61856.6	48393.8	44757.9	36322.9	33480	37278.2	45284	43933.9	48688	26877.7	26490.1	29192.3	24274.3	25012.9	36259.4	18903	29902.4	38956	30567	31017.5
K01658	12061.5	20668.6	20222.8	19636.6	9904.27	10940.8	19315	30918.2	27242.5	30685.5	32812.1	26423.2	29332.8	42359.5	40978.2	41623.8	26508.7	19214	26810.8	12698.5	6472.27	29116.5	16771.3	23357.9	33585.5	25147.5	29309.7
K01659	2621.6	9537.47	6351.04	8035.47	5203.8	4139.8	2601.13	20487.5	11525.8	8021.6	12588.6	12393.2	5195	2441	5253.94	4454.27	1941	7282.63	7055.63	6123.67	6125.27	12496.2	8103.8	622.4	7767	2398	1256
K01661	5219.33	9326.17	8496.5	9096	3539	5395.5	9767.69	23433.3	23113.3	20761.8	7893.67	10421.3	17358.7	25638.5	25480.9	24995.4	12218.5	8075.5	7722	10153	14800.5	9076.83	5405.5	18060.5	15484	15765	9312.83
K01662	9002.42	22383.8	21573.9	20955.1	10919.3	12334.6	15376	44333	31742.6	24250.1	33229.2	27812.9	23048.2	41140.5	27929.5	34797	20639.8	23755	22439.6	20151.5	19976.1	24436	16973.1	31095.4	35719	30666	28875.3
K01663	0	13	25.5	7	10	0	0	33.5	29	1.5	1	2	45	0	0	9.5	64	46.5	32	25	8	0	0	0	22	18	67
K01664	2428.08	7666.67	5731	6331.25	3418.17	3825.17	1448.69	21133.3	14691.3	9645.5	13943.9	9987.33	8084.91	9073	3041.81	5305.24	5431	5527.67	3010	6769.83	12740.7	4457.5	2809.17	8626.5	6611.5	5600	3209.59
K01665	2110.17	7310.8	12209.9	9362.39	5657.47	5307.13	5783.48	12276.2	7364.64	6022.93	25087	17390.4	6531.58	10455	14239.4	14112.5	4098.33	8428.63	7067.64	12558	12818.3	15609	7035.47	14774.4	9001.5	12236.5	9129.42
K01666	599	1741	2400.92	1715	388.72	912	250.5	1360.36	5479	1405	1147.14	1156.36	1274.33	22787	252.61	496.67	991	4492	1444	2774.83	6321.17	11952.5	3839.67	11264	9825	6915.5	2949.84
K01667	274	1025	2814.5	2425	643	188.67	4266.5	655.17	247	278	2295	2206	253	4630	9191	9909	197	1945	659	411	252	3643	632	7129.5	9213	5563.5	3761
K01668	0	42	36	11	0	27	421	69.5	0	0	13	12	0	0	383	1883	0	0	13	0	0	10	0	0	0	0	0
K01669	7611.58	20616	14762.2	15207.1	8732.8	12214.1	11928	43538.2	28914.8	23734.8	29226.7	24925.9	19843.5	20664	25681.2	26266.3	18433.3	23371	20298.3	14644.3	10439.8	17805.9	13860.5	8611.4	17937.5	16458	17561.2
K01671	0	0	0	0	0	12.5	0	0	0	0	0	0	0	0	0	0	0	0	0	0	0	0	0	0	0	0	0
K01673	11927.6	30734.2	23862.1	25180.1	17617	21162	15785.2	61017.5	41128.4	31170.4	74122.8	50805	27937.8	40105	34174.6	34835.5	26501.5	30868.2	31877.7	25782.5	22159.9	40989.3	29142.9	20411.2	39997.5	31640	31931.4
K01674	519	2941.67	1079.66	1651.67	2337.01	2087.67	1196.33	2916.92	767	183	15528	6292	204	152	2303	35	813	3171	2465	5114.67	2641	872	993	160	602	408	575
K01676	2944.09	10358.6	7035.87	6732.14	5420.8	5460.97	7085.29	11805.5	8551.31	5990.85	23738.6	14866.4	4676.17	17189	12238.9	12506.9	6745.83	12959.1	13094	6315.83	7559.61	12177.4	10008.5	10805.9	4433.5	6431	5125.17
K01677	1647.92	3180.83	6807.16	3266.08	1515.67	227	2244	2176.42	2238.33	2482.42	2827.58	2288.83	2494.5	6667.5	6533	3529	1671	1375.67	1310.67	4544	2074.83	3315.5	3129.5	6255.5	10549.5	7311	5985.08
K01678	1535.92	2962.83	6674.16	3205.08	1452.67	190	2244	2085.42	844.33	2135.42	2746.58	2171.83	2494.5	1875.5	6533	3529	1671	1089.67	1310.67	4388	2074.83	3315.5	3129.5	5110.5	10549.5	6914	5985.08
K01679	11344.4	22487.2	16210.2	17316.3	11336.8	14585.4	15467.5	46926.7	37303.3	33848.6	40737.6	33334	28958.1	38820	35877.8	35754.6	25599.8	21673.8	24892.1	20212.5	18961.9	28934.1	20102.1	17681.7	19683.5	20213.5	18272.7
K01681	15349	32481.4	28518.6	29431	16177.9	17565.8	22211.6	67433.5	49263.5	44658.9	47263.3	42162.2	37937.6	45360	46476.2	48944	27652.2	23226.4	28217.6	18523.2	18659	34434.4	26727.6	29216.7	38570.5	30352.5	31240.1
K01682	905.76	4591.8	4327.53	4499.81	3856.47	2923.8	1294.12	6668.24	2446.47	1285.1	20951.6	11625.7	1507.34	1199.5	1563.27	659.94	1339.33	9172.46	5291.97	8422.84	3476.94	10407	5349.8	57.4	29	108.5	0
K01684	2364.59	8435.8	4969.37	7550.8	4927.97	5108.8	1380.8	20684.6	12148.8	8231.18	16483.2	13810.9	5314.33	4934	4847.63	4553.94	1668.5	2761.81	2624.8	3115.66	1444.61	10693.5	7786.14	946.4	5771	6204	3511.68
K01685	315.25	1496	1270.38	907	951.03	2740.17	1692	5588.6	3651.83	1524.75	10515.8	4376.59	1948.33	7215	1867.47	1601.34	1042	4940.17	1239.5	1785	559.67	358.83	3263	788	1357	3249	3921
K01686	513	1887	972.5	1051	1302	2866.17	1789	5771.17	4210	1962	14076.5	5990	2140.33	4586	2148.83	1984.17	613	3029	2254	2252	1386	2318	1990.5	2889	1642	1844	1413
K01687	15690.9	33586.6	27426.5	24357.4	17047.8	23355.1	22185.9	64546.5	46813.7	43877.9	57454.8	44339.6	38223.7	51309	48684.1	47428.2	33029	30212.3	37353.3	23138.3	22932.5	36068.9	33512.1	31577.9	43120	43863	39935.3
K01689	13419.2	25887.6	25135.5	22681.2	12028.6	14252.6	20404	50027.9	39267.1	37469.9	35515.3	30547.9	33985.6	47417	42928.9	45887	27122.8	24568	28940.3	23784.5	21547.4	25593.4	17652.1	32299.9	38932	32637	32328.8
K01690	962.76	4750.13	3669.87	4353.14	3200.8	3953.3	1735.79	7622.49	2828.97	1649.1	10664.1	8338.73	1533.34	264	3209.52	585.27	2128.83	7153.96	3438.97	3332	1832.94	10347	7046.8	413.4	2230	4502	4302
K01692	10946.1	25487.1	20578	22669.4	14725.7	25659.2	10830.2	73276	51511.8	42333.9	46710.9	43815.7	37550.8	28803.5	35734	25701	42064.5	32271.4	23731.4	20163.3	16915.3	42815.9	42517.9	9381.2	44525.5	34332	36852.7
K01693	12812.7	23882.6	21633.2	19598	10473	12048	15481.5	43969.2	36577.1	35825.9	23106.8	24625.4	32732.2	42308	33430.6	35368.3	26007.8	21017.8	28127.1	17880	19484.9	22514.4	17217.5	25831.4	34889	28492	28909.5
K01695	13282.2	25287.6	23936.2	21426	11519.5	14074.6	19930.5	49275.9	38706.6	36644.9	34444.3	29251.9	32957.6	43499	41549.9	44343	26970.8	23963.8	28667.6	20359	19959.9	24308.4	18576	28905.4	37177.5	31039	31302
K01696	11437.2	24665.6	22179.2	20901	11209.5	13472.6	17422.5	48055.9	36191.6	29390.9	34193.3	28788.9	27511.6	46465	33526.9	38394	23996.8	24001.8	25957.6	20661	24088.9	24880.4	19031	35780.4	42689.5	33174	31899
K01697	2922.49	10743.3	4832.47	6168	3902.64	6760.33	3843.5	24669.5	15719.4	11255.3	9630.1	9781.47	8399.83	3718.5	6621.83	8830.84	3979	8916.84	5079.5	9386.03	6331.67	3827.66	5037.97	1523.4	6169	5060	3103
K01698	11570.8	25889.4	23355.7	22713.5	13263.6	14717.4	17136.3	50635.7	35028.9	29035.5	42365.8	33941.2	27342.1	39660	34629.7	37986.6	23924.8	23832.1	25862.4	21129	20254.5	21927.6	19643.3	26109.3	38302.5	31698.5	33374.8
K01699	0	0	0	25	0	178.67	0	60.67	140	12.5	0	0	0	0	0	0	0	148	0	0	0	180	617	0	685	570	405
K01702	8	43	0	0	0	118	0	301	171	51	0	0	217	17	0	0	71	230	102	54	147	0	0	0	0	0	0
K01703	12544.8	23511.3	25093.2	21908	12580.1	15704.1	18825.3	50577.2	38437.3	35949.1	41174.4	32528.8	33411.2	44999.5	42640.3	42229.3	26368.3	25305.8	28075.6	20318.2	19948.4	25324.4	26958.3	33376.3	46611	35733	35415.5
K01704	12557.8	23683.3	27246.2	22996	12929.1	15610.1	19076.3	50582.2	38430.3	35896.1	41757.4	33016.8	33432.2	45158.5	42662.3	42573.3	26424.3	25346.8	28341.6	20197.2	19971.4	25544.4	25712.3	34494.3	46797	36044	36375.5
K01705	50	128	54	18	15	14	421	85	0	10	57	63	0	0	383	1883	20	17	124	0	0	10	0	0	0	0	0
K01706	921.03	3496.8	5304.11	6351.6	5987.8	4108.6	375.6	5976.53	3845.4	866.95	29907.2	17774.3	585	4825	2889.74	223.2	849	3586.94	1452.6	3185.3	1548.04	19255.7	6881.47	1149.4	990	1225	452.5
K01707	461.26	2785.8	2767.91	3695.8	2780.83	2515.8	422.8	3948.73	1269.8	409.1	10501.8	7768.97	661	4	2954.94	164.6	763	2983.81	836.8	3093	1235.61	9704.53	6357.14	164.4	1093	1108	477
K01708	404.1	2737.8	3007.91	4068.8	3444.83	2171.8	333.8	3496.23	1162.8	223.6	20015.3	10976.1	230	33	2787.94	111.6	752.5	2823.47	1049.3	2342	861.27	10606.5	6099.8	331.4	0	247	163
K01709	1069.66	2478.16	1573.34	1038.67	1375.16	2975.83	1322.66	5122.1	4220.01	4195.5	6647.87	3977.03	3614.67	5854.5	7079.89	3796.67	4787.83	5083.16	3223.84	2491	1160	10494.8	4177	867	7010	4430.5	4112.33
K01710	16598.8	27694.8	28171.5	25037.6	12838.1	18768.6	24432.8	60084.6	51024.5	47746.8	38608.8	34538.2	43829.6	68324	52496.4	56602	40051.7	29115.6	34312.8	22364.2	15413.1	37067.4	24050.6	33254.9	58138.5	48446	40404.3
K01711	7318.32	14054.2	13451.3	9790	4852.5	7674.5	14151.3	21420.4	13095.7	14704.7	9893.7	13026.7	14588.7	20673.5	25452.6	29379.3	15927.8	22064.7	17182.3	14643.7	12932	20651.5	9227.5	14037.5	16193	15365.5	16239.2
K01712	6570.93	15115.8	9713.71	10949	6801.63	10051.8	10231.3	35246.7	25881.1	20316.3	26565.1	20296.9	16917.8	25573.5	23424.8	23685.8	15484	11989.1	11109.8	12067.8	10946.9	17925.9	10674.5	10401.4	20528.5	16049	9981.42
K01713	562.93	2670.47	4297	5482.8	3735.1	1656.8	198.13	3167.47	954.8	152.93	20603.7	12189.1	137	4	1691.13	487.93	12	291.47	95.8	1444	546.27	9585.53	5382.8	4.4	94	339	402
K01714	20463.6	48861.5	40403.5	40035.8	25914.7	32660.2	25539.1	106912	77898.4	61506.8	102164	72709.5	51677.9	82262	63303.8	57993.2	39370.8	43483.6	41284.7	35178.2	31176.3	35396.8	38892.1	42295.6	69356.5	69054	55123.3
K01715	9384.34	13677	10031.5	7326	4211.84	6894.16	10646	31864.8	33377.8	30721.8	7014.5	10500.2	24013.3	54279	21804.8	30528.7	19847	10364.5	14657	8298	6913.5	7569.66	7582	13162.5	20436	16778	10031.7
K01716	750.76	2727.13	4469.37	4240.14	3559.13	3346.8	424.79	7046.74	2941.47	1766.6	20965.1	12276.7	1524.34	1093	1686.52	793.27	1114.33	4428.96	3323.47	3531	2047.44	10225	5655.8	1262.4	3217	4936	8498
K01719	7743.92	24735.6	15900.5	17860.5	10040.8	12425.1	11858.5	51413.2	33004.3	23163.2	31529.1	28114.2	17654.6	23282.5	24351.4	25825.3	9432.33	22896.3	17048.1	21356.5	23495.9	18988.4	11407	23942.4	16958.5	18885.5	17747.7
K01720	2362.93	8389.97	5142.71	6358.47	4052.63	3596.8	2225.63	19401.6	12619.8	8980.43	11222.6	10209.6	6292.5	4559.5	5163.94	7523.77	3106	5954.13	4005.13	5890.67	6088.27	3246.2	4403.8	1809.4	3155	3005	1483
K01721	182	754	271.5	288	167	1855	44	2191.5	1598	1141.5	255	801	719	980	101.5	16	1014	1972	2010	1026	652	1818.5	3077.5	665.5	6690	8338	4217.5
K01724	6418.41	13213	7752.37	7333.81	5332.8	11102.8	7033.64	26379.2	19153	16539	14773.2	14774.1	16345.9	24925	14817.7	14047.5	19575.7	16070.8	19083.3	8847.66	7351.61	15197.4	14559.5	6267.4	18859	17061	20602.2
K01725	366.93	2208.13	3380.71	3297.8	2462.46	2165.63	137.8	3721.9	1227.8	478.6	8981.24	6031.23	522.67	441	1458.02	426.27	824	4707.13	1674.47	2724	4984.6	10258.7	4641.3	5972.9	793	1098	953.5
K01727	284.83	880	302	122	126	35	0	306.5	2792	698.75	320	372.67	108	12926	0	0	0	615.67	0	326.5	300.67	0	13.67	2290	191.5	794	188.5
K01728	144.75	475	1596.5	630	595.67	1817.67	253	1786.09	1947.33	469.67	1933.25	2723	2546	1782	456	339	294	846.34	358	703.49	172.84	313.33	1053.17	290	2081.5	2565	1582.52
K01729	432.6	2427.3	3562.71	3514.8	3629.96	3062.8	160.8	4337.73	1221.8	82.6	16403.6	10480.2	108	4	2230.94	126.6	12	518.8	33.8	2898	672.6	9548.2	4055.8	4.4	0	0	164
K01730	31.5	11	172	20	178	236.67	12	166.17	0	12	19.5	40.5	20	110	193	129	26.5	0	80.5	0	0	0	8	0	58	0	0
K01731	0	0	0	0	0	28.67	0	34.17	0	0	0	0	0	0	0	0	0	0	0	0	0	0	0	0	0	0	0
K01732	7	17	1965	1544	369	295	226	0	480	0	1785	2630	43	0	130	0	24	82	0	1168	270	18868	4287	0	0	247	0
K01733	19421.7	30502	27091	23212.2	13211	18966.1	27615.3	61869.4	58168.6	59831.3	38280.7	33567.1	54270.2	80455.5	62203.3	65541.6	46295.8	27293.8	39723.1	21418.2	21453.3	28449.2	24429.6	39560.4	60019.5	47540.5	42780.9
K01734	1303.25	6959.67	7267.3	6312.75	3814.14	3071.17	5273.19	5940.01	4438.83	1800.75	19885.7	10329.3	2485.74	14934	11581.9	8734.91	726.5	7133.5	1614	7342	10112.5	5627.5	2118.5	15011	5851.5	8201	5206.25
K01735	12097.8	24423.4	22577.4	21530.6	11424.1	13631.8	18414.6	49937.9	36997.7	35189	34351.1	29318.4	31641.8	42768.5	33503.9	42200.2	21955.2	24345.6	28253.3	20742.5	20979.9	24367.5	17135.8	30937.3	31993.5	29971.5	28394.1
K01736	13489.2	26138.6	23266.2	22035.2	11750	13866.6	20366.5	49410.9	39152.6	37645.7	35507.3	30527.9	34291.1	47617.5	42986.9	45925.5	27278.8	24282.3	28886.6	20395	20169.9	24946.9	17666	32174.9	38945	32883	32560.2
K01737	12158	27894.5	21967.2	21156.1	11728	10593.1	18211.6	43209.4	29277.3	29042.5	34290.7	29145.5	24326.6	34996.5	31218.2	42154.9	21522.2	19130	26619.3	16722.5	13020.8	18698.4	11929.3	26693.9	28328.5	22522.5	25472.2
K01738	13897.8	32220.2	31118	30861.8	17339.8	18086.2	19931.8	68632.6	52190.9	42090.6	59275.2	47212.3	37610.2	61605.5	42885.9	45439.6	23684.8	28095.2	26375.4	27363.8	28960.8	46033.4	29439.2	38261.7	42258	39115	39259.6
K01739	8000.58	20375.8	10477.2	15353.5	7497.67	10004.8	6071.5	60625.9	42184.7	30671.5	19885	21147	23100	21438	9971.75	19443.2	12147	10663.7	11075	11375	15019.7	7190.16	7427.47	13818.9	15364	16825	7767.5
K01740	8150.44	25120.5	15981.2	18015.5	8847.65	11427.5	14987.1	51580.3	36383.8	26720.9	14573.2	19960.2	21435.8	35568	29414.1	31245.9	16254	29576.6	21286.8	25868.8	30087.4	20141.4	14038	27053.5	32487	28548.5	26304.1
K01744	6937.77	21812.3	12582.2	15986.8	9627.97	6627.97	5341.8	50246.2	34905.5	25204.9	28975.6	26088.6	14523.5	17972.5	8908.69	19336.3	4596	9973.47	5776.8	8988.5	7643.6	14197.2	8522.8	5098.9	16866	9039	8195.5
K01745	9420.62	22007.9	18397.8	20819.3	13853.6	14837.2	13597.6	44881.6	30890.6	27377.3	59365.7	42792	21624.5	29647.5	31902	30495.3	16451.3	13694.1	15986.7	16914.9	12447.8	37001.3	19935.5	10622.6	18797.5	18197	10494.4
K01746	0	0	3	2	3	0	18	0	0	0	0	0	0	0	0	13	0	0	0	0	0	0	7	71	64	157	198
K01749	11080	24052.6	21118.7	20152.7	10941.5	13055.6	16657	46287.9	34128.1	27752.2	33310.8	28254.1	26048.6	39247.5	33096.9	36787.5	24316.8	23717	25428.6	20514.5	20275.6	21727.4	17452.1	25236.9	35990	30152	29370.2
K01750	3594.58	13078.8	5940.75	8172.97	4128.82	5676.13	3213.46	24798.2	15865	11826.6	7356.94	10404	8399.34	11656	4398.66	6939.27	7173.33	17902	9124.64	10465	10886.6	5653.69	9220.27	4729.8	9930	16013	9299.52
K01751	556.6	2235	3309.5	1972.05	2375.1	1644.8	113.8	3944.8	860.6	529.6	8332.2	4656.6	375	577	1385.8	315.6	827	2554.8	864.8	614.8	555.6	1910.2	926.5	765	7804.5	4950	2450.75
K01752	9817.63	32470.2	25466.3	28616.7	16788.2	12888.9	11211.3	65354.1	43597.9	29964.5	51795.6	43177.1	20295.7	33846	23909.3	29203.1	7902	14381.7	9362.4	18942.8	12835.1	19431.3	18563.6	16999.2	30626.5	24036	17249.9
K01753	295	2172	956.3	1134	551.47	651.5	1088	959.75	801.5	233.5	873.8	127.6	846	93	1442.75	65	770.5	4383.67	1329	3874	7210.17	1219.33	2359	6134	556	2704	193
K01754	17676.7	40772.1	28726.5	28153.3	17047.3	24862.2	22321.7	83282.8	60626.6	54237.6	49803.7	46331.7	44710.8	57791	46379.2	50487.7	41228	34321.4	43024.9	27024.3	26845.2	63298.1	36317.9	26307.7	40983.5	43980	34053.6
K01755	13855.8	28010.2	27380.9	26649	14570.3	15546.4	20364.8	53500.2	41273.1	38217	45304.3	37963.8	34157.6	55874	44259.7	46096.6	27951.3	25273.8	29088.4	24368.2	22939.7	26276.9	25090.1	33707.2	41133	37319	33625.8
K01756	13588.2	26068.6	25461.2	22959.2	12035	14269.6	20453.5	49938.9	40446.1	38134.9	35718.3	30693.9	34157.6	53953	42980.9	46136	27574.8	24919	29022.6	21299	20350.6	25672.7	18409.5	33807.4	46183	37335	33848.2
K01758	3435.66	8941.8	2661.18	2337	2578.33	4223.5	3971	10836.9	7292.54	7962.58	8263.67	6228.73	7280	5482	6570.64	8457.67	8990	2645.67	7520.5	979.03	647.67	467.33	3311.47	252.4	2366.5	1473.5	1417.67
K01759	6734.51	15056	17170.4	14268.1	8336.98	10107.1	11498	23620.1	19164.3	20071.5	28102.7	20402.5	18229.3	32773	27391.2	21745.6	15939.3	21350	18440	11058.5	19730.8	21058.5	17632.3	30981.9	27502	28104.5	24170.8
K01760	4041.92	8687.3	5252	4360	3733.84	7425	4591.5	18147.8	12124.4	8501.92	20656.5	12977	8320.33	16073	6370.08	9708.84	8844.5	8938.84	8514.5	6703.2	6853.84	10793.5	12236.3	8177.4	4127.5	5606.5	8702.5
K01761	4611.93	10217.6	6367.74	8717.38	4615.49	4942.3	7764.8	26140.7	16914.8	13982.4	18051.6	14233.3	10174.5	11998.5	14319.9	20061.1	8654	3538.97	6100.3	6276.83	4264.77	2589.7	4777.97	5600.9	7183	8038	4284.42
K01762	28	0	0	2	5	8.5	0	129.5	41.5	377	6	0	33	26	12.5	0	0	0	0	0	0	0	0	0	0	0	0
K01766	278.6	1465.8	3161.71	3648.8	3230.96	1505.47	166.8	2739.4	954.8	32.6	20469.6	10958.2	172	4	1337.94	46.6	12	156.8	13.8	1512	481.6	9497.2	4055.8	4.4	0	0	0
K01768	9296.31	19046.3	9024.83	8868.34	5181.84	15722.8	11147.8	45021.8	30375	27334.4	6956	12607.8	25604.8	26648.5	22671.8	24800	25732.2	18308.7	26132.8	8593.16	4213	6611.16	12860.7	7324	27942.5	26103.5	26331.2
K01770	9013.67	20650.3	21441	19859.9	10642.5	9926.8	14274.5	39288.4	29237.3	23958.9	32508.5	26281.4	22637.6	38632	27126.2	33509.5	19998.3	15408.1	20069.5	10737.3	13066.1	20602	13535	28442.9	30347	23920.5	19630.1
K01771	320.92	1741	1152.5	414	2159.67	2655.67	0	3403.09	669.83	54.92	11885.2	5595.83	48	41	1776	70	0	0	0	0	67.5	0	0	0	234.5	0	82
K01772	8496.25	20456.8	12439.2	13069.1	8270.14	12127.6	11815.5	42267.5	28656.8	22134	28418.2	23529.6	20302.1	26383.5	20376.9	27772	17390.8	22411.5	22719.3	22139.7	20019.3	17895.9	12167.5	13678.4	12446	15392.5	14162.2
K01775	12782.1	27431	26146.2	25547.1	12530	14496.3	20150.7	50534.3	39982.5	36370.8	36511.9	31702.2	33196.5	51077	39406	44516.3	27341.8	31055.3	30263.6	26259.3	26225.4	28837.9	19423	33216.4	43549.5	34234.5	30615
K01776	10330.8	20413.8	22613.7	21339.9	10912.6	12088.6	17009.5	44115.6	35130.6	31958.6	33297	27920.1	29419.1	46777.5	33457.4	38953.8	21062.8	23314.3	21189.1	20353.7	20182.4	24500.9	15576.5	30310.9	36388	30483.5	30424.6
K01777	9.83	324	258	139.25	33.5	294	104	288.5	189	322.75	57	20.67	156	1950	167	53	804	2672.67	1394	3160.5	2932.17	1326	1103.17	903	1768.5	4751	1138.25
K01778	10870.3	25057.9	24766.9	22610.7	13232.7	14394.4	17308.1	49053	34294.4	26899.2	42304.8	33324.5	25104.2	42120.5	34354.2	37350.9	22076.3	24047.8	25136.4	20559	20014.5	24276.6	18665.3	31015.3	34937	30263	28584.4
K01779	732.1	4698.1	3963.5	4805.05	2893.77	5424.97	1456.3	10167.5	4052.5	1902.6	10911.3	8041.5	4046.5	1473.5	4343.3	2076.6	3581.5	10149.5	4579.8	4240.2	3577.77	2173.53	7669.1	2970.8	10147	7373	5034.75
K01781	9	0	20	32	27	390	9	373	56	153	0	0	0	29	0	0	226	0	0	0	0	414	479	201	1441	2604	889
K01782	1461.26	5191.8	3032.17	3285.8	3547.6	4697.8	1042.8	10027.8	5003.14	4304.68	19575.5	10858.3	3473	2605	2930.55	2666.94	4356.5	3820.47	5973.3	2142.5	1105.27	1411.03	6355.97	1059.9	6048.5	7226	8748.33
K01783	12488.2	23916.3	23702.9	21997.9	11596.1	14470.6	18329	49793.9	39090.1	37493.9	34764	29464.9	33922.6	46235	38425.9	43358	27475.8	24130.3	28572.6	20399	20162.4	24783.4	16994.5	31477.9	36468	31206.5	29255.9
K01784	31374.3	53695.2	44385.2	41564.4	23061.5	34994.1	37379.8	124417	100541	93441.7	59134.2	57711.6	83409.9	114692	86633.6	90254.5	69033.8	48809.9	62149	39407.3	40989.6	44389.5	36655.8	52722.3	88310	77435.5	73196.9
K01785	7722.43	27768.1	21694	27771.1	14165.5	15374.8	13892	64534.4	42707.7	27072.7	43350.8	39662.3	17457.7	31488	30247.4	31690.7	4067	16390.3	6219.6	14046.6	20840.9	31295.7	16088.3	29862.4	20612.5	21357	18197.3
K01787	92	386.5	512	481	165	161.5	1078	317.5	56.5	406	345	291	61	546	1167.5	1313	0	360	165	85	45	1252	99	2761	1483	2739	1477
K01788	193	930	1454	230.25	436.5	236.17	56.5	814.17	1986.5	424	296	268	413	7626	99	95	56.5	735.5	345	2546	2359	1791	1049.5	1681.5	988.5	2944.5	400.75
K01790	12180.9	22643.6	21171.6	19395.1	11352.3	15706.6	19524.3	50531.3	38040.1	33170	31457.5	29621.7	30901.2	45243	42172.1	42236.1	23956.8	28486.1	26172.6	18750	13799.4	23280.5	16470	23716.4	31336.5	28989.5	29272.3
K01791	11138.6	26904.6	23064.3	20083.7	10680.3	9796.16	16578.5	37853.4	32449	26913.4	32036.1	26572.5	23718.3	49515.5	33327.4	38473	20793.3	16815.7	24368.8	12157.4	11282.7	22588.3	17345.5	30220.4	50537.5	37840	29454.7
K01792	825.6	4467.47	3924.54	4561.47	4215.8	2175.47	1417.13	3875.4	1072.8	228.6	20549.6	11230.2	313	4	2757.94	240.6	971	5815.8	6125.63	2637.67	1343.94	9623.53	4596.8	256.4	201	1725	447
K01795	432.6	2320.8	3546.71	3508.8	3629.96	2704.8	160.8	4289.23	1167.8	59.6	16403.6	10480.2	46	4	2225.94	81.6	12	156.8	13.8	1512	481.6	9497.2	4055.8	4.4	0	0	0
K01796	583.33	911	167.71	606	361.53	2578.5	1323	4477.43	2514.5	1312.75	392.07	773.1	2613	1021	537.64	121	4181	3871.17	1147	1852.83	1200.67	1029	4067.17	999	3981	3475	2603.34
K01799	312.83	1720.8	1196.21	940	359.86	1036.5	37	2724.93	2417.7	754.25	924.37	1554.3	523	7846	172.14	80	1223.5	5346.84	3475	2757.7	640.84	444.83	4992.97	1302.9	1594.5	1554	868
K01800	359.6	2726.8	3381.71	3753.8	2575.46	2619.3	369.8	4437.48	1452.3	258.6	10482.6	7783.23	659	103	1517.69	167.27	929	3595.14	995.3	2639	1063.94	9525.86	4610.8	27.4	0	0	0
K01801	337.5	2596	872.8	988	491.47	2193.66	1412	4355.42	1903.34	939.5	98.3	464.1	1005.67	551	1779.83	87.67	1540.5	4521.34	1736	1646	779.84	67.99	4500	0	165	325	438.33
K01802	9522.68	26451	20473	20506.3	11877.4	19019.3	14112.8	66730.2	38414.4	27157.1	32557.9	34116	24063.8	17852.5	32335.2	26401.9	15861.3	27831.8	20220.6	24525	24252.9	34374.2	20422.6	14513.9	22942.5	29168.5	23912.5
K01803	15021.2	31016	27025.4	26188.6	13661.3	15646.8	21461.6	64329.2	48994.1	44464.9	37416.3	34722.9	37602.9	48919	44722.6	49908.5	27442.8	25660.5	29965.3	21442.3	21777.3	26541.4	18297.5	33088.9	40831	33247	33049.2
K01804	1893.92	6710	3446	4899	2602.67	3458.17	2570.86	19037.1	13081.8	8400.92	12592.8	8794.33	5977.24	8433	5704.56	6239.08	803	9017	2833	8903.33	15812.5	6436	2089	8594.5	5423	4718.5	2997.84
K01805	3733.26	8868.3	7602.87	10206.3	4747.8	7149.97	7254.8	25727.8	20173.3	14301.4	18972.2	16089.7	11846.8	14350	18639.6	16408.9	7567	9329.97	6205.3	8754.83	13260.8	17432.7	10569.5	13605.4	16283.5	14202.5	9281.34
K01807	4030	11245.8	7805.53	7588.81	5729.97	6055.46	4863.61	12916.8	10047.5	7522.18	24024.6	15924.4	6488.68	16591.5	13796.7	7538.11	8412.66	13131.5	12390.1	5978.2	7595.11	12172.4	13617.6	9013.8	12042.5	10590	14668.2
K01808	15514.2	31698	26986.8	29450.8	12486.8	14289	20201.2	84827.8	64940.9	55693	21401.8	32782.5	42423.1	51125	39811.7	55286.8	24122	19315.5	19979.2	24558.7	25500.7	27609	16248.6	32896.4	39881	30076	22521.6
K01809	5427.34	14066.1	13828.9	14686.3	7658.13	8483.14	8081.32	33664.2	22754.6	15636.3	28521.2	22831.2	13361.9	24168.5	18563.3	19926.8	8388	10025.5	7936.3	11381.8	9627.27	18057.2	9689.47	13642.4	12560	11784.5	10346.8
K01810	11704	23802.8	22018.4	21224.9	11333.1	13308.1	17867	47633.9	37169.6	32947.9	34078	28921.1	29189.1	48339.5	32906.7	40768.5	21718.3	23183	26664.6	19376	20572.4	24148.9	15379.5	32076.4	32031	30065.5	27609.4
K01811	483.83	3721.5	1391	1737	495.67	3575.83	2116.5	4492.5	4919.34	1580.5	985	1909.67	2651.33	10150	3439.33	1888.67	616	2034.67	586	1762.83	2090.17	2341.83	5691.17	3925.5	4984	4912.5	3181.17
K01812	2213.25	7633.5	6868.67	7070	3187.67	3967.17	5244	19758.4	15151.8	8992.75	14270.2	9951.66	6390.83	14219.5	11863.3	11667.3	988	4407.5	1938.5	3253.33	1214.5	3340	2960	7164.5	6883	6651	4386.84
K01813	180	716	631	870	787	281	1249	1013.5	885	435	9883	3694	508	2652	3237	2011	294	132	395	187	134	106	150	1097	1217	1008	1399
K01814	14713.3	27594.3	25963.9	23628.6	12553	13130.5	22430	47028.1	38354.8	38021	37568.2	33336.1	32558.8	46701.5	48092.3	49304.5	27348.2	22701.6	28854.3	19626.2	18621.4	33441.9	19063.3	30940.4	38029	30954	36266.5
K01815	489.5	1773.5	2071	2313	1176	2247.17	3949.5	4043.17	4810	1718.5	11560	5120.5	2200.83	11085.5	7948.33	6686.17	395.5	3032.5	657	2029	1233.5	1803	1821	4535	2894.5	3430.5	2223
K01816	5402.92	19118.5	12348	15577.5	9366.26	9486.8	5212.46	42294.2	26547	19937.7	37732.2	27957.4	12032	6192	11864.3	12406	5997.33	11097.1	8846.14	5773.83	2214.77	22118.2	14521	5528.9	13844.5	14806	11160
K01817	14939.2	29825.6	24443.2	24173	12350.5	15632	21040	64212.2	48585.1	45082.9	26337.8	30307.9	37296.4	45735.5	45282.2	48817.2	27122.8	24311.8	28707.6	20902	20533.9	24532.4	17194	29202.4	37292	30855.5	29338.5
K01818	145	798	1269	1493	360	35	1208	388	580	236	628	811	417	4314	1322	1433	16	280	165	308	181	446	248	2289	2817	2884	1865
K01819	25.84	44	261	4	27.34	0	110.72	139.84	4.66	1.84	54.5	7.66	3.82	0	291.46	11.82	0	0	0	0	0	0	0	0	0	0	0
K01820	208.83	1122.5	2083	819	430.67	2121	386	3828.5	2367.5	1422.25	480	786.67	1664.33	1145	873.83	523.67	947.5	4458.17	1592	3598.83	5660.67	3482	1295.67	1128	2633	3789	2007.34
K01821	4196.66	15364.3	10097.3	10549.7	6315.5	7531.67	3150.02	26809	22521.5	12347.3	22415	16291.5	9242.91	40797.5	5308.95	6242.74	4501.5	16036	12488.3	8662.67	14575.9	3926.49	7250.67	20473.5	22103	16793.5	11746
K01822	0	42	23	50	0	221	0	122	201	53	88	88	54	0	0	0	90	896	393	406	216	328	787	103	1053	737	783
K01823	1702.33	4590.83	5709.63	4816.33	2565.63	3468.83	6374.5	7927	6915.84	3749.25	16006.6	10359.3	5003.33	16166	15442.3	12614.7	1912	8587.17	3277	10217.8	12954.2	7521.33	3470.67	15245	10855.5	15048.5	9047.5
K01825	391.6	1910.8	3335.71	3812.8	3261.96	1756.47	363.8	3501.4	1519.8	458.6	20531.6	11205.2	540	115	1684.94	537.27	331	204.3	351.8	1530	481.6	9515.2	4074.8	86.4	60	243	344
K01826	410.93	2432.3	3318.51	3384.8	2498.76	2935.8	505.8	5510.73	913.8	308.85	9284.37	6713	498	474.5	1742.94	2007.27	1320	2620.81	1489.8	1332.5	569.11	526.36	3794.47	241.4	1487	2805.5	1117.5
K01829	33	172	282	458	56	1228	24	364	883	90	92	456	641	0	90	54	0	1890	20	2667	274	51	13	0	220	0	0
K01834	3931.99	14288.2	8407.16	9743.33	4868.17	7529.17	3974.38	29112.3	18648.5	12198.9	15492.7	13256.8	11057.8	11995.5	6434.87	8488.98	6767.5	15657.5	9304.67	17986.8	16578.2	8345.33	8913.17	6729.5	14808	18475	16011.2
K01835	6851.42	20336	15903.5	15900.9	9255.64	8468.63	11270.8	34201	24090.5	17823.2	30053.9	24186	14780.1	26883.5	18978.2	24909.7	10078.8	17093	16493	13204.3	16816.9	20505.5	11211	19927.9	21285	20951.5	14939.1
K01838	924.16	4941.67	2899.33	4519.33	1411.67	1425.5	2584.52	3614.34	1389.5	1239.16	1648.67	2966.16	1710.24	1654.5	5114.22	2912.24	529	1124	299	2199	595	1272.5	895	930.5	2062	1336.5	726.33
K01839	2776.75	7815.67	5440.5	5411	3020.84	2285.17	4108.19	7099.76	11374.3	7747.25	13644.4	7515.66	8003.41	26214.5	8786.81	8981.24	9303	3288.5	4644.5	5263.5	8947	4999	5088	12875	16342	13251	9081.5
K01840	7415.98	19338.8	13516.5	15077.3	6460.67	11784.3	11904.5	50667.7	35717	28064.2	11883	17732.5	23723.2	20967.5	26516.9	30986.8	17411.8	20823.5	16384.7	14399.2	15513.2	13005.7	9256.84	16763	25030	19090	15494
K01841	139.92	258.17	205.83	10.67	107.34	39.33	41.83	381.42	254.67	198.92	69.75	21.83	437.5	58.5	113	92.5	175	556	460.33	250.17	1021.34	121.66	0	5	52.5	44.5	49.33
K01843	3287.5	5904.33	8018.33	5111.58	1888.83	2358.66	8974.5	7767.5	6088.68	4859	5076.33	5458	5750.5	21036.5	17867.8	20162	3123.5	4664.5	6311.5	2570.83	1439.5	3096.66	2434	11564	19302.5	13593	10589.6
K01844	151	404	107	126	57	626.33	14	1633	883.34	281	70	102.5	552	331	22	33	163	458	34	441.33	211	120.33	230.5	152	1140.5	1445	829.17
K01845	15346.8	31878.8	30125.7	25062.2	13019.8	15663.1	21748.2	51806.4	43110.6	43290.8	37662.8	33788.7	39298	58682.5	45281.7	51676.9	36149.3	28452.3	33500.6	25730	31360.4	27491.9	20526.5	38878.4	46391	43975.5	34399.2
K01846	175	405	424.33	238	33.67	64.67	54	685.17	241	152	162	95	177	181	105	248	70	316.67	84.67	3701	1635.83	1954	354.5	525	6179	2225	1128
K01847	1693.16	5350.5	7328.5	6276	2074	6934.5	8403	16373.2	14740.8	6305.5	6384	8045.84	7697.33	35652	18724.8	16581.7	4715.5	13858.5	7850	12243	17092.5	8784.16	7888.34	31023	16643	24802.5	23650.3
K01848	9168.99	8223	3204.5	2033.25	1902.5	7320.5	9951.5	21842.5	23182	28250	4247	5781.51	26404.5	27647.5	25348.5	27914.5	29589.5	5111.01	17726	2030.66	1564.84	3830.5	6361.84	4656.5	19581	12825.5	12233.4
K01849	6803.83	6691	2677.5	1833.25	1549.5	5352.5	7570	15684	16150.5	21346.2	3281.5	4348.17	19669	19632	18257.5	20289	20925	4590.67	13230.5	1696.83	1124.67	3206	4664.67	4465.5	13843	10804.5	9587.09
K01851	536	352	456	1345	228	602	843	1549	2774	2721	688	1298	2620	4241	4647	2169	4081	329	676	797	434	10399	3828	623	5989	3985	2934
K01852	0	0	0	0	0	26.33	0	138.67	0	0	0	0	119.67	0	63.33	0	0	0	0	0	0	0	0	0	0	0	0
K01854	1769	5636	3523.5	4728	2319.67	3214.5	2439	18058	11222	7679.5	4074	6984	5120	1600	2452.75	6163	794	2986	922	2637	2442.5	2060.5	3745.5	1309.5	10788	6394.5	3449.5
K01856	343.83	2097.8	1660.18	2102	1491.33	1709.5	248	2947.51	699.2	302.33	7045.67	4115.06	421.5	145.5	2479.64	315.84	389	309.67	453	1621.2	4717.67	9781.83	5539.8	5999.9	0	247	163
K01857	2187.43	7432.6	5996.21	8002.8	4633.63	4645.3	2356.8	20027.7	11741.5	7541.85	12602.4	12462.6	4422	1513	3229.94	4035.6	770.5	4123.97	1137.8	3755.03	1275.27	19826.7	12093.3	576.3	4938.5	4711	2371.84
K01858	8867.33	12383.2	6320.66	6209.66	3534.16	7361.16	9130	31466	27965.2	29217.5	6581.16	9801.67	24921.8	19794.5	24197.6	22186.2	20390	4501.67	13149.5	3437.66	3457.34	4176.66	9832.84	5707	20250.5	17837.5	14083
K01865	50	128	54	18	15	14	421	85	0	10	69	63	0	0	383	1883	20	64.5	124	48	25	10	93	103	239	34	0
K01866	13550.1	26345.6	26373.7	22697.2	12302.6	14159.6	20407	50326.8	39359.5	37683.8	35718.6	30665.7	34200.6	49473	42893.9	45934	27257.8	24458.3	28886.6	20564	20209.4	26084.4	17651.5	32706.9	39121	32673	32392.2
K01867	14325	29883.6	25285.7	23687.2	12714.6	14961.6	22188	50914.4	40508.1	39362.7	36028.3	31211.1	35615.6	49259	45290.9	47782	29217.8	25295	31203.6	20827.8	20616.1	25106.9	18544.1	32395.4	40277	33560	33215.1
K01868	13783.2	27507.6	26306	23014.2	13080.8	15428.6	20393	51940.9	40290.1	37561.9	41634.1	33461	34213.6	49736	43735.9	45792	27099.8	24736.3	28886.6	23263.8	23479.6	25714.4	18181.6	32505.9	40669.5	36150	33333.6
K01869	13452.2	25851.6	23339.2	22044.2	11778.5	14185.6	20385	49586.9	38955.1	37652.9	35395.3	30394.9	33959.6	47325	42893.9	45804	27371.8	23436.3	28471.6	19716	19670.9	25199.4	17884.5	32051.9	40098	35000	33193.2
K01870	13473.2	26279.6	23340.2	22280.2	11743	14092.6	20416	49831.4	39388.6	37495.9	35464.3	30510.9	34168.6	50093	42829.9	45781	27076.8	24325.3	28863.6	20686	20207.9	24897.4	17696.5	32055.9	39117.5	32568	32321.2
K01872	16881.9	31665.3	29212.7	25762.5	13607.1	15485.6	22576.2	56412	45998	44071.2	38727.2	34564.6	40124.5	60051	46858	52200.3	34011.3	25386.3	34000.1	23633	23386.9	27407.9	19277	35300.4	42033	39161	34022
K01873	14155.2	28182.6	23658.2	22662.2	12187	14508.1	20350	50570.4	40160.6	39482.9	36176.3	31850.4	35515.6	47783	43690.9	46244	29260.8	24246.3	30731.6	20394.3	20103.9	24811.4	17956	31654.9	39236.5	33140	32486.1
K01874	13529.1	26554.6	27412.2	23758.7	12711.1	14546.6	20748	50424.8	40093	37656.8	37514.6	33012.2	34885.6	49110.5	42934.9	45981.5	27507.8	24601.3	28907.6	23350.5	23361.6	35636.9	20821.6	33102.9	42275	38288.5	33884.8
K01875	13514	26645.6	25123.2	22765.2	11941	14043.6	20431	49863.9	39507.1	37665.9	35563.3	30652.6	34284.6	50195	42893.9	45921	27590.8	25527	29450.6	20664	20220.9	24989.4	17728.5	32401.9	38962	32714	32564.2
K01876	13443.2	25899.6	23442.7	22145.2	11772	14235.6	20547.5	49718.9	39190.1	37636.9	35552.8	30521.9	34256.6	47447	43138.9	46033.5	27278.8	24308.3	28886.6	20443	20099.9	25174.4	18432	32453.4	41173	33928	35448.2
K01878	5158.09	10745.3	12463.2	10665.4	6625.97	6619.63	5922.98	16925.2	9192.81	8162.43	25054.2	17167.1	9321.75	11681	7345.58	11969.7	8097.33	14472.1	17012.6	9395.17	8934.77	13379.9	10639.3	13253.9	13359	9252.5	14213.1
K01879	5243.59	10854.3	12734.2	10865.4	6672.97	6501.13	6692.98	17021.2	9306.31	8221.43	25253.7	17304.6	9341.75	13003	7519.08	13549.7	8181.33	14666.1	17285.6	9469.17	8934.77	13660.9	10741.3	14101.9	13611	9484.5	14472.1
K01880	8168.08	15000.3	12057	11558.8	5162	7371	13580	32178.8	29385.3	28568.5	10152.1	12854.8	23794.8	33549	34605.3	31736.3	18974.5	9608.17	11564	10852.8	11075.2	11338.5	6854.17	18216	24868	22881.5	17757.2
K01881	13585	26352.6	25155.7	23007.2	12046	14350.6	20560.5	50231.9	39893.1	38389.7	35791.8	31026.1	36006.6	51147	43488.9	46436.5	27346.8	24678	28940.6	22978.3	22558.9	25854.4	18027.5	33322.4	40319	35579	33225.1
K01883	12461.2	24010.1	25379.7	22898.2	11785	14147	19008	49666.4	39165.5	37407.4	35065.3	30120.9	34139.6	47740	38435.9	44695	27301.8	24497.3	28568.6	20616	20230.9	25355.2	18482	33145.4	41514	33091	35474.1
K01884	0	117	0	0	0	60	0	0	36.5	12	0	16	3.33	0	18.33	6.67	0	0	0	0	0	0	128	0	0	0	43.5
K01885	16130.7	31898.5	25645.7	24241	13461.1	18147.5	23269.3	70630.1	52814.5	50023.9	37286.2	35215.4	41732.7	46216.5	50105.1	54719.4	34197.3	27119	33111.8	22091.7	14834.3	26078.2	22696	26506.9	43354	35644	42431.8
K01886	4065.76	12505.6	12192.2	10146.9	6829.47	5515.63	9493.79	15535.5	9446.81	7846.1	26417.1	17286.2	6668.17	22004	17306.1	19590.6	7587.33	13479.1	14592.6	10773.5	8877.27	15100.9	8406.3	18061.4	14868	11036.5	10658.6
K01887	15117	30924.6	26430.2	25423.2	13443	15819.6	20518	63966.4	50800.1	44725.7	37010.3	33840.1	38412.6	57115	44147.9	48127	27325.8	25264	28780.6	21988.8	21334.1	25610.4	18762.6	34002.9	43718	36918	34085.6
K01889	13597.2	26731.6	25866.2	23090.2	13024	15339.6	20407	51264.9	39405.6	37474.9	41557.3	33386.9	34050.6	47471	43804.9	45974	27169.8	24426.3	28940.6	20536	20177.9	25244.4	17917.5	32464.9	44524	34551	32958.2
K01890	13419.2	25862.6	24988.2	22663.2	11929	14067.6	20375	49663.4	38992.6	37396.9	35515.3	30507.9	33930.6	47417	42829.9	45724	27099.8	24353.3	28886.6	20395	20073.9	24989.4	17638.5	32278.9	38780	32392	32256.2
K01892	14014.5	27225.8	25979.2	24042.2	12410	14262.6	19937.8	50431.1	39444.1	39290.8	36141	31732.2	35560.1	46865.5	43191.2	45779.8	28750.8	24278.3	29429.6	20490	20228.9	25296.4	18041.5	32172.9	40241	34579	32978.2
K01893	4901.58	9008.17	8289.17	6825.75	3449.17	3637.5	8949.69	13408.6	10691.7	9312.08	16062.9	10256	8872.74	22808	16134.9	23060.6	9177.5	4571	8548	6779.5	4802	6231.33	3418.5	12582	17349	13784.5	12021.6
K01894	2441.26	8906.13	5077.87	4931.14	4867.8	5516.3	2744.79	12711.5	5615.97	4907.1	21637.1	13402.2	4035.84	3947.5	4431.52	2761.94	5301.83	11571.5	12476.5	3697.5	1917.94	10068.5	8680.8	568.4	2877	4304.5	8127
K01895	21010.8	46834.2	32601.5	37796.6	21710.1	24118.6	26530.6	103568	80766.8	65613.5	61633.2	57211.7	51782.6	76296.5	61143.5	62254.9	38200.8	35493.7	37485.4	33766.5	32306.6	29679.6	31520.2	40936.7	59392	53336	44717.8
K01896	38	0	0	0	0	0	0	6	39	26	8	0	125	108	42	0	18	0	0	0	0	0	0	0	0	0	0
K01897	24849.2	55062	49493.9	50329.9	24516.5	36445.7	44243.8	123243	98046.1	81004.1	66423.5	65394.2	76355.1	121294	91507	99581.8	73595	64002.4	58857.4	52535.2	57763.8	60307.9	49317.4	75608.1	94809	95943	70987.5
K01902	12257.1	23072.3	21604.9	21234.1	10970	14094.6	18305	48498.5	38769.8	37248.8	33618.2	29079.2	33844.6	46101.5	36699.9	43233.5	28002.8	23873	28237.6	19942.5	19816.6	21994.4	16713.6	27626.9	30119	26603	28123.2
K01903	12220.1	23064.8	21604.9	21234.1	10970	14094.6	18272.5	48498.5	38756.8	37167.3	33618.2	29079.2	33793.1	46088	36607.9	43140	27309.8	23873	28165.6	19942.5	19766.6	21994.4	16713.6	27626.9	30119	26644	28123.2
K01904	1532	4554	1907	3484	1592	1251	850	14388.5	9454	6708	1885	4120	3538	1186	1474	3858	0	480	55	704	425.5	207	383	248	1826	374	328
K01905	104	155	1728	858	287	268	782	176	90	466	501	559	292	1311	262	1793	1384	365	214	241	121	324	239	1322	747	687	782
K01906	5	13.5	120	216.25	60.5	35	62	262.5	143	20	212	51	89	322	47	170	0	0	0	123.5	4053	501	38.5	5941	45.5	153	63.75
K01907	1875.26	4873.8	2699.71	2773.8	2822.96	3915.63	1566.8	7818.9	7052.8	6355.35	9808.57	7004.07	5358	12435	7114.85	4205.27	7275	2369.81	4603.3	2096.83	1282.44	2839.03	6349.97	2898.4	11263	12423	8453.34
K01908	2434	7904	2499.21	3695	2072.86	3423	1543	19265.2	11991	9742.5	2616.57	5504.93	5692	3763	4001.89	5822.5	3163	6983.17	5553.5	4052	1663.67	860.33	1693	603.5	3926.5	3587	4469.5
K01909	0	14	25	37	2	75	0	0	70	0	96	91	54	0	0	0	0	148	0	300	193	164	440	103	646	375	239
K01910	163.92	414	225.5	56	48.67	85.34	8	756.26	200.33	101.92	99.25	27.83	97	127	18	33	0	105	0	190	74	1115	96	853	393	261	492
K01911	3028.33	8000.17	6423.5	7555	2912	4574.5	6185.69	21331.3	18687.3	12559.8	6184.67	8623.33	10893.7	17693.5	16266.9	16482.4	8589.5	7575.5	4643	9893	14645.5	8255.83	5070.5	14169.5	13638	14157	7747.83
K01912	8540.98	28172	21914	22784.3	9354.65	10446.5	18721	34253.3	22300.7	16477.4	20557.7	23156.4	16173.3	27553.5	39772.7	33306.5	11564	21275.8	18072.5	9982.83	4702.51	8491.98	11007.3	19005.5	35836.5	27502	24812.2
K01914	690.33	2417.67	4268.5	3189.75	1230	83.67	3574.69	1194.84	1613	793.33	2737.17	2627.83	175.41	7967	7604.06	6794.24	181	1080	308	595	352	3174	626.5	5462.5	3462	4323	3089.25
K01915	25168.6	57291.5	53857.1	52226.8	33675.1	41404.2	36654.5	126016	87595.7	76911.3	113359	92646.9	66440.3	78161.5	85235.4	80821.7	54235.3	53677.7	51369.3	48471.4	41789.3	80150	56393	48296.9	89519.5	77038.5	89700.6
K01916	8497.53	14453.4	13691.1	16577.5	8682.92	7489.43	8640.29	30483.2	23972.4	21688.5	32127.6	26559.8	18086.9	22738.5	20836.8	21415.4	8401	9334.77	11489.6	13937.7	15239.4	26400.1	12511.6	13633.3	19439.5	15701	16236.2
K01918	10685.7	20833.3	21688.9	21024.4	10835.6	13253.6	17397.5	46327.4	35570.6	32429.7	33320	27822.9	29627.1	43661	35417.9	40351	22968.8	23575.8	23555.1	20016	19856.9	24192.9	16469	30533.4	35302	30588.5	28585.9
K01919	2056.51	9163.63	6783.37	6016.14	5423.14	6039.63	3235.15	13159.4	5308.14	3404.77	21547.3	12921.7	3501.75	3025	5267.25	1119.85	4480.83	15692.8	11891.5	5024.33	2571.28	10550.2	10097.5	1256.9	5476	6069	10133.7
K01920	1720.76	6734.13	4987.87	5094.14	4308.8	6064.13	2208.79	13708	5951.31	4096.1	21333.1	12922.7	3614.34	2501	3924.02	1267.94	4129.83	10065.5	9434.47	3724	1932.94	10083.4	8699.8	673.4	3068	4350	8488.33
K01921	14263.1	27997.8	30483	28755.7	15719.8	18124.8	22292.4	58340.9	45975.3	43089.5	57666.8	44619.6	40755.2	56851	50407	55716.6	32896.2	29015.4	32908.1	26846	27248.5	39349.2	26174.3	36962.3	47112.5	41007.5	36365.3
K01922	5.33	6	2.67	0	1	0	0	55.33	10	6.33	1	2.33	0	91	0	6.67	2	0	13	0	0	0	0	0	0	0	0
K01923	11600.2	25605.6	23112.2	21786.2	11537	13981.1	18147.5	48935.9	36516.1	29792.9	34987.3	29867.9	27999.6	49646	34698.9	41171	24247.8	24708.3	26298.6	20626	20620.9	24674.4	17906.5	32747.4	38477.5	33010	32116.2
K01924	12527.3	24592.8	22424.2	21598.9	11457.6	14669.1	19147	50670.1	39551.6	37012.6	34779.5	29697.1	34011.6	46537	37793.4	43824.3	27335.8	24214.3	28103.6	20082	21321.9	25106.4	18679.5	32111.9	38036	34025	33260.9
K01925	12386.8	23800.3	23904.7	21943.9	11550.1	13938.6	18904.5	48787.1	38531.6	36923.6	34507	29430.6	33540.6	47948	38014.9	44247.3	26834.8	23260.3	27794.6	19609	19620.4	24728.9	16665	31873.9	36290.5	31162.5	29048.4
K01926	6950.41	12828.7	13167.7	13514.8	5490.67	5573.5	8308.19	26350.4	26310.8	25765.3	9199.92	12186.7	21376.9	29111	22677.6	23133.4	15884.5	4966.67	9932	6771.83	9885.17	8807.5	6622.17	24187.5	27523.5	20629	16768.6
K01928	12777.4	25154.5	25114.9	23870.1	12070.8	14179.6	19139.7	49652.5	39063	37351.2	35342.9	30825	34747.5	47336	38756	45028.8	27023.8	23399.8	28051.6	19892	24638.9	25276.4	15829	38024.9	37420.5	32558	29408.7
K01929	13098.5	25230.8	25237.5	23918.6	12265.1	14106.6	19039	49544.4	41472.8	38538.9	35632	30942.9	33699.2	60429	38299.2	44719.2	27525.2	25272.1	28689.3	21281.8	30891.4	26407.9	16730	46464.4	39366.5	35666.5	30111.4
K01933	11355.2	25028.6	24575.2	22301.2	11644	13311.6	17698.5	47782.9	34660.1	29089.9	34822.3	29668.9	27507.6	42969	34146.9	39207	24000.8	24185.3	26039.6	20322	19983.9	24806.4	17582.5	32094.4	38455	32229	32170.2
K01934	5063.67	15363.6	17598.5	16348.2	8779.3	10211.1	8967.15	37030.7	25506.6	16186.9	30541.5	24712.9	16297.6	31191	16978.9	23195	6723.83	18309.3	12725.8	18334.3	18547.6	22231	12670.5	24476.4	26353	22815	22007.4
K01935	4426.67	11529	8336.2	7354.06	6365.64	7079.3	5718.45	16875.6	11680.3	11270.6	33819.7	18684.6	10556.8	13426.5	10948.4	9982.78	11520.7	12936.1	14874.3	12241.3	6511.44	13652.4	12443	3760.9	20108.5	14771.5	16224.9
K01937	13419.2	25851.6	24988.2	22653	11925.5	14029.6	20373.5	49647.9	38951.1	37396.9	35515.3	30507.9	33930.6	47417	42829.9	45811	27099.8	24353.3	28886.6	20395	20073.9	24989.4	17600	32279.4	38752.5	32541	32303.5
K01938	6564.41	12348	12770.7	12622.1	5311.34	4657.83	7344.18	25268.6	23290.3	24265.2	8034.92	11512.2	19002.8	24417.5	16332.6	19457.4	9655.83	5006.49	10204.2	5690	5505.67	6888.33	5728	14083.5	20629	17155	18484.6
K01939	13539.2	26197.6	24966.2	22842.2	11947	14705.1	20398.5	50267.9	39572.6	38057.9	35561.3	30642.4	34368.6	48523	42906.4	45921	27278.8	24468.3	28886.6	20433.3	20124.9	25010.4	17839	32465.4	39627.5	33408	32791.1
K01940	13438	25777.6	24605.2	22357.2	11838	14157.6	20268	49507.4	39144.6	37610.9	35281.3	30361.1	34056.1	47425.5	42908.9	45700.5	27541.8	24198.5	28883.6	20283	20042.4	24793.4	17606	31687.4	38468.5	31020	31577.2
K01941	2274.33	6974	5625	7032	5054.5	3415.5	1301	17614.5	11131	7026.25	30161.5	17574.2	4483	3135	2585.75	4042	1486.5	3872.17	5191.5	2340	6278.5	20302.5	5485.5	6683.5	2949	1004	1198.5
K01945	11379.2	25030.6	24515.2	22283.2	11631	13338.6	17723.5	47885.9	34747.1	29278.4	34823.3	29670.9	27757.6	42988	34212.9	39317	24156.8	24179.3	26051.6	20322	19983.9	24806.4	17582.5	32094.4	38455	32229	32170.2
K01950	6927.74	12036.8	14208.7	11356.8	5328.68	8281.66	13671	23837.2	18399.3	17791	10484.8	11832.8	19501.3	28401.5	25455.2	29830.2	19988.3	15935.7	20756.3	9362.33	6053.51	28397.5	15046.7	20575.5	21674	18781	18500.7
K01951	16494.2	34900.5	27850	26838.5	15643.3	19508	23263	72052.2	52673	46717.9	55076.7	43030.9	41962.6	50104	50605.7	51876.7	29300.8	28768	33038.6	23444	22478.6	26319	21949	34043.4	46434.5	41048.5	44248.4
K01952	28594.3	58160.1	48795.2	47745.9	22352	31088.8	40475.4	118228	93833.3	78064.9	55616.3	58772.7	72940.4	109876	81862.5	94553.2	63777.8	49252	55915	49699.5	55496.9	45449.5	37549.8	75198.9	89633.5	79865.5	78904.2
K01953	10819.9	23243.1	23151	16606.9	10598.8	16356.6	18630.8	43271	34218.6	25521.9	38407.1	28643.8	26717.5	51360.5	39690.9	37545.3	29340	24275.3	25081.5	19142.5	14602.8	21572.8	26540.8	27866.9	50470.5	38261	41505.4
K01955	16501.8	34231.5	33256.7	32923.2	15510	16439.6	25821	66533.2	53278.6	48302.6	41535.7	39804.6	42330.5	61965.5	58860.3	60181.6	31709.8	27183.8	30120.6	23505.5	22256.4	29924.4	23215.5	40883.9	64490.5	49925	47358.2
K01956	13773.5	27141.3	24142.2	23260.2	12161	14168.6	19691.7	49695.1	40398.6	37606.3	35916	31501.2	34303.5	52757	42647	44688.3	27305.8	24330.3	28758.6	20898	20625.9	24929.4	17975.5	32507.9	44204	34614.5	32716.2
K01958	2777.58	8506.67	4322.67	6115.25	2483.17	3603	2126.69	20501.9	14889.8	9648.58	3946.42	6868.49	6463.91	12186.5	3656.56	7255.91	1585	5096.5	3282	7128.5	13873.5	4831.5	2403	8789.5	4761.5	6441.5	4110.25
K01959	1564.26	3853.46	4097.2	3714.47	3041.46	1676.8	1741.79	3184.9	1395.47	1445.6	11497.9	8619.23	1047.67	465	6158.94	1991.27	907.33	2307.79	1713.47	2102.67	1069.77	10137.7	4868.3	267.9	2382.5	2922.5	1086.83
K01960	2608.26	7177.46	6912.03	6043.47	4053.13	1634.8	6065.79	3735.4	3788.47	3787.1	14188.9	11456.2	2374.67	11314	15620.9	11549.8	2782.33	3622.96	4285.14	5807.67	2594.1	12500.7	4432.3	7364.9	3929.5	4169.5	3075.83
K01961	14339.4	25965.8	21649.5	20521.2	11933.2	12905.6	17829.8	49224.6	40229.8	36793.2	35084.9	29710.2	30758.1	56921	35177.7	44130.1	25665.3	19415.3	28276.3	16502.6	19432	29176.7	15757.3	32729.9	27622	28219.5	22148.9
K01962	6968.34	15296.3	12805.9	11335.4	7470.64	8595.13	8185.48	24958.9	16176.1	13663.2	26773	18635.2	13740.6	25023.5	12359.9	18324	14076.8	16195.1	19264.6	13939.2	12208.8	15529.4	11094.3	15213.4	17665.5	15293.5	16005.1
K01963	10945.2	20981.8	15297.9	15047.4	9421.64	12298.1	12090	44701.4	32804.1	30449.9	29254	23881.4	26714.1	32355	24398.9	29485	20126.8	18068.3	24066.6	15216	13064.4	16653.9	13312	16478.9	22316.5	18877.5	18454.9
K01965	371.83	1603	540.5	273	114	3531.5	582	6852.5	3604.5	1905.75	301	1192.17	2312.33	1192	723.58	378.67	1769.5	7530.34	3011.5	2248.83	1503.34	752.83	3960.17	803	4490	5621	8971.34
K01966	6028.83	12221.5	8362.5	7997	3721	8167.83	9353	33764.5	24257.3	20069	7318	10856.2	16185.3	27855	16207.1	23264.2	13995	14672.8	12809	10694.8	15653.3	9385.66	7452.67	20024.5	16681	21749	16566.2
K01968	1005.1	4748.8	3938.21	4433.8	3213.13	4587.13	3084.3	9342.48	3805.64	1952.6	10983.1	8933.73	2135.5	2099.5	4753.44	2378.77	2669	6738.97	4221.8	3110	1320.77	9981.36	8175.8	704.4	1505	3728	4372.33
K01969	2630.93	10124.8	7891.71	10021.8	5371.13	6283.8	6488.8	24098	13549.3	9085.35	14726.1	14924.4	6635	7180	13538.4	12329.3	2902	10906.6	4998.8	6987.5	6328.44	14425.5	10069	5685.9	8312.5	9337	8350
K01971	5721.36	17379.8	10662.1	15405.6	7298.63	12563.9	5626.1	49666	36901.7	22637.5	13449.7	19961	20166.5	28289.5	12517.2	12896.7	11132.5	13314.6	10212.6	11647.8	6896.21	15634.1	18105.1	8802.9	34655	29992	26401.3
K01972	12769.6	25415.1	26659.3	25811.7	14847.3	15731.1	19226.8	52406.8	39927.4	37422.3	54856.8	40538.2	33964.6	47433	39849.8	44678.6	27543.8	24545.8	28819.4	21738.5	20615.2	34809.1	21635.4	32060.8	38365.5	33739.5	30736.4
K01974	1348.99	3122.99	1899.63	1722	1132.13	508.66	2668.66	1099.67	795.01	876.33	3065.13	3161.93	647.34	185	6048.33	1648.34	377.33	473.66	692.34	219.33	67.5	394.83	1449.5	512.5	2904.5	1634.5	3053.16
K01975	10373.6	16120.7	16567.7	13239.5	7326.33	10587.8	15231.4	28973.7	25918	26705.9	26097.9	18371.4	28184.2	39541	31282.3	31321.1	24427.8	13940	24771	10856.2	11854.7	9526.33	11318.8	25246	32383.5	27576.5	27750.5
K01989	1190.66	2600.16	4264.33	1889.67	1303	2927.83	1055.66	5576.09	4439.67	2475	1927.5	1622	2063.84	13218	2046.33	3133.67	1626.33	2112.83	2384.34	4082.33	8251.17	3447.33	3324	9649.5	9263	10563.5	4918
K01990	90311.7	168726	140269	131182	62816.4	87416.4	118811	331994	289663	267560	128306	150410	237986	331450	274612	280951	189542	126698	160309	122578	136744	127227	96343.8	175196	280551	229796	188458
K01991	8155.64	16273.1	13765.8	10954.7	6854.68	14307.3	17621.3	38068.5	20889.5	17055.7	25623.9	19553.7	16692.8	20663.5	29900.1	30155.9	17167.5	22444.7	23966.2	16027.7	6284.83	16966.5	14851	14364	15324	17792.5	24865
K01992	76745	150050	128188	119080	57640.2	76364.3	107290	290980	248085	227565	121409	138917	202987	294640	239727	250043	148445	122035	136948	117715	128326	107775	83443.6	164280	237370	205924	168771
K01993	5540.09	10775	8656.83	6985.47	3665.77	6125.3	10816.5	18691.7	10564.5	11664.9	8543	9697.63	11137.8	19309.5	18312.8	26958.8	11552.3	14435.6	17019.3	8265.5	3729.43	5719.7	6085.8	12623.4	15574	13052.5	16079
K01994	214	734	342	472	153	27	42	318	2510	531	478	314	264	9818	4	128	62	949	34	3714	7967	1325	532	7345	941	3106	242
K01995	15375.4	35914.7	34762.6	31572	19598	27889.9	20294.9	73571.5	61380	53963	57694.8	49979.4	51017	85899	53177.5	41670.4	49922	60895.4	50546.9	31460.5	28194.3	51947.9	46260.2	28958.7	76649.5	66550	63284.2
K01996	16165.4	40841.2	35725.6	33348	20363.7	28727.4	23918.4	75765.2	60967.5	53702.5	58856.3	50746.4	49538	93968.5	49462.2	45397.4	49116	66989.4	54754.9	36069.5	32917.3	54691.4	48271.7	30489.7	75667	70537.5	66019.7
K01997	15203.4	38654.2	35490.3	32692	20096.5	27652.9	21398.9	73035.2	56577	49931.2	57588.4	49798.8	45569.5	85072	44609.1	39928.9	40610.5	62912.2	49405.9	34726.5	32199.1	53502.6	44683.7	28924.7	74595.5	67585	60199.7
K01998	15280.3	38790.7	35359.8	32947	20165.2	28381.9	21639.9	75004.1	56966.8	51090.9	57612.7	49607.6	46121.5	85594.5	44758.1	39934.9	45458.5	65301.9	50847.4	35140.5	32589.3	54833.9	47740.2	30105.2	79497	75989	65122.2
K01999	21613.6	57310.2	41924.8	42452	24907.5	33217.7	31136.9	98509.1	77719.7	68807	64805.4	60782.1	58296.5	106284	57813.4	56583.9	56541.5	75167.2	65967.9	39799.6	31461.1	63797.6	56781.1	36023.7	101350	90813	82469.5
K02000	1009.86	6536.93	9018.25	9318.93	7305.75	6174.77	1749.6	11298.1	4293.6	880.45	38144.5	23934.8	1970	1807	5691.88	1653.7	1259.5	8557.61	2794.6	13883	14271.7	32955.7	15364.9	3054.8	4819	9913	5507.83
K02001	1163.03	7360.93	9471.25	8872.93	8383.25	7306.77	1606.6	12986.6	4488.6	895.95	44045.5	26726.1	1997	1747	6290.88	1611.7	1199.5	8331.94	2760.6	12953.5	13442.5	23693.7	12155.3	3018.8	4737	9813	5371.33
K02002	2653.26	15736.7	23991.8	23255.1	20910.1	16363	2217.8	29569.6	9292.7	1304.35	98023.2	63170.5	2676	2025	13728.5	2016.1	1600	14248.3	4150.8	24971.4	22109.6	55167.5	33100.7	3656.2	5111	10215	5843.83
K02003	52789.1	113205	98697.6	82621.8	47035	53030	78305.2	166362	131992	132587	114206	108849	119912	187190	158349	172449	103369	95712.7	120467	74555	57276	86464.5	65293.7	88322	157866	131706	115483
K02004	56390.6	115751	102527	85287.7	48984	61831.8	90103.4	188859	140557	138242	122368	113653	124763	198904	172845	192864	115761	97075.8	132014	71793.8	48995.7	95629.3	66361.7	106238	177759	143782	123136
K02005	16640.3	28682.3	21549.2	19143.4	9945.18	15165.8	29842.3	41267.2	30191.5	32334.2	22018.3	21821.7	29046.8	55472	48172.9	60610.9	27977	26110.5	39781.7	14956.3	11872.2	13434	11174	39455.5	50510.5	36816	31725.2
K02006	4260.5	7545.66	9949.33	6032.91	2844.5	3604.67	6238	10955.8	10819.7	8298.17	6299.66	6206.66	9934	22889.5	16548	11691.2	8012.5	3872.17	7363.5	2782.33	5894.67	6482	5557.67	15597	34521.5	20790.5	14828.8
K02007	3587.5	7377.16	8073.83	3861.91	2261.5	3128.67	4790	10572.3	6359.66	4815.67	5178.66	4662.66	6526	14832	11013	7847.17	3395.5	3753.17	6179.5	2294.33	6633.17	5299	3720.67	12643	22176	15209.5	10284.8
K02008	3439.5	6650.66	7032.83	3030.91	2022.5	3064.67	4442	9699.84	7142.66	5270.67	4370.66	4274.66	6585	15624	11211	7537.17	4104.5	3015.17	5579.5	2124.83	1290.17	4114	3647.67	5537	21464	14910.5	9881.75
K02009	1466.42	2950.16	4579.66	1694.91	1137.83	1389.67	1611.5	4763.59	3217.33	1688.17	2052.91	1777.83	2535	8146	4848	2150.5	994	1835.5	1850	1127.33	4491.5	1571	1241.5	8558	10220	7495	3796.75
K02010	5005.53	18654.3	13324.2	14803.6	10516.8	10993.4	4485.65	35322.7	21863.1	12743.3	41611.3	28472.3	9923.65	29598.5	10178.8	10370.5	7732.5	21735.6	14324.3	17267	15998.9	18723.6	14402.1	14435.3	11725	13329.5	13786
K02011	4407.13	17906.4	13591.6	15456.4	12067.7	12254.7	3749.26	37003.6	21658.9	11593.9	49242.2	32225.5	9258.41	28205.5	12415.3	8094.88	5637	21462.9	13834.6	18112	16124.5	17214.3	15787.9	14947.2	10155	12192.5	15227
K02012	4968.05	19082.4	14143.9	15689.4	12114.2	12939.2	4815.76	39137.5	22182.2	12211.8	49735.3	32953.9	10301.4	24526.5	11330.3	10326.9	6295.5	21747.9	14669.1	18724.3	16631	17628.8	17543.4	13939.2	10803	12989.5	16477.3
K02013	20477.4	48463	45089.1	38081.9	23984.3	25506.9	27942	72739.4	63573.6	51849.9	93460.4	66522.5	51520.7	94659.5	65975.3	59273.2	38509.5	39026.6	42390.2	47520.7	61525.7	70989.4	47233.6	65644.1	62299.5	70607	49244.8
K02014	28324.1	88859.8	68035.4	64775.4	48020.3	54396	67474.9	125045	63268.4	59050.5	177360	127987	45156.2	67511.5	121182	120041	54757.3	95268.4	98105	55171.7	22062.1	118259	76990	47229	38120	48843.5	52653.7
K02015	19249.2	51927.5	52527.5	46390.1	26667.8	24471.8	25322.5	60757.7	55258.8	42268.4	109074	76957.9	47339.9	97416.5	54969.4	52360.6	32388	40238.8	42323.7	56309.2	73176	91064.4	56135.7	71710.5	63329.5	87208.5	53161.8
K02016	24629.5	57536.4	47524.9	43838.9	27636.3	27833.2	32531	82626.1	73621.9	63379.6	129952	81629.8	62762.7	108261	74381.2	69589.5	45656.5	45550.7	51745.1	47308.2	55902.3	67136.2	51987.1	64929.1	67090.5	77288	56143.3
K02017	8842.5	19569.5	11866.4	11131.7	7821.3	10295	10874	36668.1	23261.3	22071.6	27884.5	22181.1	18897.7	15465	17149.3	23036.3	14861.2	16029	21438	12351.3	8395.27	15386.9	13881.3	6682.9	25942	21738.5	18780.1
K02018	12572.8	24476.8	14211.5	12237.5	9106.8	11941.6	14741.3	44021.2	35190.1	34841.1	29877.5	24174.1	29262.8	40132	27929.5	32920.6	23807.8	20212.8	27429.6	17208	18187.9	18700.4	14453	16026.9	27609	23328.5	19966.6
K02019	2267.75	8157.62	6560.36	6814.14	5309.8	4976.13	3643.45	11544.8	5132.64	4223.35	22466.4	14377.9	3414.51	4661.5	3920.68	3193.61	3422.16	12557	9075.98	7452	3209.44	10869	8997.97	1460.9	3561	4320	8890.33
K02020	10091.6	21592.6	15653.3	15180.4	10727.1	11807.4	13008.1	41461.1	30086.9	28603.4	43216.2	30577.9	23821.8	28722	24678.5	27064.5	18386.8	22507.3	22943.4	19295.5	18950.2	28458.4	20265.8	14586.3	28826	26200	20803.6
K02021	174.83	1326.67	1025.83	1045.67	1301.67	2006.5	28.33	3524.5	1027	190.25	6441	3925.17	1035	1882	927	35	166	1452	371.33	413.5	693.84	445.5	1391.67	202.5	1609.5	1601	837.84
K02022	703.83	2031.5	699.16	1085.34	691.34	3730.5	2115.99	5868.67	2780.67	1661.5	395.83	1606.5	1904	1944	4153.58	1335.67	1641.83	4367.66	3565	1265	1080.17	646	1574	899	3279	6091	10097
K02024	438.6	2424.8	2200	3596.8	3790.1	1527.47	949.8	3636.89	932.14	57.6	28171	11896.8	297	7	2598.8	63.6	117	178.8	13.8	928	346.6	70.53	1839.8	4.4	77	0	17.33
K02025	21355.3	59956	40848.5	47574	21239.7	30415.3	19833.2	151404	126101	86900	38022	53230.2	66000	124737	47192.3	58965.3	26793.5	51026.2	24158	55142.3	73936.7	38429.3	26518.7	52289.5	67515	74338.5	41028.2
K02026	23428.3	59823.5	40521.5	47270	21358.7	31008.7	21986.7	153022	129929	95382.5	38219	53820.2	72360.5	128318	55401.8	65184.8	30256.5	48731.7	26244	50342.3	62642.2	35187.2	25971.7	45991	67676	72378	41753.2
K02027	19069.9	53627.3	37387	41791	19330.3	29795.3	19274.5	136821	113039	78389.6	34996.1	47587.2	61049.6	110766	44895.2	55581.6	27159	50100.7	23253.5	51213.3	65183.7	37554.8	28412.2	44373	72543.5	75196	41786.7
K02028	18687	58986.9	48007.9	57541	38950.1	30648.9	14565.2	133946	86041.4	60942.7	155215	108032	43228.4	58166	35627.9	42411.6	15763.5	41616.7	24728.2	41340.7	42883.6	77682.8	56306.9	27783.6	43329	42392	29888.8
K02029	18945	66265.7	60276	69421.8	47392.2	38015.2	14582	160227	97590.5	60075.9	194329	138394	42819.4	58449.5	32318	40243.1	13491	52103.9	25017	47757.7	42090.7	113359	69299	28237.5	45118	49233.5	40147.5
K02030	25235.8	83693	67913.4	75924.1	51106.8	43855.7	24105.4	173165	109283	76916.2	195490	142510	57922.5	73056.5	60939.8	54923.8	25683.5	63161.9	45778.8	58470.5	54595.2	119787	77448.2	38400.5	56462	57028	53070.3
K02031	14313.5	23016.3	29367.8	21204.8	10778	18974.5	18242.8	52411.3	49268.4	46385.5	42587.9	38216.3	46827.5	55524.5	42571.2	45331	33913	27456.3	33807.5	30726.7	29619	67560.3	32484	22186.9	48018	51025.5	32602.1
K02032	27973.5	65400.6	51979.6	57351.2	30455	40130.8	29660.6	168744	127818	102907	112302	98779	81873.8	91439	68615.2	75875.9	46599.3	66015.8	55308.4	69468.8	75251.1	119605	59099	33778.4	62243.5	69823.5	51028.6
K02033	36811.9	73892.3	55958.4	59446.6	32597.5	42842.6	39553.6	168585	136463	131307	117221	103329	109267	109522	92016.6	103356	72267	66628	74252.4	69781.3	76017.9	110420	65151.3	37410.8	87676.5	92219.5	62133.5
K02034	36067.2	70210.7	57180.2	57056.6	31483.6	42434.1	39412.4	155750	132140	128485	116511	101002	110240	121195	95905.1	101693	75485.8	65313	73858.8	69486.9	75394.7	113192	68107.1	40838.2	85550.5	87702.5	64050.7
K02035	38950.3	80898.9	66402.9	68454.9	39459.8	50992.1	41079.2	194391	154642	138680	145142	125016	116975	120296	99878.7	109807	74144.3	66494.9	71261.7	77395.5	79954.2	144692	79984.1	44146.2	96373.5	100666	77043.2
K02036	14508.7	28207.4	26920.7	24932.5	13646	14095.8	21740	49083.1	42457.8	41033.4	48391.6	38045.6	36807.2	55753	50401.1	49769.8	32937.3	26306.3	32427.1	21828.7	22500.4	36202.9	25166.8	34613.3	46743.5	38232	37775
K02037	13779.7	25949.4	24956.7	24097.5	13089	13967.8	20982	48775.1	41331.8	39011.4	47628.6	37303.6	35445.2	52108	47803.1	47306.8	30921.3	25963.3	30410.1	21568.7	22109.9	36186.4	25134.8	33708.3	46552.5	37243	36128
K02038	14315.7	26179.9	25040.7	24186.5	13177	14616.8	21772	49761.1	44238.8	41830.4	47901.6	37687.6	38168.2	56451	52537.1	49578.8	35010.3	26233.3	31086.1	21781.7	22408.9	37379.4	27277.8	34468.3	52677.5	41414	39159
K02039	12951.7	24357.1	22020.7	19959.5	11113.5	13138.6	17152.5	46297.9	37471.6	35256.9	33118.8	28147.9	32223.2	42777	35273.1	38190.3	26351.3	22315.8	27437.1	16949	14579.4	22958.4	18432.5	22017.9	43863	30768.5	30384
K02040	15180.3	30918.7	30026.9	30674.3	16849.6	18549.1	23865.1	60377.3	47479.6	41401.5	59160.7	46452.8	38508.5	63528.5	50712.1	51520	32385.8	28999.1	35505.9	28487.7	29746.5	66609.1	32915.1	42010.2	48564	42261	39060.5
K02041	1202.02	5893.8	4824.41	6150.8	3371.83	2787.47	2066.8	6826.32	7575.63	3135.02	17587.5	12388	3818	20912	3503.19	1282.6	1727.5	9115.8	4190.3	5368	5928.1	20613.2	10039.8	4249.4	3761	6389	10462
K02042	1417.94	7845.8	6646.12	8215.8	4837.86	4297.64	3237.8	8494.84	9740.96	3347.94	29639.3	18171.2	3359	21955	4818.08	769.6	2266	10762.8	5872.8	5382	7130.6	30236.2	13211.8	5281.4	3448	7774	11139
K02043	229	1089.8	1958.5	2110	1350	1140.17	203	2267.67	1587.2	822.5	12668.8	7187.2	652	615	339.75	65	554.5	2362.5	1875.5	1732.2	1518	10189.5	6059.8	547.4	974	2833	3834
K02044	2591.51	9057.29	8137.07	6600.14	4684	4360.63	3215.12	11157.1	9679.81	6352.02	18795.8	14310.5	7066.84	22061	4746.85	4896.94	5181.16	23769.3	13682.8	6097.66	5854.1	21100	10700.3	4503.4	9928	8453.5	11302.8
K02045	2436.84	7998.8	6060.04	6559.14	5025.97	4767.63	2486.98	9678.41	7690.14	5415.18	22111.5	13988.7	4941.25	15475.5	8444.08	3338.85	6556.83	11540.5	9959.97	5075	2824.44	11325.4	9710.8	2280.9	8020	7445.5	7292
K02046	2160.51	6893.13	4856.04	5020.14	4617.97	4884.63	2382.29	9908.74	7887.64	5242.35	21468.8	12811.4	5229.34	15615.5	8050.02	2763.61	6774.33	11586	10335	4869	2509.44	11175.9	9676.8	2324.9	7977	8163.5	8875
K02047	2192.51	6927.13	4864.04	5020.14	4617.97	4935.63	2400.29	9908.74	7908.64	5251.35	21468.8	12811.4	5175.34	15615.5	8050.02	2891.61	6774.33	11838	10335	5261	2977.44	11270.9	9676.8	2324.9	7977	8163.5	8875
K02048	3161.44	11355.9	8917.91	9702.28	8526.27	7228.1	4029.08	13997.8	9100.11	6225.95	42273.7	24273.6	5412.01	15660.5	11015	3197.88	8421.66	17247.6	14252.8	7410	4015.38	20938.4	14522.6	2385.3	8558	8625.5	9450
K02049	17063.2	46269.8	32228.9	27088.2	21288.2	29766.2	18655.8	88951.7	66306.3	49604.7	70850.5	57921.5	40991.8	97395	40230.6	39058.3	32369.7	51686.2	44640	30453.8	45870.4	32971.2	43196.2	51008.5	63088.5	60752.5	70480.9
K02050	15857.6	43323	32018.4	26268.2	20538.2	27692	17306.3	81213.2	63574	47557.9	72597.2	56130.3	38871.8	95393	37743.8	34846	29820.7	56996.7	43449.5	34874.6	48634.9	36269	35633.4	43262.1	53903	55223	62977.8
K02051	16952.3	48115.4	36291.3	28785.5	23426.8	29219.8	17976.6	86064.2	62720.2	48902.7	78395.1	62605.5	39397.5	85617.5	42492.8	36461.2	30682.3	53092.2	45960.7	31261.5	43320	40113.5	40475.2	47778.9	51167	50447.5	59293.2
K02052	8388.06	22458.5	19625.5	23206.2	17396.5	17115.7	6149.2	55313.2	37524.4	27731.2	75047.3	54219.9	19586	29623	21398.3	16461.4	8845.5	23753.7	13895.2	20166	15393.2	54700.1	31994.2	5678.5	10096	13424	12816.3
K02053	6441.99	23057.5	22098.2	27421.2	19595.8	16329	3626.69	53870.6	33407.2	19042.3	88429.1	61788.4	12833.9	22798	13247.6	10072.2	4098.5	23053.2	10554	21215.7	15844	64115.2	36847	5560.4	9840	14561	15430.8
K02054	6094.99	22478.9	19659.2	24808.2	17564.8	15109.5	3211.69	51429.6	30874.8	18236.6	68839.6	51613	12101.9	20433	12698.6	9926.24	3458.5	21442.8	9279	18738.3	15268.7	45179.5	26518.4	5427.6	9678	12929	12141.8
K02055	7526.19	27247.5	27102.2	32837.8	24445.3	20682.1	3865.29	62429.3	35289.9	20125.3	102525	73299.4	13625.9	22869	16962.5	10871.4	4889	24368.1	11812.6	22479.3	17052.5	64436.7	36832	5867.4	11407	14922	17939.8
K02056	13003.6	36049.9	31543.5	31871.8	15726.3	19655.8	15334.4	72083.9	57358.4	47273	53152.8	44164.1	40231.8	43706.5	34436.5	34455.5	23676.5	28875.7	22946	28354.9	34003.3	69270.5	31371.6	29403.3	47028	41623.5	27128.1
K02057	16184.5	50497.8	44136	41877.5	22829.7	27122	19737.1	87177.4	67179.7	55519.7	85865.6	64988.3	50056.7	63712	42485	40285.2	25903	46584.9	33183	44197	52804.5	108846	42093.7	42978.9	67387.5	62018	36913.5
K02058	4170.57	15703.5	11480.5	11937.5	8079.5	9709.01	4846.69	26695.3	17429.5	12654.5	38263.1	23916.1	10656.4	11048	8608.95	7936.74	7435.5	16201.7	10135	11509	10093	44441	18223.8	4520.4	15878.5	21869	11262.3
K02062	166.83	534	758	828	868	941.67	162	1760.67	897.5	1295.25	10523	3883.67	2013	676	736	609	1942.5	2457.17	1486	1548.5	2027.67	1124	1049.67	1429	2242.5	4635	1533.5
K02063	164.83	1225	1525.5	1113	897	850.67	163	1563.17	839	1210.25	10809	4046.67	2034.5	762.5	894	820.5	2071.5	4627.17	2240	1598.5	2043.67	739.5	600.67	1362.5	881.5	2320	655.5
K02064	164.83	1146	1026.5	831	841	850.67	153	1537.17	834	1188.25	10682	3933.67	2034.5	728.5	872	777.5	2058.5	4489.17	2213	1548.5	2027.67	739.5	570.67	1298.5	830.5	2278	644.5
K02065	9778.18	21073.6	17601.9	15428.6	10848.6	14114.2	16649.8	36714	20661.8	19903	37296.1	26786	20785.3	28315.5	29844.6	34763.4	21841.2	28873.9	30997.8	16261.2	5994.21	17088.4	15889.8	15691.3	22646.5	19324.5	23996.3
K02066	10905.8	25117.6	20128.6	19206.6	12110.3	17257.8	20379.8	41787.3	27021.8	25662.9	39646.6	29790.5	26662.3	38033.5	37787.6	41234.1	28347.7	33526.3	33646.3	18616.7	7724.05	20853.2	24937.9	20510.8	36120.5	29598.5	32775.3
K02067	9713	24396.6	16236.4	14874.6	10804.3	17747.6	17951.8	41526.8	24056	21773	37322.6	27443.1	24874.7	29164.5	30160.3	35750.9	24395.7	36709.8	34660.3	18202.2	7551.06	19393.9	25414	15950.8	29008.5	26183.5	29106.5
K02068	1809.41	4269.96	2337.66	3068.25	1713.5	452.33	1566.35	3034.68	1710.2	1533.25	12330	6529.86	1467.25	3294.5	5131.39	2070.91	550.33	297.66	990.34	3259.03	2299.5	3220.5	4132.3	2119.4	2747	5572.5	1809.08
K02069	3382.41	8953.96	4415.66	6913.25	3407.17	2720.33	2467.35	18822.7	11859.7	8443.25	14528	10865.4	5965.25	4690.5	6763.39	6261.91	868.33	4481.66	1809.34	7060.2	11143.7	6345.5	4596.47	8273.4	4917.5	6593.5	2680.58
K02071	4553.77	17906.8	17406.4	21282.3	12407.6	7566.11	4014.5	27362.8	22848.9	11196.2	58250.6	37583.3	9677.73	27292	9039.64	8031.42	3433	13100.4	4678.1	18419.5	20456	27272.2	16192.8	13527.3	16057.5	20662.5	9333.08
K02072	4915.77	18996.1	18826.7	22223.3	13709.4	8784.11	4356.5	29398.8	23205.1	11313.7	64394.2	41408.1	9048.23	27282.5	10055.6	9369.42	3433	13326.4	4678.1	19301.7	20914.5	27375.2	18137.6	13861.7	16160	22299.5	9395.08
K02073	5234.2	20113.9	21826.1	25346.2	16745.2	10378.4	3653.3	32474.7	24396.4	11744.3	84828.3	52296.4	9869.23	27560.5	11616.5	9542.02	4012	12082.6	4818.4	20857.7	21518.3	38015.3	22214.4	14411.1	16286	23218.5	11641.1
K02074	2431.6	7104.3	5729	7429.8	5162.1	4183.47	1632.8	19461	12785.3	8577.1	22601	15644.8	4839	2373	4031.55	4540.6	2930	7971.8	5500.3	6630	6106.1	12685.2	7541.3	942.9	4840	3658	6870.5
K02075	2401.6	7320.3	6175.33	7431.8	5449.77	4265.47	1569.8	20246	12962.3	8550.1	22582	15944.8	4856	3036	4050.55	4510.6	1276	10672	5115.97	10351.7	7571.43	13242.2	7385.3	908.9	4656	3535	7085.5
K02076	514.33	1954.17	1493.5	2087	587	27	133.19	367.67	2510	656.83	1120.67	1576.33	1006.91	9886.5	398.06	578.24	62	958	34	3939	7976.5	1325	532	7348.5	964.5	3106	242
K02077	3704.6	9483.8	6926.33	8374.8	6180.77	6056.47	3752.3	23903	18241.8	13454.6	23532	17045.8	10118.5	10808.5	9887.55	7813.1	9847	13824	9796.97	10844.7	8033.43	15007.2	10299.3	3029.9	12679	9028	11142
K02078	17643.1	40375.4	45050.9	39694.2	23032.7	25081.8	27774.3	72887.1	53357.3	47560.9	74492.9	60276.5	42980.1	70937	60550.1	61144.4	37592	40592.2	42749	31125.2	24399.5	49702.8	34896.8	41907.7	58474.5	47515	47888.8
K02079	0	0	0	0	0	0	0	0	0	0	439	0	0	0	0	0	0	0	0	0	0	0	0	0	0	0	0
K02081	160.83	1975.5	278.5	490	136	1790.67	637	3322.67	2465.5	685	1018	453.17	933	3796	2409	471	412	4676.67	890	3682.83	4817.17	2548	1454.17	422	1427	1201	720.84
K02082	152	1262	1479	429	490	588.17	241	846.17	1577	390	658	152	44	6626	1521	116	117	376	0	156	25	104	839	1219	231	646	11
K02083	512	2495.5	1179	1286	1150	1039.67	352.5	1690.67	5192.5	1965.5	11321	4090	2264.5	18275.5	559	344.5	1221	1996	1650.5	3709	8823.5	2168.5	1440	9094	2086	6771	3552
K02086	806.66	3184.84	2966.5	3885	997	35	213.52	450.34	2553	828.16	1862.34	2844.66	1132.91	9899.5	733.39	1239.57	132	1031	88	4075	8080.5	1594	811	7604.5	6730.5	5014	886
K02099	507.75	2512	528.5	796	857.67	149.67	97.36	1052.09	2956.33	811.92	10236.2	4219.5	1198.91	16107	338.73	134.91	0	604.67	29	901	4812	501	188	7616	513	438	636
K02100	57	405.5	0	0	12	193	0	218.5	290	140	55	122	185	1108	20	0	14	18	0	63	51	0	0	80	58	0	0
K02101	30	222	0	0	0	14	0	57	21	0	48	67	54	0	0	0	0	0	0	0	0	0	0	0	0	0	0
K02103	134.92	976	309.5	418	128.67	41	122.36	450.92	871.33	279.92	371.75	279.83	550.41	6859.5	149.73	141.41	31	334	0	848	4714	501	187	6222.5	884.5	229	485
K02106	1961.6	6446.8	5071.71	6879.8	4180.96	2976.13	1018.8	18136.7	11268.1	6975.6	12443.6	11900.2	4767	1591	2835.69	3985.27	71	1225.47	219.8	5053	3904.77	10528.9	4734.8	405.4	2767	3325	915.33
K02107	1172.92	2441.33	1939.33	263.33	637.5	35	1369	1100.92	273.33	348.92	1038.58	810.83	256	398	4508	1311	0	138	316	220	86.5	1122.5	113.5	848.5	568.5	476.5	555.83
K02108	12826.8	24311.8	24173	22229.9	11717.5	14377	19232.6	50220.2	40540.8	38297.4	34486.3	29638.9	34022.9	53956	38445.2	44654.2	27711.2	25556	28945	20415.8	20337.4	24767.4	16820.5	32498.4	36027.5	31316	28990.8
K02109	15761.3	27172.8	26387.4	22996.9	12288.1	17852.8	21435.6	61299.2	47284.7	44081.2	35801.3	32152.4	40484.9	61073.5	41335.5	50791.7	34418.2	29044.1	35861.7	25125	22673.8	26249.2	19995	34493.9	40406	36230.5	38156.6
K02110	12704.8	24117.8	25352	22974.9	11873.5	14310	19379.6	50057.2	39136.8	37950.4	34881.3	29999.9	34013.9	47335	38465.2	44771.2	27550.2	25349	28915	20376.8	20124.4	25023.4	16961.5	32299.4	36665	31324	29708.8
K02111	12701.8	24083.8	24855	22538.9	11761.5	14266	19252.6	49995.2	39098.3	37937.9	34599.3	29761.9	34013.9	47298	38465.2	44712.2	27550.2	25320	28907	20376.8	20124.4	24934.4	16940.5	32047.4	36515	31230	29422.8
K02112	12813.8	24290.8	25031	22618.9	11824.5	14228	19232.6	50100.8	40491.8	38311.9	34739.3	29891.9	34013.9	53818	38465.2	44712.2	27550.2	25699	28915	20716.8	20833.4	24970.4	17136.5	33287.4	37071	32089	29398.8
K02113	10420.2	23110.3	21739.9	21009.4	11089.6	13459.6	16116.5	47961.4	34709.6	28963.9	33422.5	28450.4	27358.6	42515.5	29578.9	37618.5	24166.8	23861.3	25720.6	20079	19876.4	24044.4	16671	29776.9	35003	29925.5	28073.9
K02114	12670.8	23945.8	24819.5	22511.9	11754.5	14240	19196.6	50032.8	39021.8	37758.9	34592.3	29785.9	33929.9	47216	38401.2	44548.2	27371.2	24508.6	28997	20473.8	20189.1	24948.7	16940.5	32047.4	36488	31197	29382.8
K02115	12701.8	24072.8	24855	22538.9	11761.5	14228	19232.6	49979.8	39056.8	37937.9	34599.3	29761.9	34013.9	47298	38465.2	44712.2	27550.2	25320	28907	20376.8	20124.4	24934.4	16940.5	32047.4	36515	31230	29422.8
K02116	4714.58	14643.3	10039	11213.1	7117.63	6887.63	5230.14	27784	17387.1	12273.7	25111.1	19520.2	8958.09	17406	6399.91	10376.9	4984.16	14406.8	13302.3	8472.33	10646.1	11985	9972.97	9495.4	7389.5	8678	9781.83
K02117	1280.92	3321.33	6550.33	3100.83	1399	98.33	5114.5	1461.09	332.83	602.92	3289.08	2731.33	608.17	1972	13511.3	8298.5	75	1126	833	664	396.5	2713	1556	5748.5	6245.5	5331.5	6804.33
K02118	1280.92	3321.33	8178.33	3725.83	1590	98.33	5124.5	1461.09	332.83	602.92	3409.08	2844.33	608.17	1972	13511.3	8328.5	75	1237	833	724	396.5	2805	1556	6072.5	6299.5	5331.5	6825.33
K02119	1172.92	2448.33	5441.33	1780.83	1082	47	1593.5	1156.42	360.83	437.92	1609.08	1315.33	432.5	683	4655	1717.5	0	508	337	486	239.5	2032	1268	3471.5	4506.5	3326	5075.33
K02120	1280.92	3321.33	8197.33	3755.83	1590	98.33	5124.5	1461.09	332.83	602.92	3409.08	2844.33	608.17	1972	13511.3	8328.5	75	1237	833	724	396.5	2805	1556	6072.5	6417.5	5517.5	6898.33
K02121	1278.92	2893.33	6129.83	2887.83	1329	93.33	4942.5	1424.09	325.83	570.92	2966.08	2566.33	417.67	1734.5	11851.3	7772.5	45	985	659	518	296.5	2394	502.5	4638	2952	2870.5	2607.33
K02122	1172.92	2527.33	6001.33	2032.83	1138	40	1611	1156.42	317.83	417.92	1741.58	1428.33	380	762.5	4677	1775	13	646	364	536	281.5	2032	1342	3540.5	4465	3306	5085.33
K02123	1280.92	3138.33	7638.33	3397.83	1527	98.33	5103.5	1435.09	327.83	571.92	3268.08	2731.33	608.17	1875	13489.3	8199.5	62	1099	806	674	380.5	2793	1526	5989.5	6184.5	5142.5	6490.33
K02124	1280.92	3321.33	6545.33	3100.83	1399	98.33	5114.5	1461.09	385.83	603.92	3289.08	2731.33	617.17	2064	13511.3	8298.5	75	1126	833	664	396.5	2701	1556	5729.5	6208.5	5217.5	6520.33
K02137	9	0	20	32	27	56	9	52	0	153	0	0	0	0	0	0	226	0	0	0	0	414	571	201	1441	2357	889
K02160	10432.3	17465.3	15793	14162.4	8557.64	10582	12091.5	29728.3	30751.8	27861.6	28522.2	21012.5	25623.1	56403.5	25891.9	27956.5	23156.8	18666.5	24005	15585.5	18771.9	27055.2	18195.8	28346.4	22070	25820.5	21074.8
K02164	271.6	1273	1554	1714.8	1984.1	1459.8	113.8	2327.3	510.6	70.1	8127.2	4435.6	183	0	1467.8	180.6	0	617.8	13.8	1040.8	514.6	317.2	645	0	771	590	647
K02167	318.6	1610.8	3161.71	3679.8	3246.96	2142.8	166.8	3898.23	1505.8	196.6	20469.6	11257.2	309	1904	1410.94	49.27	30	362.8	58.8	1666	481.6	9497.2	4055.8	130.4	58	0	0
K02168	561.2	3679.6	5599.13	6371.6	5461.28	3317.6	466.6	6175.39	2332.6	698.2	29625.7	16780.9	1092	119	3217.02	463.54	200	1370.1	773.6	3463	2683.7	10129.4	7815.6	856.8	837	2009	677
K02169	1696.26	6240.13	4966.7	5029.14	4596.47	3568.3	1753.79	8063.49	2780.47	2142.6	21266.1	12195.2	2225.84	2620.5	3216.02	924.44	3006.83	11073.1	8908.14	6985.17	3195.27	10411	7075.8	956.4	3191	2153.5	7529
K02170	1257.76	3965.13	4460.37	3937.14	4054.13	2695.8	601.79	6603.74	2307.47	1744.6	21114.6	11951.7	1818.84	2471.5	1696.27	726.94	1891.33	5465.79	7445.97	1933.5	1132.27	9698.7	4656.8	656.4	1666	1136.5	3724
K02171	103.84	343	924	504	45.34	30	116.5	431.84	214.66	113.84	300.5	218.66	352	207	174	465	140	258	108	441	342	510	766	429.5	12022	4420.5	1637
K02172	42.92	295	130.5	94	31.67	14	0	268.92	121.33	10.92	75.25	70.83	111	99	0	0	0	72	0	169	134	0	238	0	280	331	0
K02173	12.92	22	130.5	2	13.67	0	0	69.92	2.33	0.92	27.25	3.83	1	0	0	0	0	0	0	0	0	0	0	0	0	0	0
K02182	866	2229	1281.5	538	511	795	97	1420	8688	2678	688	941	542	30700	259	65	1815	5013	2716	1543	335	1171.5	2832.5	7351.5	3838	8335	2910.5
K02183	0	0	0	0	0	29	0	17	0	0	0	0	27	0	0	0	0	0	0	0	0	0	0	0	36	0	0
K02184	9	0	20	32	27	56	9	52	0	153	0	0	0	0	0	0	226	0	0	0	0	414	479	201	1441	2357	889
K02188	1980.08	4205.49	5220.17	2708.75	2572.66	2596	2019.66	5677.86	3806	2017.17	10232.5	7077.36	2102.34	10445.5	7233.47	2457.17	880.33	2113.83	1451.34	2975.16	5576.17	11378.8	5232.5	9666.5	12814	8134	11429.9
K02189	2154.68	4930.62	6354.2	5076.88	3717.79	3405.63	2349.46	8198.33	4892.8	2558.02	12971	9862.56	2249.01	10525.5	7879.35	2473.77	1429.33	3798.3	2073.14	4890.83	6376.94	12040.4	9210.8	10003.4	15217	11951	14943.9
K02190	208.92	633	1579.5	140.5	426.67	83.67	28	1327.09	341.33	129.42	248.25	88.83	258	300	45	93	128	304	64	286.5	155	41	445	155	948	1258.5	1188.5
K02191	1172.92	2441.33	1922.33	305.58	660	68.67	1373.5	1163.09	280.33	354.42	1144.58	912.83	277	409	4518	1314	0	213	316	318	103.5	195.5	817	464	2983	1949.5	3688.58
K02192	1575.01	5745.46	4661.2	4339.81	4117.47	3402.8	1653.45	7799.58	2250.47	2779.52	18895.7	9266.56	2660.01	1489	3188.77	724.94	2773.66	7906.29	6733.64	3274.33	1713.94	9603.53	5659.8	4.4	727.5	291	465
K02193	6002.26	8703.29	6729.87	5964.8	5202.79	7175.63	6894.46	17619.7	15811.3	19899.1	23544.9	15667.2	16283.3	21412	18151	16518.3	17527.8	10525.5	16330.6	3914.33	2122.6	11841.5	9114.8	4150.9	11890	11283	12484.7
K02194	5726.26	8477.79	6673.87	5954.8	5212.79	7584.13	6648.46	18700.2	16142.3	20190.1	23473.9	15593.2	16033.7	21232	18044.8	15799.9	17253.8	11177.5	15335.6	4126.33	2142.6	11852.5	9107.8	4131.9	11811	11360	12477.7
K02195	5817.26	8563.79	6749.87	5998.8	5219.79	7897.13	6693.46	19560.7	16542.8	20569.1	23512.9	15742.2	16327.7	21396	18179.8	16045.9	17473.8	11105.5	15674.6	4126.33	2153.6	11875.5	9134.8	4212.9	11931	11370	12357.7
K02196	1086.76	3143.46	3872.54	3908.47	3786.46	3384.3	503.46	6884.74	2783.97	1759.1	20798.1	12174.7	1495.34	1106	1706.52	638.27	1942.83	4993.96	6928.14	2244.33	1045.6	9943.7	5535.8	568.4	2877	4279	7822
K02197	3395.26	7640.79	6454.87	5886.8	4966.79	6993.13	3843.46	16992.7	11842.8	11012.1	22899.9	14977.2	8479.67	16794	9629.85	8760.94	13306.8	11128.5	12063.6	4126.33	2116.6	11783.5	9107.8	4212.9	11748	11111	12318.7
K02198	5811.26	8523.79	5758.87	4736.8	4927.79	8007.8	6602.46	19594.9	16624.8	20534.1	23136.9	15310.2	16321.7	21206	18050.8	15902.9	17457.8	11042.5	15599.6	4000.33	2100.6	11505.5	9018.8	2946.9	9836	9282	11302.7
K02199	2419.26	4765.96	5004.54	4460.47	4341.46	6335.97	2095.46	13242.4	8751.97	8304.1	21809.6	13558.2	7378.34	8347	7886.02	4307.27	13463.8	9868.46	9734.64	3555.33	1703.6	12133.2	9917.8	2094.9	12400	13205	12866
K02200	4370.02	10622.4	8914.08	7885.94	7694.92	9885.76	3232.92	20867	13640.1	11568.2	33163.6	23101	9950.68	17171	10540.8	6656.54	14507.7	17151.4	19330.8	6836.66	3373.2	20842.6	14004.6	3213.3	10684	10568	17840.7
K02201	969	1923.33	1014.83	523.33	324.83	12	1371	138	60	257	1070.33	966	219	55	4522	1308	13	204	343	178	54.5	195.5	750.5	492.5	2602.5	1617.5	3035.83
K02203	332.6	1567.8	3043.5	3321.8	2587.1	1709.8	181.3	3406.8	1223.8	246.6	10453.5	7786.8	493.5	138.5	1409.8	174.77	146	1219.3	69.8	1512	481.6	9528.2	4055.8	146.4	43.5	44.5	46
K02204	1572.09	6775.63	4746.54	4642.14	3882.3	4548.96	2037.79	10405.6	4429.81	2545.93	11113.1	9432.06	2197.34	3889	3464.52	692.61	3125.33	11089	9778.97	4003.83	2050.44	10086.4	8904.8	642.4	3751	4977	8820.17
K02205	284.33	1204.67	1767.8	1868	498.8	29	31.33	87.67	206	173.33	1057.47	1356.93	62	1853	252.33	441.33	31	170	0	425	4792	537	196	6134	556	488	0
K02217	1945.5	4631.83	5560.33	4012.58	2313.33	1838.17	6640	6479.67	3391.5	2572	13964.8	7179.5	3203.83	9468	16131.8	13739.7	371	3689	1270	3620.17	1865.5	3883	962	8312	5916.5	6077.5	4997.58
K02221	9551.34	20647.8	18583.2	17262.9	10147.6	11276.8	11991.5	39114.1	34084.3	31199.6	30710.5	25349.6	27725.8	44542.5	23908.1	28054.2	21045.3	19353.8	23104.6	16415	19027.4	20029	15798.5	22163.9	23155	22544.5	22409.6
K02224	5319.51	12529.8	10007.5	7621.05	5767.63	6813.3	7256.29	17091.7	14910.3	9883.27	16222.5	14034.7	10378.7	28008.5	18955.3	11008.4	9690.83	13651.6	12500	6765.66	7831.61	16968	14236.5	16337.4	31877	23319	23728.6
K02225	627.6	3171.47	3553.04	3860.47	2947.3	3437.8	742.13	6862.98	2841.8	1099.6	10758.6	8660.23	1089	1054	3102.69	255.6	890	2164.13	2865.63	2200.67	1293.77	10011.7	7384.8	568.4	2829	4106	7893
K02226	2738.68	8872.13	7270.87	6509.89	4763.97	4509.3	3237.79	11784.4	7643.3	6497.02	12942.3	10071.6	6359.17	11405	4983.6	4778.61	5558.33	10155	7941.47	7894.5	9796.44	23309	9714.3	11207.4	5115.5	7351	5321.25
K02227	4907.51	15010	9676.2	7292.22	5935.47	7253.8	5887.79	17969.2	11813.8	8800.27	15427.6	13320.7	9334.67	21904	12100.4	8759.94	8698.83	18085.8	18692	9598.33	11057.3	16146.9	12672	14044.9	20239	18791	18938.4
K02228	351.43	1693.8	3231.21	3463.8	2667.96	2900.8	537.8	5560.23	2754.8	692.6	10758.6	8246.9	1040	458	1676.69	131.6	737.5	1626.97	1630.3	2044.5	842.77	10404.2	7138.97	514.9	3387.5	5247	4421.5
K02229	599.6	2032.8	3331.21	3534.8	2711.96	3125.8	596.8	5999.23	3427.3	1330.35	10908.6	8459.23	2010	910	1780.69	312.6	1212.5	1740.3	2295.3	2204	1017.6	10105.2	7452.3	664.9	3646.5	3905	7323
K02230	2840.59	6984.61	4494.69	4279.12	3474.11	4973.3	3438.46	10155.9	4472.97	2817.35	12768.2	10740.4	2838	2337	12234	3082.94	2223.33	3821.13	4873.64	2807.16	1153.77	10763.2	8624.47	1158.4	6877.5	8722	11123
K02231	2704.51	8868.63	8124.87	6466.89	4811.97	6577.3	2430.79	16120.9	10805.3	6572.52	13550.3	11792.2	8027.17	17510.5	4944.35	4409.11	7317.83	10840.1	10713	8715	10766.1	15627.5	11684	13798.9	16110	14795.5	15712.8
K02232	4326.51	12610.5	8457.2	6524.22	5491.8	6454.3	5492.79	16027.4	12219.8	8129.27	15116.6	13016.7	8028.17	24799.5	10444.4	8589.94	6903.83	13601.1	12864	8708.5	10534.6	15796	11934	14620.4	19822	19009	18631.4
K02233	4905.51	12717	10939.7	9257.22	5984.8	7265.3	5957.29	17812.4	13255.8	9744.52	16417.2	14641.7	10591.2	22293.5	11338.4	11127.1	9776.83	11391.1	13695	9064.33	10814.6	16898.5	12867	17313.9	22704.5	20548.5	20938.4
K02234	816.26	2614.46	3558.04	3527.47	2740.96	3125.8	660.46	6374.4	2935.97	1710.1	10786.6	8676.23	1204	1054	1801.02	481.94	1276.83	2350.96	3014.64	2077.33	751.1	9911.7	6843.8	568.4	2829	4106	7893
K02236	456.33	2039.67	1471	2078	563	41	110.69	347.67	2107	517.33	1168.67	1555.33	907.91	7241	398.06	447.24	62	659	34	3077	7397	1230	532	7265	883	3106	242
K02237	8232.67	17212.3	16732.4	17596.9	9338.14	9023.63	10281.5	34542.9	29020.1	27368.9	30110	23631.4	24409.8	30075.5	22845.8	23215.8	17555.3	16300.6	17371.1	16363.5	18423.8	21184	13249	21633.4	27951	21878	16860.4
K02238	12746.1	25001.8	23810.9	21459.1	11891.8	14171.6	18747.5	50760.8	38737.5	36839.3	34461.2	29593.7	33493.1	46602.5	36582.9	43718.5	27796.8	24599.3	30052.6	19696	19772.4	24546.9	16614.5	31155.4	36390.5	31083.5	29559.2
K02239	214	734	324	442	144	27	42	318	2113	531	478	314	264	9818	4	128	45	797	34	1468	5185	621	336	7208	385	456	242
K02240	490.33	1866.67	1807	2203	575	30	159.69	310.67	2300	630.33	1212.67	1615.33	1014.91	9627	481.06	667.24	118	729	88	3308	7558	1499	766	7579	6707	5014	674
K02241	90.92	365.5	544.5	264.5	26.17	27	234	360.92	437.33	182.42	251.75	220.83	308.5	2220.5	108	390	84	202	75	393	350.5	1487.5	756	1265.5	7020.5	3079	1649
K02242	600.25	2019.67	2855.83	1980.25	946.84	36	94.69	1164.59	2132.33	621.25	1262.92	1483.16	761.91	7203	412.06	493.24	0	1631.17	30.67	6433.67	8711.33	1809	517.5	7259	1065.5	3387	383.75
K02243	396.33	1422.67	1422	1703	554	8	89.69	161.67	1907	507.33	1065.67	1394.33	703.91	6913	394.06	452.24	0	451	0	2633	7206	1219	442	7317	798	3106	41
K02244	396.33	1422.67	1453	1931	554	8	86.69	161.67	1907	507.33	1065.67	1421.33	703.91	6913	394.06	447.24	0	451	0	2633	7206	1205	442	7243	776	3106	30
K02245	396.33	1422.67	1462	1931	554	8	89.69	161.67	1907	507.33	1065.67	1421.33	703.91	6913	394.06	452.24	0	451	0	2633	7206	1219	442	7317	798	3106	41
K02246	112	218	316	325	132	8	0	112	1510	387	423	192	658	6913	0	0	0	358	0	2353	6522	1169	246	7106	220	2618	30
K02248	112	218	316	325	132	8	0	112	1907	387	423	192	658	6913	0	0	0	358	0	2449	6522	1169	246	7106	220	2618	30
K02249	112	218	151	61	63	0	0	91	1421	374	133	117	0	6817	0	0	0	286	0	156	318	0	0	1145	0	397	0
K02250	904.66	3063.34	2914	3691	1120	8	173.38	414.34	5083	1335.66	1922.34	2884.66	1407.82	18462	788.12	894.48	0	1188	0	5302	10359	1909	651	9670	1552	6550	30
K02251	107	444	327	192	12	22	70	149	533	123	147	194	311	3610	87	215	70	137	54	318	206	255	324	262	5909	1908	633
K02254	0	0	165	232	51	8	0	21	118	27	311	75	0	390	0	0	0	0	0	120	4346	501	233	5961	0	59	30
K02258	1430.76	6042.13	4591.87	4536.14	3607.8	4757.63	1951.79	10659.3	4061.47	2640.1	11085.1	9272.73	2579.34	2138	3478.52	598.27	3405.83	10198.5	9289.47	3498	1907.94	10058	7402.8	568.4	2877	4184	7995
K02259	7736.75	18752.8	9231.04	10816.1	7055.8	11957	7123.98	41096.3	29353.3	24556.5	17139.2	18663.1	21399.1	26376.5	15976.4	16737.3	20308.3	17897.6	20304	13802.8	16781.6	7428.86	12925.5	12353.9	20206	19170	20188.2
K02274	13355.9	26141.6	14809.2	15292.8	10069	16839	17385.8	50603	43631.8	40776.6	27404.2	26512.3	36704.5	56481	41256.6	42218.8	34474.2	22321.3	30174.8	18140.8	29573.5	12133	16129.6	30233.4	30200	30275	24867.2
K02275	13749.6	28054.6	15280.8	15926.8	10422.3	17618.1	18348.8	52983.2	45648.3	41443.2	27516.2	27210.8	37214.3	60094.5	43179.3	42425.9	34884.2	24125.3	31812.3	18234.7	25648.6	11511.7	18413.5	24889.9	30135	31610	30289.5
K02276	13801.6	24655.1	14508	13107.8	10372.1	18993.3	16824.1	56183	40397.3	40269	31648.7	27388.8	34724.1	36269.5	37684.2	39532	31504.7	23302.5	30175.1	16088.7	17580.6	8554.19	12029.5	14299.9	19017	20121	17509.5
K02277	4015.66	6335.67	2423.67	2616	1371.67	1870.66	4208.69	7517	7954.68	7462.66	2507.67	3561.66	7362.41	15222.5	5841.56	11658.4	9180.5	1310	6820	3846.5	8135	1534.66	595	8554	1834	3957	1415.66
K02278	1407.26	7084.8	5193.05	5103.14	3523.13	4779.3	2079.79	10350.3	6073.81	2930.93	11356.3	9359.59	2331.67	10516.5	4879.33	798.27	2681.33	6498.96	4149.8	3032.5	1854.77	11186	8072.8	2321.4	3273.5	4782.5	8656.33
K02279	5101.09	15957.3	9809.84	12864.1	7053.27	8720.3	4951.79	41692.4	26852.3	19924.7	15733.7	18199.8	14185.2	8477	13461.7	11684.3	8391.83	8876.13	6020.8	4764	3120.94	13816	13370.5	3349.4	20923	14713.5	14279.8
K02280	1350.26	6711.1	6875.54	6674.14	4140.47	5703.3	2213.79	11387.9	5222.01	2731.43	13469.7	12706.8	2566.67	1288	5114.19	834.77	3003.33	6713.46	4725.8	3680.7	1827.27	19722	13702.6	717.8	2974	4732	8252.33
K02281	271.5	909	332	202	99	2245	406	4520.5	2043.5	1090	206.5	986.5	786	925	292.25	183	1119	1653	1505.5	672	483.5	446.5	2806	564	2829	4431	7822
K02282	6964.59	16698.3	9381.34	12454.1	7062.27	9138.47	6812.79	43992.9	30097.5	27074.2	15822.2	18469.3	19244.2	15473	17172.7	16463.8	8252.33	8374.63	8419.3	4457	2920.94	12470.7	9907.47	3574.4	9465	9434	10602.5
K02283	12039.9	30415.3	19064.8	25340.1	12208.3	15862	12440.3	81919.9	61105	49842.4	24543.7	31748.5	38853.2	36676	29145.7	32375.8	21181.8	21574.3	16191.8	17298.8	18667.6	25427.7	21400.1	17693.4	42208.5	31681.5	27317.8
K02291	6071.65	11545.8	5287.5	6084.67	4264.01	7551.33	8776.02	18012.2	16706.3	18834.2	15209.2	11872.7	17214.9	16621	19076.8	16109.9	18064.5	13036.5	18611.3	3472	2479.18	3420.66	10384.8	4264.5	16018.5	14800	17125.8
K02294	101	87	104	103	48	65	64	180.5	224	144.75	101	121	179	67	42	123	245	219	131	109	98	69	586	300	1503	999	3575
K02297	695.6	4505.8	3624.71	4906.8	4123.13	3701.47	1995.8	6247.65	3347.3	651.6	22400.6	13467.2	726	2211	3200.69	254.27	740	2168.47	1196.8	2111	805.27	9543.53	9070.8	209.4	116	494	385
K02298	639.6	4182.8	3640.71	4908.8	4130.13	3742.47	1995.8	6352.65	3063.3	454.6	22373.6	13347.2	451	182	3196.69	254.27	726	2101.47	1252.8	1961	709.27	9543.53	9025.8	27.4	0	494	173
K02299	1589.6	6959.3	3818.71	5017.8	4479.13	3973.47	2769.3	6927.15	4586.3	3004.1	22934.6	14202.2	2273.5	5462.5	4502.69	2514.77	4786	2413.47	3385.8	2288	886.27	9543.53	9123.8	209.4	281	494	385
K02300	708.6	4627.8	3660.71	4966.8	4141.13	3738.47	2019.8	6393.15	3847.3	757.6	22414.6	13467.2	783	4201	3208.69	254.27	802	2386.47	1196.8	2535	916.27	9543.53	9115.8	209.4	223	494	385
K02302	3127.09	9739.13	7373.87	8030.14	6486.13	6937.47	1947.79	26902.4	14987	10529.4	33600.6	20851.4	8920.34	3894	3770.02	5100.94	4228.83	10170.5	10356.5	5241.17	3453.94	11095.2	9942.47	1762.9	7082	8266	9935.84
K02303	4509.2	14852.8	8726.9	11243.6	8374.1	10239.4	5739.93	31171.1	19912.9	11012.7	32773.3	22757.2	7393.16	18034.5	14160.4	7333.04	3157	14902.3	5444.6	11482.8	13665.9	12719.7	11714.3	16416.4	8124.5	8278.5	7631.83
K02304	3686.25	6098.83	7871.33	5657.58	2486.67	2419.83	7613	7085.25	11097.7	7772.75	5917.08	5864.16	8103.83	29734.5	18403.8	15007.3	9074.5	5108.17	5204.17	7762.17	8628.33	5588.83	5516	16877	23576.5	16318	15655.9
K02305	341.6	1297	2051.33	1956.8	2035.77	1347.13	289.8	2409.47	645.6	396.6	8228.2	4489.6	1034.67	390	1847.13	796.6	332	3207.47	102.47	5432.47	2196.93	951.2	297	237	6126	1988	726
K02313	12637	24580.3	24749	22847.9	11752.1	14726.6	19443	51615.7	39746.1	37811.8	34828	30026.7	34644.6	48116.5	40608.9	45908.7	27645.8	24370.3	28886.6	20509	20196.9	25273.9	17323	33093.4	43112.5	34181	32380.4
K02314	13290.2	26586.1	28496.8	24364.9	12284.9	14694.6	19785	50720.8	40764.3	39409.9	36061.9	32560	35735.6	54259	40869.2	46522	29377.8	25220.3	30549.6	22031.2	29666.4	35902.9	22027.8	43950.8	36766.5	31111.5	29643.4
K02315	5385.42	3026.8	3719.63	2503.75	2027.25	2820	5177	10301.7	11793.5	17062.4	12515.3	6660.32	15195.5	12973.5	16062.9	14043	13891	1035	7624.5	1424.2	5522	3780	4943.3	8454.4	14289	8152.5	5873.25
K02316	12474.2	23979.3	23951.4	22200.9	11607.1	14258.6	19036	49578.9	39128.1	37336.9	34431	29530.9	33901.6	47382	38371.9	44613	27282.8	24234.3	28543.6	20270	20049.4	24793.9	16796	31803.4	36230.5	31055.5	29306.4
K02317	0	0	126	363	674	15	6	0	118	0	9556	3287	0	0	0	0	0	0	0	0	0	0	0	0	0	0	0
K02319	1938	3850.83	2024.33	941.33	608.33	12	2742	242	68	471	2008.33	1808	219	252	9039	2616	26	342	686	250	83	203	795	568	2836	1896	3149.33
K02322	969	1923.33	1054.83	552.33	330.83	12	1371	138	60	257	1084.33	977	219	153	4522	1308	13	204	343	183	54.5	195.5	750.5	496.5	2602.5	1617.5	3035.83
K02323	969	1923.33	1054.83	552.33	330.83	12	1371	138	60	257	1084.33	977	219	153	4522	1308	13	204	343	183	54.5	195.5	750.5	496.5	2602.5	1617.5	3035.83
K02334	10796	17326.2	10734.5	8997.17	5060.51	10341.2	15660.5	28432.6	23940.8	28166.8	8113.33	10107.3	28136.8	32787.5	30910.3	31075.3	27228.3	17964	27732.3	12914.5	13998.3	9267.32	14221	20692.5	28774	30771.5	31642.8
K02335	14297	30953.8	26536.4	26758.9	13730.8	18124.5	21412.3	68246.9	51052	45127.7	36716	34290.1	40112.5	49181	42270.6	49074.9	28635.8	29335	31723.6	24424.8	25019.1	27918.2	18848.1	32749.4	41026.5	36905.5	31487.6
K02336	495.6	3584.8	3508.71	4625.8	3714.63	2028.47	1651.8	3450.4	964.8	54.6	20647.6	11137.2	199	70	3070.94	1929.6	482	1313.8	701.8	1615	507.6	9695.2	5299.8	425.4	2356	1339	3083
K02337	12632.2	24566.8	25842.4	22952.9	11856.1	15453.6	20138	52371.4	40484.1	37705.9	34811	30106.9	34389.9	47312	39327.2	48754.7	27152.8	24810.3	28397.6	21542	19851.4	24965.9	16701	32358.4	36405	31246.5	29582.4
K02338	12451	23979.3	23933.4	22202.9	11616.1	14195.6	19011	49794.9	38997.1	37149.9	34431	29535.6	33794.6	47363	38307.9	44503	27086.8	24265	28543.6	20437	20169.9	24793.9	17260	31803.4	36496.5	31155.5	29336.4
K02339	1661.59	6661.63	4969.87	4913.14	4545.8	5154.3	2044.79	11474	4438.47	2960.85	21125.1	12756.4	2618.84	2095	3443.52	859.94	3588.83	11555.6	10501.5	3682.5	1907.94	10058	8680.8	568.4	2976.5	4300	8127
K02340	12430.2	23776.3	21144.4	20568.9	11127.1	13970.6	17925	49100.9	38701.1	37127.9	33674	28908.9	33651.6	45926	38178.9	42582	27111.8	22900.3	27881.6	19365	19573.4	23060.9	16470	29453.4	35171.5	29074.5	28105.4
K02341	12472.2	23875.3	23840.4	22080.9	11569.1	14117.6	18961.5	49488.9	38968.1	37305.9	34362.5	29513.9	33971.1	47237.5	38371.9	44557.5	27244.8	24149.3	28532.6	20212	20019.4	24759.9	16833	31532.4	36075	30629	28914.4
K02342	11295.6	37890.1	31907.6	32300.7	19730.9	21459.6	20027.9	71381.8	45992.9	32996	60070.3	52089.3	25299.4	44003.5	37422.5	42251.6	21329.3	48209.9	32218.2	43755.2	36707.3	48711.4	29462.1	39246.7	32909.5	35349.5	27576.8
K02343	12431	23847.3	22025.4	21266.9	11382.1	14053.6	18162	49556.9	39055.6	37503.2	34258.5	29326.1	33863.6	46317	38254.9	43108	27491.8	24499	28292.6	20173	20114.4	24803.9	17258	30757.4	37114.5	33218.5	29851.9
K02344	0	0	126	363	674	43.67	6	34.17	118	0	9995	3287	0	0	0	0	0	0	0	0	0	0	0	0	0	0	0
K02345	0	0	126	363	674	43.67	6	34.17	118	0	10434	3287	0	0	0	0	0	0	0	0	0	0	0	0	0	0	0
K02346	11322.7	27594.1	23572	22323.7	11672	18080.1	16597.2	65805.9	45753.1	34549.9	34442	31823.9	32078.4	42518.5	28808.7	39874.7	22200.3	25742	24754.3	23772.8	20810.3	26311.9	18729	29273.4	42850	34926.5	27345.9
K02347	5759.16	8525.17	6944	7069	2963.17	2752.83	8063.69	8311	13984.3	17241.2	5999.17	6797.16	14798.4	24325	23400.1	17632.4	11642	3063.67	7628.17	7293	9562.33	5390.33	4439.5	15079.5	15335.5	13845.5	10289.8
K02348	985.93	5544.47	6240	6621.8	4491.77	4029.8	1809.49	8254.22	4015.3	1543.43	21375.7	12771.6	2567.91	519	4199.36	1083.84	1020	7729.97	2426.8	7467.33	6366.77	13558	6515.8	1078.9	2780.5	2483	1191.34
K02351	427.49	711.66	287.33	288.67	166.67	619.33	585.66	1375.34	1729.17	1258.25	464	411.17	1980.34	2094	865.33	598.67	929.83	1223.83	929.34	2904.66	7483	1360	3463.5	6118	1566.5	3531	820.84
K02352	224	436	266	122	126	0	0	195	2750	694	162	234	0	9584	0	0	0	572	0	493	17.5	0	1278	2290	46	794	82
K02355	23587.6	41890	43273.1	38487.3	18704.5	23602.8	38510.6	89384.7	69586.3	70222.5	47421.1	45714.2	62796.8	86019	73353.7	91898.2	49088.2	35312.3	49407	25455.7	23246.8	35147.5	25283.8	55753.4	71251	56176	57178.7
K02356	13030.8	24380	22610.7	21929.6	12166.6	14838.6	19288.6	51132.9	39774.3	38300.9	44432.5	32862.9	34675.9	48111.5	38766.2	45332.7	27824.2	24431	29201	20249.8	20063.9	24734.4	17005	31565.4	36225.5	31093	29325.4
K02357	12435.2	23872.3	21858.4	21115.9	11284.1	14017.6	18241	49509.9	38968.1	37314.9	34080	29204.9	33818.6	46206	38215.9	43008	27265.8	23744.3	28307.6	20011	19985.4	24451.9	16734	30602.4	35436.5	29553.5	28571.4
K02358	17047.1	33976.6	28986.5	25017.5	14646.3	18890	23444.5	64894.5	47300.5	46010.1	46581.6	35902.9	43120.9	56858	44212.9	53096.9	38014.2	37548.6	46253.8	22703	22034	26796	20985.6	33889.4	39369.5	34999	35007.5
K02361	958	3445.67	2958.33	2884.67	1717.67	753	4550.33	1342	1894	2299.5	12279	6182	1759.33	5874	9762.33	9901.67	2145	2197.83	2622.33	2252.67	946.17	2590	842	6376	3954	4013	3398
K02362	278.6	1465.8	3035.71	3285.8	2556.96	1494.8	160.8	2786.23	836.8	32.6	10474.6	7671.23	172	95	1337.94	46.6	12	156.8	13.8	1512	481.6	9497.2	4055.8	4.4	0	0	0
K02363	750	2407.67	317.83	436.67	1061.67	227	715.33	542.5	1152	1888.75	10069	3960.5	1297	1411	1057	2016	2001	585.33	2046.33	269.17	584.84	196.5	324.67	43.5	798.5	104	267
K02364	738	2239	272	415	994	80	686	246	1044	1884	10048	3908	1277	1411	958	1947	1965	122	2006	0	0	0	92	0	0	0	0
K02371	1224.25	4454.67	6542	5157.25	2799.17	3566.5	4836.83	7329.59	3997.83	2271.75	9824.92	7219.16	2737.33	7887.5	10585.7	10769	3567	3193.5	1274	5230	4189.5	5637	5215.5	8931.5	13932	13233.5	8498.75
K02372	7251.16	17232.3	18951.5	14699.9	8423.94	10150.1	8844.48	27186.6	19212.1	14445.8	27717.8	20589.8	15644.6	28590.5	16491.2	20155.9	14793.8	17287	21733.1	14873.7	12655.3	17179.4	12131.3	20316.4	22356.5	20036	22015.6
K02377	4718.82	8359	7776.66	6455.34	3069.01	4367	9897.32	13067.2	7889.17	9750.66	5517.67	6992.16	8639.5	16482.5	16180.2	22386.8	8540.83	12803.2	10882.8	7390.34	3567	4458.5	1723	10153	7801.5	6890.5	7133
K02379	9378.92	19645.5	13257.4	13733.7	8365.3	11159.1	12487.8	37646.1	33010.3	30436.2	28663.9	22686.2	24566.3	40272	27086	24621.6	20535.8	16592.6	18753	12752.3	15421.6	17750.4	15579.5	15067.4	23537	19236	18014.4
K02380	634	1527	3342.21	1678	1324.86	490.67	1582.5	703.35	2237	1162.5	11042.6	4713.43	885.5	10285	2115.64	4106.5	1953.5	3062	2382	833	716	715.5	608	3113.5	6777.5	4069	3463
K02381	22	41	27.5	45	34	374	9	812	271	229	460	61	544	55	0	0	488	647	341	174	83	577.5	604.5	255.5	1991	2864	1187.5
K02383	0	0	0	0	0	0	7.5	0	0	0	5.5	0	2.5	45.5	0	14.5	0	0	0	0	0	0	0	5	25.5	44.5	22
K02385	2869.25	7819.17	5677.5	6466.5	2786.17	2562	2328.69	18793.6	14591.8	10419.2	4234.92	6729.16	9209.91	9593.5	7279.06	8069.74	5273.5	2505	1710.5	5349	9695.5	5256	3847	9466	16775.5	11294	8398.5
K02386	2509.26	10386.1	6072.37	6166.14	5301.47	5717.47	4131.79	12521.7	5299.97	4693.6	21810.1	13506.2	3956.34	4239.5	6259.52	4628.77	5406.83	12338.5	11592.5	3785.17	1932.94	10176.5	7485.8	978.4	1862	3980.5	5184
K02387	6123.67	18254.1	14006.7	14425.6	8690.61	8433.47	9820.64	31747.2	21586	15795.2	27073.1	20984.8	13881.4	23364.5	16996.6	18534.2	10496.7	16017.8	14269.6	9782.5	12270.4	16139	12261.3	14136.9	21828	17664	15062.2
K02388	6986.34	21082.8	17283.5	18458.9	10011.1	8958.47	10755	32949.6	23915.3	17930.2	29620	23976.2	15941.8	27799.5	18809.6	22607.2	12660.3	17050.5	17185	10314.2	12559.4	17472	13142.3	19856.9	26311	20804	19186.2
K02389	6474.34	20088.8	13132.5	13459.9	8537.14	8637.47	9347.98	32804.6	22899.3	17528.2	27082	21278.2	15160.8	25036.5	16651.6	19274.2	12978.3	15960.5	15838	9703.17	12222.4	16064	12130.3	13639.9	21599	16753	14473.2
K02390	6875.34	20604.8	17002.5	16986.9	9582.14	8942.47	9774.98	33713.1	24639.8	18329.2	28580	23169.2	16767.8	29435.5	17292.6	20222.2	13607.3	17693	17098	11004.8	12819.4	26686	15186.3	17838.9	25863	21274	18873.2
K02391	1835.09	8550.63	5371.04	6119.14	4969.47	5609.47	3472.79	12074	4763.97	3135.93	21240.1	12786.1	3007.84	2313	5257.52	2374.44	3731.83	11366	9722.47	3508.5	1832.94	10178	7479.8	1221.4	2171	3909	5367
K02392	7576.92	21806.5	20020.2	17931.6	9826.81	8648.47	12668.7	23439	20522.6	17143.3	30197.9	22676.7	17548.7	42034	24727.6	27165.1	20522.8	17915.5	19925.5	13713.3	19337.9	21497	16438.8	29990.9	41782	34431	26307.5
K02393	2991.09	11308.1	8690.04	8894.14	6092.47	6246.47	5884.79	14649.5	6440.97	5898.93	23148.6	14833.1	5551.84	5810.5	9003.52	8568.44	6901.33	12532.5	12039	4021.17	2013.94	11055.5	7846.8	4709.4	5645	6671.5	7562
K02394	3409.09	12186.1	8497.04	8524.14	6025.47	6363.47	6484.79	14878.5	7010.97	6496.93	23236.6	15045.1	5981.84	7668.5	9382.52	10606.4	7662.33	12954.5	13677	4081.17	2039.94	10966.5	7846.8	4457.4	5607	6900.5	7451
K02395	2420.76	11603.1	5184.87	6579.64	5467.64	4585.47	4895.29	9376.16	4047.47	3794.1	21457.1	12522.7	3147.84	4939.5	6862.27	2623.77	4764.33	9570.46	9378.97	2825.5	1447.94	9717.53	7150.8	587.4	954	997.5	1222.5
K02396	6157.51	19276.8	14064.4	14656.4	8763.64	8052.97	9373.98	30702.2	21659.8	16289.4	27401.5	21552.4	13096.8	23800	14373.1	18908	12029.3	15844.5	15155	9758.17	12317.4	16229.5	12302.3	14515.9	22720.5	19682	15715.2
K02397	5320.51	17848.8	11922.9	13491.9	8266.14	7356.47	7015.98	29224.2	20923.3	15180.4	26235.5	20287.4	12105.2	19750.5	13523.8	13295.5	10179.3	15155	12198.5	9451.17	12085.9	15658	13153.3	12490.9	20939	17329	13740.2
K02398	2450.01	10551.3	9997.87	10258.9	6366.14	4125.47	4498.48	10695.8	6007.3	2999.85	23578	14580.9	3323.75	12144	6000.33	5343.01	2974.33	10963.5	8253.97	7133.5	9608.44	13474.5	8381.3	10991.9	11311	9728	6177.75
K02399	1289.26	6683.13	4384.37	5542.14	4696.97	2478.47	2573.79	4465.66	1145.47	917.6	20852.6	11412.2	513.34	4	4279.27	489.27	1935.33	6278.79	6989.47	1806	973.27	9597.2	5137.8	4.4	48	0	163
K02400	7110.34	21185.8	17450.5	18682.9	10014.1	8782.47	11251	33602.6	24144.3	18279.2	30174	24075.2	16311.8	27968.5	17641.6	22916.2	13337.3	16904.5	17288	10227.2	12593.4	17732	13213.3	20492.9	27035	22158	19661.2
K02401	8892.42	21475.8	16302	18660.6	9793.97	9884.47	12224	37144.2	27386.5	21862.3	29864.7	24612.4	20007.8	30617.5	19605.6	25939.2	17752.3	16736.5	20104	9994.17	12499.4	16622	13040.8	20148.9	26385.5	21454	19196.5
K02402	610	3423.67	1114.83	1332.67	1705.34	881.67	1214.33	2453.42	532	394	10275	3754	421	727	1559	9	1473	8428	6436.33	1233.67	862.34	114.33	541	0	48	0	163
K02403	720	3590.67	1392.83	1351.67	1792.34	881.67	1238.33	2453.42	631	578	10312	3754	479	727	1559	74	1648	8764	6835.33	1233.67	862.34	114.33	541	0	48	0	163
K02404	2962.34	10928.8	10086.9	8379.64	5474.64	3549.63	4227.98	9942.74	6288.8	4786.18	14044	11910.2	4533.25	14953.5	5802.33	7767.18	5186.33	12107.6	10311.6	10922.2	11117.8	13990.5	6628.8	11210.9	9825.5	8084	5560
K02405	10615.2	25457.8	18457	19430.9	10857.8	9892.46	14349	37504.1	31935.3	27738.4	31443	25383.9	25775.8	37906.5	28751.3	31870.2	27091.3	17383.6	22761	10611.7	14000.6	19458	15271.5	23187.4	34189.5	23995	20026.7
K02406	7990.42	24346.3	18438.5	19571.9	11440.8	10463	11216.7	36351.5	26918.6	21831.4	39318.6	27997.9	18216.3	28100	25439.2	22950.1	18876.8	24526.5	18384.6	16645.8	20385.6	22230.9	22129.3	24273.9	44631	46623	27886.2
K02407	5527.84	19392.3	12689.5	14550.9	8680.14	6672.97	7579.98	26524.1	19706.3	14878.2	26683	20081.7	11611.8	18898	15173.3	15158.2	10325.3	13855.5	11809	8914.17	11642.4	15556	11584.8	13634.9	20411.5	14844.5	10859.2
K02408	6511.34	20166.8	13641.5	13969.9	8697.14	8332.47	9530.98	31883.1	22574.8	17152.2	27468	21620.2	14796.8	24775.5	16595.6	20402.2	12209.3	16036.5	16031	9746.17	12270.4	16139	12261.3	14136.9	21828	17664	15062.2
K02409	6513.34	20210.8	13707.5	13980.9	8720.14	8440.47	9466.98	31991.1	22574.8	17150.2	27521	21628.2	14784.8	24775.5	17874.6	20327.2	12326.3	16192.5	16042	9810.17	12270.4	16161	12276.3	14348.9	21885	17650	15045.2
K02410	6559.34	20045.8	14353.5	14896.9	8889.14	8096.47	9413.48	31687.1	22735.8	17334.2	27643.5	21955.2	14991.2	24832	15051.6	19885.7	12320.3	16694.5	16106	10034.8	12308.4	16338	12251.3	14403.9	22890.5	19455.5	15764.2
K02411	5893.01	19124.8	12278.9	12945.9	8397.14	7059.47	7514.98	28767.8	21373.8	15971.4	26690	20352.9	12799.2	21800.5	14076.6	15781.5	11370.3	15041	14693	9141.17	12096.9	14259.5	11306.3	12709.9	19172	14056	10452.2
K02412	7175.34	21961.8	18410.5	18973.9	11176.1	9907.47	10787	34598.1	25144.8	18439.2	35740	26948.2	16926.8	31042.5	18680.6	22675.2	12686.3	16869.5	17185	10204.2	12644.4	17583	13199.3	20095.9	26337	20830	19167.2
K02413	4407.01	15095.3	10807.9	11117.9	7519.47	4693.8	4121.48	23433.1	15341.8	11275.9	25289	18527.9	7663.75	14542	6553.33	9485.01	4877.33	11535.5	10144	7805.5	11167.4	13633.5	6688.3	9459.9	11290	9397	4132.75
K02414	1963.18	9204.47	8704.37	7820.14	5634.14	3287.14	2821.48	7110.08	3142.3	1670.35	22246.8	13458.4	2006.58	3949	4896	1291.84	2098.33	9858.13	7186.3	6077	10212.9	11887.5	6434.8	6800.4	7200	5501.5	2255
K02415	4678.77	15781.3	13617.4	12824.6	9320.1	8019.6	7196.44	18529.3	11225.3	9439.45	35357.1	24388.6	9719.09	15042	13614.9	12124.3	11046.2	14934.4	15017.6	9980.5	11891	23759.7	15446.6	10548.3	17180	15121	12463.5
K02416	6894.01	20358.8	16041.9	16208.6	9423.64	8425.47	10354	33106.8	24576.8	18200.8	28476	22856.9	16653.8	30260.5	15657.6	21145.5	13355.3	16620.5	17235	10167.2	12669.4	17188	12931.8	16971.9	24934.5	20945	18290.5
K02417	7033.34	20554.8	13162.5	13508.9	8628.14	9532.97	10114.5	33917.6	24821.8	19903.2	27360	21753.2	18048.8	22786.5	21248.8	22451.2	16820.3	18163.5	18103	10231.8	12888.9	17266	14267.3	13429.4	27835	21872	18345.2
K02418	4289.51	13456.3	10964.4	11390.1	7319.8	5596.8	4311.48	25490.1	18531.3	12439.9	25224.5	18477.4	10026.8	17410.5	10433.8	9697.51	7091.33	12731	9133.97	8379.5	10684.4	13419	10129.8	10072.9	17148	11742.5	7918.5
K02419	7110.34	21174.8	17478.5	18714.9	10030.1	8756.97	11231	33587.1	24102.8	18279.2	29756	24095.2	16185.8	27968.5	17641.6	22916.2	13337.3	16922.5	17288	10227.2	12599.4	17778	13323.3	20629.9	27488	22688	19990.2
K02420	9116.34	22219.8	17657.5	18709.9	10221.1	9892.47	12270	38079.1	27648.8	21987.2	30095	24747.2	20107.8	30932.5	19628.6	26145.2	17818.3	16929.5	20309	10227.2	12615.4	17691	13335.3	20403.9	27040	22149	19747.2
K02421	8912.42	21502.8	16216	18579.6	9795.97	9747.47	12184	37017.2	27353.5	21866.3	29845.7	24635.4	20007.8	30642.5	19575.6	26043.2	17818.3	16718.5	20309	9994.17	12493.4	16555	13013.8	19953.9	26322.5	21339	19116.5
K02422	5933.34	19587	15711.9	17482.9	9524.14	6308.47	7833.67	26587.9	21508.8	15628.2	28470.2	22275.2	13325.7	24423	16253.4	15777.8	10573.8	14704	12748.5	9683.17	16224.4	16828	12119.3	22242.9	23250	17281	13596.2
K02423	887	4951.67	1566.83	2415.67	2197.01	1244.67	2302.33	2993.17	1163	618	10623	3829	479	880	2892	74	1453	7897	6271.33	3541.67	7667.34	1319.33	1511	6098	604	2709	193
K02424	3022.26	12466.1	9291.51	12388.8	7514.93	5034.47	2425.18	21157.7	14150.8	8086.26	30361.7	21740.5	6560.82	11871	6439.06	5045.08	768	3495.8	1514.8	6103	4290.6	10408.2	7153.8	1847.4	2769	3578	733
K02425	0	0	126	363	674	43.67	6	34.17	118	0	9995	3287	0	0	0	0	0	0	0	0	0	0	0	0	0	0	0
K02426	3383.1	10870.3	8909.54	10531.8	6774.13	6817.64	7072.8	25555.6	16237.3	11879.6	35819.1	22933.2	7899.83	9413.5	14647	17401.8	4005.5	8304.97	6024.47	11894.3	8131.43	15884.7	8570.8	8356.4	10089.5	11053	12089.3
K02427	3107.76	9517.46	6391.2	5555.47	5035.63	5374.63	4203.29	12018	5634.81	4226.1	22607.9	14199.7	4413.34	4899.5	8537.52	4322.94	4820.83	12119	12514.5	3947	2009.44	10267.9	9431.3	1108.9	5689	6231	11350.2
K02428	16887	35538.1	32159.7	31639	16073.5	19066.6	28052	71895.9	56247.1	51419.2	51780.3	43225.1	44802.4	60207.5	60744.7	65607.2	34312.8	32559.5	34846.6	28051.8	27734.6	32480.4	22098.6	44080.9	53933.5	44975	41228.3
K02429	921.66	5490.83	5301.66	5443.34	2363.68	5013.5	8025.99	9944.51	5819.17	3050	13625	7726	2176.33	5743	12541.8	11646.7	1388.33	8098.49	1412.67	5599	2457.67	4283	6634	8829	5801	7540	4813
K02430	0	0	0	0	397	0	6	0	0	0	4817	1452	0	0	0	0	0	0	0	0	0	0	0	0	0	0	0
K02431	224	1342	519.5	283	92	958	217	1360.5	2341.5	608.25	676	393	549	9811	1908	550	501.5	5244.5	1324	2407	1189.5	112	1972	1556	371	767	183
K02433	18455	32894.3	28633.2	29712.2	16189.4	22354.6	21566.7	67664.4	52366.1	55172.9	55820.6	47404.9	50913.2	55407	47818.3	49544.2	42195.2	32743.4	45030.9	24971	26360.3	46664.1	34552.4	34833.8	50232.5	52620	49110.2
K02434	13108.2	24267.6	21065.2	20037	10297	13304	16632.5	47946.7	37869.1	37655.9	23324.3	25048.9	33892.6	43085	34738.9	38485	27170.8	22659.3	28394.1	18349	19731.9	22808.4	17310.5	26355.4	35476	28874	29126.5
K02435	13005.2	24233.6	20898.2	19817	10213	13275	16487	46594.7	37555.1	36785.9	23172.3	24928.9	33315.6	42671	34166.9	37908	26985.8	22563.3	28340.1	18276	19678.9	22667.4	17251.5	25999.9	35225	28740	29045.5
K02437	15776.7	34729.1	30037.4	32825.2	16949.3	18794.4	20800.8	82353.1	59979.6	51329.4	48535.8	45593.6	41652.6	51990.5	43040.8	52483.3	27596.8	24044.9	28697.8	19486.3	19735.7	33982.6	21654.3	31061.8	44303.5	32050.5	28668.9
K02438	4579.58	14534.8	9682.71	12152.8	8008.96	9762.96	3957.96	42854.4	28103.7	18603	36050.4	25023.7	14238.2	5330.5	8208.6	11658.3	3688.83	13808.5	7351.14	9967.16	8885.28	14881.2	11196.3	3854.4	12458.5	15018	14124.3
K02439	472.26	1582.46	3203.04	3657.47	3272.96	1550.8	235.46	2848.74	972.47	601.6	20535.6	11022.2	360.34	4	1422.27	266.27	147.33	215.46	350.14	1548.33	481.6	9497.2	4055.8	4.4	0	0	0
K02440	5185.5	14479.1	10340.4	11481	6943.63	5684.97	4635.32	23608.5	18231.6	13913.5	26398.7	20344.6	9853.24	8794	15236.2	11265.5	7239.5	5516.81	4650.3	9049	12390.9	15136.2	7383.14	8616.4	11054.5	10109.5	5596.75
K02441	396.93	1936.8	3363.38	3810.8	3264.96	1736.47	363.8	3549.73	1524.8	476.93	20540.6	11131.6	546	115	1684.94	541.27	354	204.3	302.8	1530	481.6	9515.2	4104.8	86.4	60	104	344
K02442	278.6	1465.8	2075	2655.8	2552.1	1408.8	91.8	2702.8	836.8	32.6	10405	7338.8	46	4	1291.8	46.6	0	115.8	13.8	928	346.6	63.2	1984.8	4.4	0	0	0
K02443	703.25	2737.67	3060.5	2198.25	915.17	91	238.05	1492.59	1625.33	486.25	1421.92	1725.16	540.82	5313	648.79	842.15	132	845	88	3882	7538	2666	771	6645	6763	4775	1962.75
K02444	2050.02	7585.8	6874.71	8852.05	5498.13	4686.47	1242.8	20995.6	12005.1	7320.02	25111.3	18900.6	4518	2053	4538.19	4008.6	1146	5596.47	1551.8	4683	1609.27	19396.5	7496.3	476.4	2495.5	3676	5527.75
K02445	291.52	1627.3	3662.5	4379.8	3398.77	1565.8	166.8	3568.39	1040.47	33.52	20857.2	11869.6	116	7	1333.8	46.6	12	162.8	13.8	1858	531.6	9504.53	4239.8	4.4	27	0	17.33
K02446	6108.99	10517.2	6464.83	8744.58	4143.83	5749.67	4501.88	26802	25602	18966.4	15947.2	13144.3	17005.3	31483	12034.1	14155.5	14935.5	7176.17	8195.5	9023.33	14271.2	7049.5	6903.17	13214.5	21835	16741	11819.9
K02448	292.6	1617	1918.5	1715.8	2107.1	1458.8	113.8	2424.8	463.6	74.6	8285.2	4494.6	381	0	1467.8	213.1	287	4571.3	502.8	2036.47	660.6	63.2	0	0	22	18	67
K02450	942.99	2237.99	1312.16	1367.34	629.67	1529.33	1579.32	3922.51	1533.34	2312.5	477.33	672	2463.01	2598	2245.33	1156.17	1392.66	600.16	1530.01	341.66	210.67	209.33	669	733	499	452	651
K02451	392.16	1899.16	240.33	889.67	412.67	953.33	1178.66	2016.34	286.67	683.5	79	197.5	392.34	417.5	1483.33	292.67	383.33	353.33	476.34	148.33	74.67	24.83	541	0	0	4.5	0
K02452	505.6	2668.5	3319.34	3471.8	1891.1	1828.63	1625.8	4694.65	2115.78	587.1	4538.07	5183.63	935	536.5	2186.44	334.27	889	3806.14	776.47	5000.8	2167.6	903.69	2582	0	104	255.5	86.33
K02453	4428.29	19535.6	14365.3	13793.8	9781.94	8485.23	7476.38	18884.9	8532.51	7370.63	25823.8	21358.5	7728.01	9021	14600	8893.31	7720.33	18095.1	17502.9	12576.5	6986.48	12745.6	10215.8	3635.4	5034	3530	3533.33
K02454	4991.05	23069.3	15549	17476.2	12633.1	10504.4	9504.84	24744.5	10576.8	8594.56	36217.2	28495.6	8463.34	10792	20618.9	11282.4	8394.16	21675.4	17990.4	15666.3	7997.75	23271.5	14271.6	4803.8	5091	2535	4509.66
K02455	3856.29	16486.3	11752.1	13322.4	9078.6	6884.73	7485.72	15769.5	7637.01	6435.13	25597.3	20317.5	6178.34	8953.5	14210.6	9392.81	6520.83	11840.9	13298.7	11675.6	5709.14	12350.1	8983.8	4078.4	5069	3907.5	4080.33
K02456	10633.5	31032	19783	25545.7	17458.9	14282.2	16128.6	36657.7	17039.5	15924.3	45517.2	34364.4	16837.3	19764.5	31333.5	22601.7	18429.8	18643.2	30953	11018.2	8208.69	14648.8	13302.8	11449.4	23439	11231.5	11342.7
K02457	1536.86	5444.96	6136.25	6797.27	4699.59	3812.76	2719.26	8318.05	3913.41	2270.7	15435.8	13323.3	1915.34	2860.5	4235.71	3090.87	1853.33	4440.1	3379.44	3300.13	1282.54	9803.89	6819.8	4.4	195	138.5	305.33
K02458	1786.36	5700.96	7426.25	7253.27	5222.59	4361.43	2947.26	9164.72	4919.41	2736.7	17327.3	15770.8	2902.34	3411.5	4763.71	3515.54	2822.83	4714.1	5059.94	3299.13	1282.54	10029.9	7212.8	59.4	489	448.5	246.33
K02459	2455.36	7887.96	6344.25	6843.27	5100.59	4130.43	3465.26	9010.22	4628.41	4046.7	15919.3	13932.8	3096.34	4084.5	5062.71	5045.54	4500.83	4839.1	7067.94	3281.13	1282.54	9803.89	6655.8	4.4	99	138.5	216.33
K02460	1816.36	5791.96	9219.75	7707.27	5339.59	4517.43	2941.26	9355.72	5329.41	3015.7	17560.3	16401.8	3153.34	3748.5	4843.71	3583.04	3091.83	4905.1	5445.94	3441.13	1395.54	10393.9	7777.8	753.4	965	607.5	932.33
K02461	1022.86	4465.96	5951.25	6766.27	4557.59	3892.1	1870.26	8371.39	3288.41	1483.7	15020.8	12972.3	1251.34	626.5	3635.71	721.54	1257.33	4210.6	1597.44	3271.13	1273.54	9803.89	6714.8	4.4	187	117.5	173.33
K02462	969.86	4375.96	5909.54	6766.27	4552.73	3550.76	1857.26	7737.12	2832.41	1095.7	14951.3	12804.8	991.34	477.5	3604.57	704.54	1033.33	4210.6	1278.44	2925.13	1273.54	9803.89	6655.8	4.4	49	138.5	216.33
K02463	486.6	2686.8	2368.12	3977.8	1956.69	1433.8	1624.8	3225.91	1500.3	307.6	4620.34	5070.06	298	86	2159.08	210.27	518	3559.47	753.3	2488	852.27	9511.53	5922.8	4.4	0	0	0
K02464	0	0	0	0	0	28.67	0	34.17	0	0	0	0	0	0	0	0	0	47	35	0	0	0	0	0	0	0	0
K02465	0	0	0	0	0	28.67	0	34.17	0	0	0	0	0	0	0	0	0	0	0	0	0	0	0	0	0	0	0
K02466	0	0	0	0	0	104.67	0	75.17	16	12	0	33	0	0	0	0	0	0	0	0	0	0	0	0	0	0	0
K02467	0	0	0	0	0	28.67	0	34.17	0	0	439	0	0	0	0	0	0	0	0	0	0	0	0	0	0	0	0
K02468	0	0	0	0	0	28.67	0	34.17	0	0	0	0	0	0	0	0	0	0	0	0	0	0	0	0	0	0	0
K02469	15402.3	31774.1	26363.9	26206.7	13546	17601.5	22161	68605.2	51815.5	46793.5	37988.3	35533.9	40528.1	49958	46567.9	51873.7	29203.8	29437	32383.6	25097.8	26842.6	28747.2	19193.1	34206.9	46680.5	37568	32888.9
K02470	15302.3	31804.1	27908.9	26628.7	13677	17568.5	22016	68477.7	51756.5	46183.3	38026.3	35593.9	40050.1	50351	45762.9	51236.7	28953.8	29505	32139.6	25084.8	26802.6	28995.2	19226.1	34387.9	46908	37568	33201.9
K02471	1004.76	4671.46	4289.54	4724.47	3632.63	3465.3	1438.46	5521.49	3027.47	1823.6	13203.1	10574.7	1122.34	1191	1654.02	348.27	2264.83	9770.63	5684.14	3821.33	1342.77	9996.03	7712.8	253.4	2031	3620	4144
K02472	3604.33	9077.5	4925.13	6216.33	4186.63	3787.17	3586.69	18465.3	14193	10760.3	19865.8	12801.9	7819.91	6267.5	12757.1	8328.24	4747	1207	1412	3657.33	3348	2289.5	5766.5	1365.5	8795	7539.5	4080.67
K02473	552	3379	3233.5	3962	1221.67	1010	4005	2720	669	585	2449	3032	628	4219	8885	6710.5	1146	3623	3056	2117	327	1213	2279	4566	2406	2300	2117
K02474	1646.49	6475.33	5911.66	5912.67	2371.84	3748.66	5766.85	10404.7	5069.17	3325.83	3813.67	5454.83	3293.25	10997.5	11038.5	8792.75	2149.33	11582	5507.51	7164.33	2337	3010.83	3858	7520.5	3994	4897	4079
K02475	3299.75	9877	5395.5	7320	3674.67	2622	1868	29427.9	21096.3	14152.7	4402.25	8685.5	8034.5	10944.5	3420	8026.5	48	1556.67	144	2018	5795.5	1005.5	962	7889.5	4399	1693	781.5
K02476	3308.75	9902	5415.5	7302	3701.67	2745	1899	29561.4	21214.8	14313.7	4402.25	8685.5	8034.5	10944.5	3519	8095.5	243	1564.67	110	1940.5	5760.67	1394.5	1546.67	8090.5	5939.5	4091	1738.5
K02477	8847.34	27861	11052.5	11334.2	7003.85	9102.34	22631.5	19649.2	14674.2	22011.8	21728	16035.2	14480.3	30318.5	40986.3	46219.7	18327.5	8093.5	19179.5	7002	14679.5	5766	4381.5	33374.5	15577	11677.5	10113.8
K02478	2148.75	5348.5	2448	4129.25	2440.17	2883.34	1098.5	17973.8	11710.3	8190.67	12240.2	7955	5440	2487.5	1950	4436	1240	1877.67	1748	1431.83	1155.17	1018	2135.67	754.5	5851.5	4573	2691.09
K02479	840.83	2300	513	310	392.5	549.5	890	1142	1264.5	2807.75	597	697.67	1473	1808	1165.5	2143	2487	341.67	2060	143	425	1228	1746	668	8883.5	7014	2863
K02480	1822	6428	2743	4151	2966.17	3099	1036	17071.2	11750	7346.5	7997	7152	4403	8087	3815	3893	562	2834.34	651	2387	1987.34	932.66	2295	1834	4476	4055	2000
K02481	5235.66	9620	5042.34	3523	1959.34	4128.33	7331	14555.8	9623	9858.16	3462.5	4032.66	10418.7	12361.5	8310.33	17630.8	12428.5	4816.67	13815.5	1330.17	4686.67	2049.83	2901	9427	14714	5621.5	4308
K02482	2062.5	5131	758	206	779	1931.5	2965	6620.5	3737	3867	1725	2123.5	3509	9519.5	2137.75	8379.5	4249	2348	6505	369.17	96	125.5	41	858	228	387.5	269
K02483	11052.2	39912.8	24193.4	29789.3	17799.8	27379.1	14344.6	92950.5	57684.4	39003	50809.4	48009.2	29557.7	31069	29986.1	20449	22656.7	63483.4	31169.8	45480.1	31307.4	47056.4	43611.2	9914.6	44359	42968.5	39887.8
K02484	5863.33	18226.8	9667.39	14033.8	8754.19	11129.5	7809.12	44268.7	33185.8	24034.5	35142.4	23904.8	19620.7	19251	23561.1	16091.9	14813.3	26650.2	10478.8	36459	24216.3	23762.5	13131.5	8265.4	28199	18096	11982.7
K02485	9	706	449	465	709.5	445	79	354.84	297	212	10013	3308	219	0	148.66	126.67	853	3293	1135.5	235.67	0	418	479	201	1441	2357	889
K02486	0	0	0	0	0	0	0	27	5	0	0	0	0	0	0	0	0	0	0	0	0	0	0	0	0	0	0
K02487	117.6	546	2902.91	2901.8	1050.66	254.8	72.8	1185.23	39.6	5.6	2553.97	3090.43	33	0	445.94	11.6	282	536.14	208.8	1066.8	610.94	9722.86	2641	0	0	0	0
K02488	1082	4028.5	825	981	566	1701	1589	4286	2950	3227.5	901	1674	2479	2936	3438.75	4798	3260.5	2101.5	4033.5	691.5	519.5	1409	3113	1539	6684	8375	8523
K02490	530.33	2126.67	2829	3115	822	35	468.69	442.67	2606	758.33	1820.67	2069.33	1394.91	10035	489.06	908.24	174	1080	99	4085	8090	1780	826	8267	6845	5075	926
K02491	461	2274	681	1134	327	126	42	952	3266	835	1457	985	1177	18814	8	128	28	805	0	1635	17973	2099	116	25455	895	462	212
K02492	10728.7	23153.6	20748.7	19916.7	10845.5	11271.1	16409.5	42456.4	32080.1	26619.4	33108.3	27220.9	24851.4	38012	32926	36724.7	22244.3	21453.8	22998.1	19377	19273.9	21156.9	14258.5	24528.9	32969.5	25455.5	21255.8
K02493	16042.5	32319.4	27189.9	28000	14509.1	17550.9	22623.8	67433.3	56884.6	49259.6	40471.3	37389.1	43477.6	67751	50637.7	52981.6	32764.8	30429.4	31523.4	26209.3	26010.9	28361.6	23623.1	35892.3	49453.5	40051	37544.1
K02494	1356.26	5611.13	4607.87	4711.14	4436.8	2845.8	1622.79	6103.49	1914.47	1644.6	20907.6	11710.2	1291.34	1018	3089.27	655.94	2335.33	9452.96	8548.97	2963	1343.94	9611.53	5874.8	4.4	48	116	295
K02495	15869.8	36252.9	34925.2	31324.6	20508.9	23004.9	26614.6	69274.9	47038.5	43522.6	72606.5	51920.9	38736.8	54740.5	55286.3	58890.7	32140.2	37587.2	38638.6	33516	26991	39201.1	25235.4	36635.8	43309.5	42218.5	40844.2
K02496	1134.26	5228.46	4515.54	4685.47	4311.63	2748.8	1542.46	5632.99	1572.47	1214.6	20831.6	11521.2	939.34	737	2943.27	574.27	2140.33	8895.13	7814.64	2632.33	852.27	9511.53	4596.8	4.4	48	95	163
K02497	214	734	342	472	153	27	42	318	2510	531	478	314	922	9818	4	128	62	949	34	3714	7967	1325	532	7345	941	3106	242
K02498	1586.26	6141.46	4873.54	4869.47	4473.13	4407.8	1692.46	9577.49	3473.47	2604.1	21098.6	12550.2	2461.34	2085	3255.02	784.27	3169.83	10273.6	10383.1	3396.33	1253.27	9926.03	7336.8	568.4	2877	4300	8127
K02499	8445.25	9837.67	12380	9945.75	4265.67	4508.33	9771.69	16832.1	19881.7	23959.8	7680.92	8671.16	22921.9	35629.5	20288.6	24977.2	21575	3801.5	13754.5	5708.5	9697.5	7445.33	6052.5	20986.5	24796	17486	17747.1
K02500	13424.7	26031.1	25781.2	23924.8	12783.7	14050.4	20285.3	49322.1	38943.1	37493.9	37462.8	31922.3	34027.6	47595	43233.7	45591.1	27270.8	25570.6	30067.4	20624.8	21254.5	24993.6	17529.5	31999.4	38246	32297	32044.5
K02501	13608	26015	25297.5	23649.4	12755.7	14099.4	20325.9	49344.8	38922.7	38021.9	37375.1	31847.3	34416.2	47172	43232.7	45569.1	27393.2	25478.9	30285.1	18703.1	18412.5	24313.6	17499.5	31899.4	38158	29978	31657.5
K02502	3414.01	9334.3	9012.37	8086.64	5306.47	6180.46	4277.48	14570.4	13406.1	9831.85	14095.5	12690.4	10027.8	22988	13777.1	6984.18	12033.8	12896.5	12559	8444.5	10842.4	15138.4	14932.3	11907.9	24976	20154	19382.8
K02503	13435.7	25714.6	21197	18399.2	10769.8	12916	21151.5	35709.4	30951.5	34308.9	34304.6	27425.5	32991.1	49477	43797.9	47843.5	30914.8	23393.3	32099.6	18738.3	19121.9	24698.2	16940	31803.9	39696.5	34804.5	35034.4
K02504	0	0	126	363	674	43.67	6	34.17	118	0	9995	3287	0	0	0	0	0	0	0	0	0	0	0	0	0	0	0
K02505	0	0	126	363	674	43.67	6	34.17	118	0	9995	3287	0	0	0	0	0	0	0	0	0	0	0	0	0	0	0
K02507	0	0	126	363	674	43.67	6	34.17	118	0	9995	3287	0	0	0	0	0	0	0	0	0	0	0	0	0	0	0
K02508	0	131	881.8	729	175.8	16	0	518	0	0	487.8	953.6	0	0	0	0	0	0	0	346	0	0	184	0	0	0	0
K02509	1646	5393	3154.8	4335	1767.8	2323	967	16520	10202	7213	2396.8	5176.6	4499	1679	1994	3980	1027	4985.67	2471	2736	1303.67	445.33	2311	456	2015	928	328
K02510	7423.16	15746.5	8416.94	9693	4854.6	7619	6263	40449.9	31275.5	28997.7	8008.1	14577.4	20211.5	14932.5	14744	18673.8	11268.5	11815.8	12649	6719	4514.84	12197.2	10200.5	3655.5	11220	10762	10306.5
K02517	9900.86	20281.3	17593.2	15589.3	10948.6	13434.4	15687.4	34750.5	23026.8	26120.8	38926.1	28904.5	25654.2	29177.5	32808.8	33741.2	23436	24861.6	28099.6	13614.2	6817.71	25652.2	14579.3	16688.3	16455	16912.5	18588.5
K02518	12765.5	25546	24452.7	23046.6	12281.1	14419.6	20124.3	50052.4	39146.1	37538.7	34724.5	29677.1	34003.6	47317	38406.9	44720	27691.3	27891	29601.5	21007.7	20478.8	25291.2	18953	32228.4	37747.5	33468.5	30425.4
K02519	12521.2	24210.3	24903.2	22889.9	11836.9	14764.6	19123	51177.4	39819.1	37782.9	35080.8	30752.5	34224.6	47561	38740.9	44883	27542.8	24288.3	29438.6	20239	20044.4	24843.9	17172	31994.4	36426	31317.5	29349.4
K02520	12366.2	23598.3	23422.4	21971.9	10537.1	12960.6	19050.5	48138.9	39133.1	37213.9	28550	26856.9	33982.6	50023	37437.9	44434	27086.8	24262.3	28543.6	20481	20166.4	24793.9	16978	31914.9	36453.5	31177	29712.4
K02521	5	17.5	151.5	370	684	77.67	9	287.17	205	18.75	9995	3287	152	10	0	22.5	64	94	32	28.5	8	0	0	0	22	18	67
K02523	10449.1	16551	12663.7	11109.5	7460.8	10194.1	17195.3	28141.8	20954.8	26100.9	28349.4	20870.1	23605.7	27532	38692.8	37550.3	22214.8	16533.6	24478.6	10418.2	4487.27	15694.4	11986.8	13879.9	19556.5	15002	20172.7
K02525	493.6	2135.8	2456.71	2952.8	2984.96	1337.8	33.8	2886.23	2180.8	626.6	18927.6	8848.23	134	7009	1362.94	111.6	628	1605.8	915.8	1374	1242.6	63.2	2085.8	1257.4	220	521	193
K02526	205.68	943	1159	641	1837.68	1291	6	1876.68	470.32	30.68	16033	6098.32	50	297	888	35	0	278.67	82	616	523.67	14.33	1537	0	491	59	30
K02527	6290.59	13007.6	12439.9	10847.1	6898.47	8101.8	11676.8	24318.8	14175	13539.9	26458.1	18646.6	13335.2	21797.5	20175.3	26198.3	14148.3	15382.6	17341.1	10041.2	4098.77	14608.5	8489.8	13369.4	12308	12215.5	15776
K02528	13443.2	25840.6	25002.2	22663.2	11929	14091.6	20387	49632.4	38986.6	37583.9	35515.3	30507.9	34037.6	47436	42893.9	45928	27278.8	24353.3	28886.6	20395	20073.9	25039.4	17638.5	32490.9	38871	32729	32385.2
K02529	30317.7	96443.6	71599.5	86172.4	44391.9	48970.1	48722.4	219771	158155	111062	163744	125860	79846.2	114885	107726	110017	24727.5	71563.6	33970.7	73471.7	87689.8	85472.1	64036	90448.9	83304.5	87496	56323.2
K02530	12.92	22	130.5	2	13.67	0	55.36	69.92	2.33	0.92	27.25	3.83	1.91	0	145.73	5.91	0	0	0	0	0	0	0	0	0	0	0
K02532	12.92	355	303.5	72	34.67	79.67	16	113.09	2.33	141.92	1139.25	120.83	39	0	43	0	30	26	163	0	1254	457	70	364	199	172	336
K02533	2753.16	8414.83	4198.66	2457.34	3025.34	4571.33	3471.49	11684.1	7034.67	6046.5	13888.5	8961.5	6225.34	7362.5	3964.58	5226.17	6659.33	11425.7	15197.7	2368	1596.34	993.83	5296	1435.5	3401.5	4640	8630
K02535	4643.09	9156.13	9406.37	8125.14	5781.47	6412.8	5596.79	17744.3	10019	8756.93	23566.6	15521.1	10117.8	13220.5	7178.27	11361.1	9117.33	13026.1	14821.6	7795.17	3743.27	11974.5	7969.8	6001.4	7405	8033.5	11594
K02536	6501.51	14049.6	14466.9	12799.1	7520.81	9487.3	12529.8	26387.7	15537.3	14181.9	27993.3	20353.4	14425.2	25133.5	23240.8	28599.8	14608.8	17585.1	18045.1	13567.2	4550.27	15755.5	9452.8	17819.4	16905	14831.5	20207
K02538	0	0	18	32	18	0	0	0	0	0	31	0	0	1671	0	0	0	72	0	169	108	0	13	0	220	0	0
K02548	5981.33	10492.7	10198	10405	4397.5	6181	9847.69	27381.8	24825.8	24917.8	8924.67	11865.3	21324.1	27797.5	28958.7	26522.1	13044.5	12116.5	10911	11943	15588	9807.33	6291	20118	19138.5	17673.5	13038.3
K02549	4442.83	10290.7	4759.5	6098	2931	4890.67	3085.69	23855.8	18740.5	14302.3	5584.17	8107.83	12441.4	15491.5	6014.06	11139.7	9722.5	6757	8380.5	10053	17477.5	6214	2818.5	10086	5671	9448	2553.5
K02550	0	0	41.71	0	4.86	0	0	2.43	0	0	69.57	25.43	0	0	4.14	0	0	0	0	0	0	0	0	0	0	0	0
K02551	3103.33	8531.17	7138.5	8445	3238	4645.5	6427.69	21532.3	18742.3	12787.8	6985.67	9490.33	11117.7	20705.5	16924.9	17175.4	8876.5	7776.5	4808	9962	14658.5	9124.83	5648.5	17158.5	16120	17253	9302.83
K02552	2651.33	7045.17	4285.5	5917	2459	3540.5	2485.69	19184.3	16692.3	11085.3	4456.67	6835.33	9382.41	14076.5	8115.56	9080.74	5754.5	6013	3672	7752	14135	5893.83	3864.5	9917.5	9693	10077	4466.83
K02553	2062.26	7312.46	5588.87	7815.47	5098.63	3659.3	1296.46	18996	11025	7763.6	22849.6	15462.2	4448.34	1368.5	4487.27	4444.44	622.33	4679.13	1119.81	6837.33	6815.43	11140.7	5908.8	6350.9	2734.5	851	854
K02554	2092.5	5960	2669.42	3855	1816.72	2930	1225	16702.4	15224.5	8292.5	2558.64	4834.86	4570	22636	1825.78	3955	951.5	5678.5	1630	2411.83	1705.17	743	4328.17	4146	5079.5	4195	1706.34
K02556	8570.76	27168.6	21305.2	22093.7	13661.6	11226.9	13877.4	38787	27014.9	20648.8	40263.1	31734	17959.4	33483.5	21036.7	24610.1	15592.5	22331.4	23509.8	12403.5	17761.7	27578.2	19166.1	24321.3	26281	22243	19289.2
K02557	9005.93	28287.6	24653.9	24400.7	14413.6	14847.8	17111.9	48659.2	31217.3	23204	43111.6	35240.1	21141.8	39892	32018.3	33736.1	16476	28463.6	26778.5	20289	16061	29713.5	19726.6	26075.8	33589	31391.5	30402.2
K02558	4132.26	8671.63	7646.37	7177.14	5484.8	5470.8	7577.79	14724.2	7825.81	7079.6	23841.6	15097.2	6684.17	11196	14579.6	14510.1	8010.33	11880	13653	5180	1879.94	10977.9	6194.8	4576.4	3178	3412	3219.33
K02560	7	11	135	366	674	83.67	6	255.17	217	36	10013	3313	33	0	0	46	0	164	0	0	0	0	0	0	0	0	0
K02562	0	0	126	363	674	43.67	6	34.17	118	0	9995	3287	0	0	0	0	0	0	0	0	0	0	0	0	0	0	0
K02563	12217.8	23780.8	23579.2	22167.9	11586.6	14079.6	18825	48915.6	38760.1	35978.6	34502	29599.6	32470.6	47295	38270.9	43692.3	26571.8	23160.3	27388.6	19539	19996.9	24877.4	17385.5	32118.9	38937.5	32445	32255.9
K02564	5571.41	17982.2	15309.2	16462.2	7061.17	6474.67	13653.7	37509.6	27767.3	19492.3	21581.4	19667.7	13142.7	24029.5	26143.9	31777.1	4118.5	11378.2	5238	11641.5	15351.2	11637.5	4190.17	23618.5	16403	17974	12855.8
K02565	5.33	6	128.67	363	675	43.67	6	43.5	118	6.33	9996	3289.33	0	0	0	6.67	2	0	13	0	0	0	0	0	0	0	0
K02566	3814.16	10356.5	4657.67	7756	4038	4850.17	2906.5	32622	23889	17174.6	14414.5	12567.5	12022.8	6939.5	8830.33	10863.8	5046	6303.67	2713	5975.5	6088.67	4296	4140.17	2114	11475.5	7966.5	5434.34
K02567	154	855	541.33	223	1079.67	1506.17	0	1802.17	377	54	5965	2825	146	57	888	35	0	3050.17	30.67	4489.67	1746.33	604	0	0	0	0	0
K02568	154	855	541.33	223	1079.67	1506.17	0	1802.17	331	27	5944	2825	146	0	888	35	0	3672.17	30.67	4725.34	1746.33	604	0	0	0	247	0
K02569	286	1117	686.5	284	1136	1506.17	0	1989.67	1716	375.5	6042	2937	146	6760	888	35	161	2721	30	1035	624	0	0	1145	0	722	102
K02570	154	855	519.33	223	1074.67	1506.17	0	1802.17	377	54	5950	2820	146	57	888	35	0	1042.17	30.67	3610.67	1440.33	604	0	0	0	0	0
K02571	154	855	511	223	1073	1428.5	0	1768	331	27	5929	2818	20	0	888	35	0	0	0	0	0	0	0	0	0	0	0
K02572	0	0	8.33	17	1.67	73.17	0	46.17	26	0	0	24	20	0	0	0	0	1042.17	30.67	3610.67	1440.33	604	0	0	0	0	0
K02573	0	0	16.66	0	3.34	0	0	0	92	54	42	4	0	114	0	0	0	2600.84	61.34	7864.67	3186.66	1208	0	0	0	0	0
K02574	0	0	16.66	0	3.34	0	0	0	0	0	0	4	0	0	0	0	0	2600.84	61.34	7864.67	3186.66	1208	0	0	0	0	0
K02575	4377.87	15301.5	11187.2	12646.4	9721.84	11529.4	3286.05	34380	22132.7	13867.5	31378.5	23735.8	11974.3	23358	11317	6213.48	6911.66	16071.4	9205.41	14176.4	14100.3	15279.3	12802	12017.4	15559	20226	11254.3
K02584	2662.82	2327.66	2540.67	1659.67	718	2223.65	2771.66	7772.67	6027.69	5813.66	1509.5	1869.16	6538.01	4833	5785.41	9229.01	5816.83	1438.66	4530.84	548	171	634.99	339	2656	2200	1421	2401.66
K02585	1617.16	3209.32	1178.49	609.33	468.16	600.83	2292.16	1741.84	993.67	1441.5	1405.66	1363.5	1177.34	2667.5	5038.33	3863.67	1073.33	1345.66	2264.34	524.5	151.5	273	389.5	240	6341.5	2604.5	1126.16
K02586	651.16	1531.49	1192.16	907.5	342.33	600.83	1253.66	1683.84	974.67	1259.5	936.33	888.5	1155.34	2879	567.33	2770.67	1009.33	1253.66	1937.34	486.5	152.5	436.5	509.5	790.5	6629	2651.5	1455.83
K02587	785.16	1823.49	1157.16	554.75	563.83	600.83	1091.16	1715.84	974.67	1248.5	662.33	939	1132.34	2697	567.33	2711.67	1078.33	2307.16	4146.34	486.5	196.5	614	493	614	6746	2746	1599.08
K02588	1620.16	3375.82	1753.49	1205.83	596.16	630.83	2629.66	1801.84	974.67	1452.5	1785.16	1657	1194.34	2889	5055.33	4044.17	1009.33	1293.66	2253.34	516.5	209	725.5	650.5	965	7347	3195.5	2164.16
K02589	27	202.83	988.83	802.83	160.33	8	393	47	62	63	495.33	364	188	275.5	104	441	134	157.5	107	186	133.5	426	389.5	790.5	6415	2346	1455.83
K02590	27	80.83	988.83	802.83	160.33	8	369	47	62	63	495.33	364	165	192.5	104	441	134	157.5	107	186	133.5	426	344.5	790.5	6308	2346	1455.83
K02591	648.16	1493.99	776.66	536.5	236.83	600.83	1106.66	1683.84	974.67	1248.5	723.33	691.5	1155.34	2871	567.33	2711.67	1009.33	1271.66	1972.34	503.5	165	355	524	546	6655.5	2680	1468.33
K02592	359.66	900.49	638.16	371	394.33	282.83	190.16	600.84	261.67	645	194.33	431	543.34	329	171.33	492.17	338.33	2211.16	2666.34	444.5	112	255	372	228.5	6124	2345.5	954.33
K02593	193.66	116.66	41.33	8.67	42	247.83	68.66	241.34	33.67	569	66	87	208.34	0	84.33	219.67	135.33	1092.66	371.34	272	0	0	0	0	0	247	0
K02594	453.08	1140.16	2505.33	669.92	797.17	425.83	609.16	1998.76	495	802.92	567.25	703.33	788.34	1450	349.33	1177.67	344.33	3664.16	2763.34	1451.5	581.5	1764.5	748.5	1621.5	12551	4643.5	2678.75
K02595	330.66	573.66	230.33	26.67	365	247.83	68.66	273.34	33.67	569	66	340	208.34	0	84.33	219.67	204.33	3428.16	2580.34	1151	306	0	0	0	0	0	0
K02596	364.16	927.66	579.33	292.67	373	566.83	165.66	1623.84	416.67	692.5	178	465.5	663.34	717.5	171.33	447.67	274.33	2786.66	2634.34	662.17	114	265.5	369	182	5958	1912.5	633
K02597	661.32	1147.32	460.66	53.34	730	296.66	137.32	426.68	51.34	1138	132	666	416.68	0	168.66	439.34	408.66	3279.82	5160.68	308.33	0	0	0	0	0	247	0
K02598	613.25	2946.67	3425.5	2528.25	1113.17	172.67	524.05	1653.76	2620.33	773.25	1772.92	1806.16	933.82	8250	757.79	553.15	83	1038	403	1794	10220	1459	1639	13419	1388	1010	761.75
K02600	13443.2	25851.6	25021.2	22693.2	11929	14129.6	20407	49647.9	39028.1	37583.9	35515.3	30507.9	34390.6	47436	42893.9	45928	27278.8	24353.3	28886.6	20395	20073.9	25039.4	17638.5	32490.9	38989	32915	32458.2
K02601	13443.2	25858.6	24946.7	22657.7	11941.5	14278.6	20568.5	49738.9	39028.1	37583.9	35498.8	30494.9	34040.1	47601	42910.9	45952	27278.8	24353.3	28907.6	20368	20082.9	25083.9	17649.5	32775.9	39162	33019	32804.2
K02609	3050.16	10952.7	4891.01	7134	4125.33	4965	2741.33	21344.8	12558	10213.1	9775.04	10258.5	6018.83	3379.5	5339.3	6541.5	3347	3872.67	3547	2266.83	1102.67	1432	2919.67	936	6339	6933	3486.84
K02610	3017.16	10925.7	4851.01	7070	4071.33	4808.5	2689.33	21073.8	12448	9815.08	9775.04	10213.5	5941.83	3217.5	5328.3	6541.5	2641	3658.67	3314	2266.83	1071.67	521	1889.67	534	3295	2155	1453.84
K02611	3041.16	10946.7	4871.01	7102	4098.33	4896.5	2732.33	21203.8	12493	10048.1	9775.04	10240.5	5995.83	3272.5	5339.3	6541.5	3086	3854.67	3547	2266.83	1102.67	1018	2440.67	735	4898	4576	2587.84
K02612	3017.16	10925.7	4851.01	7070	4071.33	4808.5	2689.33	21073.8	12448	9815.08	9775.04	10213.5	5941.83	3217.5	5328.3	6541.5	2641	3658.67	3314	2266.83	1071.67	521	1889.67	534	3295	2155	1453.84
K02613	2788.83	10132.5	4464.81	5632	3743.13	5975	2956	23866.7	13647	10433.8	9137.17	9160.8	6452.66	3128	5398.8	6266.34	2582	4833.17	3324	3765.83	1172.67	529.5	1999.67	670.5	3587	2389	1583.84
K02614	3984.6	13088.6	7788.55	9389.13	6531.12	5917.8	4327.3	22954.9	13075.3	9727.1	20897.8	17533.8	6622.5	3431	12555.1	7970.6	2715	4022.8	3414.8	3733	5508.1	11426.7	7236.8	7559.4	10767.5	6805.5	3654.17
K02615	1022.33	3443.67	1359	1702	751	47	711.33	325.67	972	2031.33	1215.67	1934.33	1202	3139	1201.33	2343.33	1982	181	2006	58	55	74	49	36	43	92	239
K02616	4470.16	15367.7	6837.51	10655	5599.33	5530.5	3540.33	33207.1	21039	15955.6	11726	14433	9528.5	4308.5	6577.47	10409.8	3081	5622.17	3586	5287.33	5888.34	3914.5	3874.34	1453.5	8669	6249	3691.84
K02617	1086	5002	1747.51	1885	2036.33	2125	1765	4191.43	1759	2094	6985.37	4538.03	1348	1470	3212.14	1982	2192	262.5	2211	0	0	0	725	0	0	0	163
K02618	2697	9574	3656.01	5384	3640.33	3723.83	2650	19510.9	11710.3	9480	9023.37	8819.03	5271.5	2819.5	4934.64	6110.5	2371	2269	2147	1651	791.5	340.33	1193.5	362	2377	822	753.83
K02619	2900.51	9994.8	9294.2	9835.39	6338.97	4272.3	3171.98	20521.8	13389.8	9150.35	24260.5	17713.9	5874.58	5565	5857.16	8621.85	1214.33	9078.46	5424.64	13465	16886.1	17335.2	6230.8	9962.9	11542	8025.5	3787.59
K02621	2534.01	9822.63	10530.5	9485.47	6095.8	6330.8	6260.65	15668.6	8777.8	5016.35	24715.5	16724.9	4687.08	17458.5	13024.4	10036.9	3273.83	14123.1	8175.14	9606.33	9680.27	14736	9576.8	14785.4	7551.5	11400.5	12212
K02622	2750.34	10339.6	10746.2	9642.47	6125.8	6819.8	6475.65	17182.9	9751.8	5816.68	24819.5	17029.2	5426.08	17703.5	13515.4	10659.5	3789.83	14123.1	8803.14	9624.33	9680.27	14754	9595.8	14867.4	7611.5	11450.5	12556
K02623	125	211	1594.51	931	423.66	403	181	256.43	685.5	213.5	1949.37	2442.03	101	0	209.14	65	198.5	360.5	338	781	169.5	9434	2441	23	0	0	0
K02624	2991.43	10259.8	5707.92	8430.8	5268.16	4729.8	3851.8	20357.4	13559.8	10628.9	13136.1	12538.3	7231	5378	7896.08	6253.94	6067	6994.14	2867.8	5579.83	4319.44	12609	10407	2038.9	13047	11330	7134.34
K02625	161	872	1557	1120	1542.5	1395	157	1688	785	27	7714	5119	43	0	976	35	12	41	0	584	135	9434	2216	0	0	0	163
K02626	1092	2229.66	2391.66	1305.66	550.16	110.5	2040	244	354	712	1621.66	1443	787	910.5	6817	4373	400	326	577	363	169	453.5	945.5	1667.5	3944	2254.5	3840.16
K02635	66	128	96	51	23	14	445	134	46	47	57	94	65	243	485	1977	26	21	124	19	0	10	0	0	12	11	0
K02636	245	367	176	76	108	357	572	960	825	876	206	295	987	904	792	2475	1436	180	454	19	0	10	0	0	12	11	0
K02638	1476	4478	292	104	640	94	1360	492	1852	3768	984	1242	2314	2822	1906	3804	3930	244	4012	0	0	0	0	0	0	0	0
K02647	791.52	2785.3	5181.71	4336.3	3848.13	1709.8	439.3	4102.15	4692.13	1040.52	21267.8	11439.6	1002.5	14524	1482.44	495.6	815.5	1355.8	106.8	4970	8713.6	11158.2	5126.8	9458.9	2218	4646	2060.5
K02650	2176.93	8767.97	8022.7	6569.56	5240.31	3718.45	2120.81	10080.1	4876.49	2805.77	12482.7	9917.22	2768.75	9800.5	5563.33	2321.18	2748.33	11208.3	10096.8	5875.67	9494.61	12665.9	5371.3	8492.9	4157.5	6952	3200.07
K02651	5744.09	20592.6	12536.8	15612.1	9769.07	13276.6	5423.29	49672.3	28891.5	19642.3	28483.8	25566.8	13308.2	12938	13503.4	11601.4	5811.33	9640.96	8068.8	5612.2	3107.77	12884	14657.6	6550.8	11803.5	11990	17229.3
K02652	10901.1	21259.2	24687.7	20301.8	9617.35	10602.3	14632.5	33750.1	25838	23653.5	19634.7	19156.8	25144.2	38653.5	34851.1	34804.4	25735.8	20164.5	24241	11542.8	16157.5	23975	10094.5	33153	38684	27772	26017.4
K02653	8902.25	21939.6	25108	22119.6	10798	8656.79	13125.6	28465.2	21005.5	18918.6	21868.9	21067.5	19946.2	35982.5	28317.3	29860.7	22081.8	21472	23071.5	15286.7	17813.4	22515.4	11876.3	30238.4	34727	25107.5	22678.1
K02654	12978.8	24259.1	21726.4	21176.9	11755.1	12907	15252.8	57299.6	43524.1	41311.6	33148.8	28970.6	35344.8	33005.5	30240.3	38139.6	26030.3	22581.3	26752.1	17030.3	16036.9	24891.9	14848.5	18215.4	43692	25948.5	21448.3
K02655	1553.59	7368.46	4643.2	5255.81	4161.47	3840.13	2652.45	7800.74	2177.14	2444.1	10968.9	8966.23	1516.34	1047	4392.6	706.28	2217.66	12526.8	9321.64	4576.33	1955.94	9611.53	5137.8	4.4	0	116	295
K02656	1071.26	5275.13	4503.87	4711.14	4314.8	2760.8	1479.79	5773.99	1815.47	1415.6	20870.6	11688.2	1233.34	1018	2898.27	590.94	1622.33	9090.46	6231.97	2782	1343.94	9611.53	4596.8	4.4	0	116	295
K02657	856.6	4803.3	4202.21	4282.8	3534.13	2855.13	1400.8	5999.65	1817.8	794.6	10778.6	8318.23	1231.67	1385.5	2877.27	384.27	1117	8003.97	4913.3	2599.5	852.27	9511.53	4596.8	4.4	22	134	362
K02658	920.1	4857.8	4254.21	4316.8	3530.63	2982.63	1481.8	5884.65	1980.3	930.6	10786.1	8330.73	1282.67	1133	3048.77	620.27	1222	8108.47	4978.8	2596	852.27	9511.53	4596.8	25.4	157	350	452
K02659	851.6	4764.8	4193.21	4282.8	3518.13	2748.13	1397.8	5648.15	1668.8	752.6	10778.6	8318.23	1077.67	1018	2877.27	371.27	1092	7956.47	4913.3	2596	852.27	9511.53	4596.8	4.4	0	0	163
K02660	880.6	4764.8	4193.21	4282.8	3518.13	2871.8	1397.8	5673.48	1726.8	784.6	10778.6	8318.23	1045	1087	2820.94	371.27	1133	7956.47	4913.3	2596	852.27	9511.53	4596.8	4.4	22	134	362
K02661	0	0	0	0	0	0	0	0	0	0	0	0	126	0	0	0	0	0	0	0	0	0	0	0	0	0	0
K02662	6334.34	13697.8	13305	11086.4	6718.97	6289.46	6925.48	18305.2	16028.1	13805.2	16571	14993.2	15285.8	27656	15128.3	16217.9	15826.8	14786	17031.5	9999.5	15350.4	18544.4	9669.3	16274.9	21446	16386.5	13262.6
K02663	2031.01	7558.8	6804.37	6479.14	4405.47	3690.46	2404.98	9210.91	4051.64	3164.85	12384	10573.9	3961.75	5301	4336.33	3647.18	2973.83	9369.96	8166.47	3146.5	1884.44	9865.36	5003.8	874.4	931.5	663	1061.33
K02664	3032.01	10438.8	7269.66	6907.14	4872.61	3773.46	3151.98	10215.5	6757.14	5512.85	13180.4	11358.5	5910.75	13639	5234.19	5728.18	4938.83	9882.96	10172.5	5866.5	8095.44	11012.4	4999.8	7897.4	1079.5	3234	1286.33
K02665	963.16	4705.33	3428.67	2196.34	2585	3116.66	1485.99	6045.52	2027.01	1498.5	8255.37	5948.53	1558.34	1470.5	2556.47	609.34	1643.33	8980.66	6218.17	2218.5	1007.34	9566.16	2757	0	77	120.5	312.33
K02666	3016.76	9164.13	6639.37	5571.14	4499.8	3934.46	4843.79	11430.3	6488.31	6196.1	12762.6	10567.7	6058.67	8626	7764.6	11181.6	7039.33	10070	11125	3176.5	1520.94	10178.9	5027.8	2844.9	2080	1516.5	1956.33
K02667	4122.66	7234.33	5521.46	3116.34	3194.14	4775.66	5178.99	12228.6	7495.01	7188	9666.3	7752.6	8322.34	9421.5	6322.33	11220.8	7773.83	9652.16	12348.7	2198.5	1181.34	9951.16	3020	1320	1319	1085.5	1447.33
K02668	2670.16	8365.33	4306.66	2773.34	3155.34	3613.33	3446.99	9189.84	5816.67	5747	9422	7387.5	5503.34	7125.5	4578.33	5955.84	6586.33	8880.16	10583.2	2042.5	1129.34	9754.83	2895	749	842	607.5	826
K02669	14302.7	29088.3	28672.9	25821.4	12805	11834.8	19555	36798.2	33565.3	33468.5	35668	29012	34177.8	54594.5	37477.3	45474.5	39573.8	21489	33424.8	20709.3	20923.8	36879.3	17295.3	36563.9	44815.5	33931	30389.7
K02670	1845.32	9779.99	4078.99	4046.01	3710.18	4289.66	3779.65	7742.43	2345.34	2614	8233	6348	2153.68	2028	5429.66	919.68	3168.66	15868.5	11650	2866.33	1368.01	9562.66	3839	0	0	116	132
K02671	2034.76	9146.13	5458.37	5660.14	4561.47	3801.46	3225.79	8071.32	3209.81	3527.1	11629.6	9597.73	2991.34	3113.5	5280.27	2586.44	3818.33	8720.96	10151	2942.5	1466.94	9796.36	5257.8	698.4	437	527.5	896
K02672	1394.59	6722.46	5257.2	5612.81	3947.47	3350.13	2570.45	6335.49	1942.14	2169.6	11169.9	8711.23	1501.01	1296	3055.27	598.94	2016.66	9340.29	6139.64	3814.33	1754.94	9778.53	5257.8	698.4	388	505	829
K02673	687.26	3601.46	4286.54	4267.47	3067.13	2379.13	1399.46	4065.32	1077.47	707.6	10556.6	8063.23	451.34	33	2868.27	533.27	765.33	1717.13	1638.64	1645.33	546.27	9708.53	4982.8	4.4	0	95	163
K02674	1012.16	4588.33	3348.46	2168.34	2679.14	3563.33	1477.99	6293.42	2227.01	1585.5	8191.8	5908.1	1889.67	1559.5	2556	612.17	1693.33	7422.16	6597.17	1897.5	1015.34	9586.16	2809	440	94	138.5	230.33
K02676	781.66	4077.33	2684.16	2164.34	2140.34	2801.99	1482.99	4635.59	1836.35	1394	8051	5591	1293.34	1020	2545.33	596.34	1553.33	6955.66	3187.17	1854	997.34	9562.99	2757	0	104	116	166.66
K02679	0	0	126	363	674	43.67	6	34.17	118	0	9995	3287	0	0	0	0	0	0	0	0	0	0	0	0	0	0	0
K02680	0	0	126	363	674	43.67	6	34.17	118	0	9995	3287	0	91	0	0	0	0	0	0	0	0	0	0	0	0	0
K02681	0	0	126	363	674	15	6	0	118	0	9995	3287	0	0	0	0	0	0	0	0	0	0	0	0	0	0	0
K02682	0	0	126	363	674	43.67	6	34.17	118	0	9995	3287	0	0	0	0	0	0	0	0	0	0	0	0	0	0	0
K02683	969	1923.33	1054.83	552.33	330.83	12	1371	138	60	257	1084.33	977	219	153	4522	1308	13	204	343	183	54.5	195.5	750.5	496.5	2602.5	1617.5	3035.83
K02686	706	2221.67	761.83	907.67	1589.34	828	1095.33	2477.25	597	570	10081	3639	462	727	1559	65	1113	5093	5814.33	1306.67	862.34	114.33	1278	0	48	0	0
K02687	10188.5	17077.8	16976.2	13757.9	8729.14	10388.1	16133.5	30006.6	23206.1	26622.3	29408.5	21963.9	24294.1	37371	32480.9	36245.8	22594.8	17729.6	24206.6	14619.2	12853.8	19746.9	14206.3	23119.9	28693	26417.5	23792.6
K02688	191	2098	616	1094	440.67	381	1110	655.75	54	74	99	72	132	54	1534	260	609	1180	817	136	104	255	820	182	5744	1908	796
K02742	278.6	1488.8	3172.71	3648.8	3230.96	1546.47	290.8	2966.4	994.8	83.6	20469.6	10958.2	184	4	1391.94	270.6	37	156.8	13.8	1512	481.6	9497.2	4055.8	4.4	0	0	0
K02744	778	2422	1339	52	662	75.67	686	595.17	951	1896	1038	656	1157	1574	953	1925	1965	155	2006	0	0	28	0	148	44	0	22
K02745	0	0	18	0	0	28.67	6	34.17	0	0	439	0	0	0	0	10	0	0	0	0	0	28	0	148	44	0	22
K02746	40	183	1184	0	342	28.67	3	349.17	25	12	546	35	0	163	0	18	0	33	0	0	0	14	0	74	22	0	11
K02747	40	183	1184	0	342	28.67	3	349.17	25	12	546	35	0	163	0	18	0	33	0	0	0	14	0	74	22	0	11
K02750	52.92	205	1305.5	2	355.67	28.67	0	419.09	27.33	12.92	134.25	38.83	1	163	0	13	0	33	0	0	0	0	0	0	0	0	0
K02753	0	0	126	363	674	43.67	6	34.17	118	0	9995	3287	0	0	0	0	0	0	0	0	0	0	0	0	0	0	0
K02757	943.25	3158.67	5656.5	2578.25	2479.17	134.67	194.05	2813.76	3535.33	1087.25	13067.9	5205.16	272.82	14065	575.79	615.15	0	1313	0	1706	3532	4339	782.5	4807	2442.5	1879	1546.75
K02759	621.17	2474.67	6627	3053.25	3317.84	144.01	241.41	2372.02	797.66	331.17	21698.2	8030.99	218.73	3359	703.52	584.06	79	892	68	1446	1454	2352	386.5	1298	1785.5	535	471.75
K02760	686.17	2764.67	7866	3106.25	3693.84	301.01	358.41	2836.02	1136.66	419.17	21842.2	8165.99	273.73	3522	1045.52	797.06	174	3286	453	4053	5570	6842	442.5	2036	1785.5	535	471.75
K02761	701.17	2840.67	8977	3035.25	4019.84	172.68	241.41	2766.19	847.66	355.17	21912.2	8100.99	218.73	3685	703.52	610.06	48	948	34	1523	1430	3422	399.5	1625	2005.5	535	471.75
K02763	65.84	227	1436	4	369.34	0	0	531.84	29.66	13.84	161.5	42.66	2	163	0	13	0	33	0	0	18	2190	0	654	0	0	0
K02765	776.5	3386.34	5121	3768.25	1657.84	22	218.38	1020.18	756.66	407.5	1943.84	2733.32	1054.82	5305	788.12	1053.48	96	759	68	3365	7438	2423	505.5	6464	432.5	2461	275.75
K02768	1903.33	5517	2886.67	4707	2551	1740	2125	16413.3	10672	7882.33	11958	8016.33	4776	3939	5985	7720.67	1201	930	541	1321	744	802	689	2459	4912	1225	1587
K02769	0	0	27	64	36	0	9	0	0	0	0	0	0	0	0	15	0	144	0	338	166	42	26	222	506	0	33
K02770	3070.68	10480.5	8533.21	9874.3	6848.63	3232.47	2091.99	18637.5	14331.1	9763.1	33888	20675.1	6205.41	14372.5	4806	6650.34	2132	3508.14	2988.8	6807	10114.6	12855.5	6105.14	9125.4	4393.5	4818	1627.5
K02773	12.92	22	246.5	275	100.67	84	58.36	124.92	98.33	12.92	218.25	79.83	1.91	333	145.73	10.91	0	144	0	477	4512	515	182.5	5999	599.5	259	280
K02774	12.92	22	246.5	307	118.67	84	3	124.92	98.33	12.92	218.25	79.83	1	333	0	5	0	216	0	646	4595	515	195.5	5999	819.5	259	280
K02775	12.92	22	246.5	307	118.67	84	3	110.92	98.33	12.92	218.25	79.83	1	333	0	5	0	216	0	646	4595	515	174.5	5999	707.5	187	11
K02777	629.17	2288.67	3353.33	2436	1652.01	135.67	249.05	1513.68	2487.66	739.67	11258.2	4806.99	642.82	8336	598.79	570.15	115	1224.67	136.67	5330	6464.83	3440	556	8379	1059	1131	775
K02779	324.33	1387.67	2438	2001	1456	43.67	92.69	475.84	143	132.33	10744.7	4551.33	45.91	163	394.06	460.24	0	105	0	169	92	1095	13	327	220	0	0
K02781	0	0	0	32	18	104.67	0	179.17	24	12	0	33	0	297	0	0	0	72	0	188	376	0	131	0	332	72	269
K02782	0	0	0	0	0	0	0	90	0	0	0	0	0	0	0	0	0	0	0	0	0	0	0	0	0	0	0
K02783	0	0	0	64	36	209.34	0	358.34	48	24	0	66	0	594	0	0	0	144	0	376	752	0	262	0	664	144	538
K02784	27	87	126	363	686	70.67	6	162.67	215	72	9995	3349	114	962	0	0	0	0	0	0	51	21	89	132	486	419	215
K02786	12.92	22	188.5	230	13.67	0	116.72	69.92	2.33	0.92	27.25	30.83	2.82	0	291.46	21.82	0	0	0	0	0	28	0	148	44	0	22
K02788	12.92	22	130.5	2	13.67	0	55.36	69.92	2.33	0.92	27.25	3.83	1.91	0	145.73	5.91	0	0	0	0	0	0	0	0	0	0	0
K02791	40	183	1436	758	1708	58.67	15	349.17	261	12	20126	6641	0	163	0	18	0	105	0	169	101	2204	246	764	242	59	41
K02793	3154.84	3824	5085	1179	1432.34	3854.5	3520	12642.3	7489.66	6393.34	1849	2889.66	7412	8835.5	3391.25	8611	6965.5	2912.5	7801.5	1373.5	915	2045	3075	2909	4614	4914.5	8958
K02794	966.52	3032.5	5945	1124	2318.02	128.67	1487	1944.19	1278.98	1955.52	11345.5	4458.98	1278	3482	1129	3698	1965	871	2346	751.5	673	1509	295	2155	1528	717	855
K02795	887.76	2739.5	4239.5	1093	1935.01	128.67	1466	1419.43	1246.99	1940.76	11156.8	4376.49	1275	3302	1129	3598	1965	631	2167	701.5	656	1509	295	2134	1511	687	838
K02796	887.76	2783.5	4378.5	1118	1935.01	128.67	1487	1419.43	1246.99	1940.76	11156.8	4412.49	1275	3319	1129	3685	1965	838	2346	751.5	673	1509	295	2155	1528	717	855
K02798	381.33	1581.67	1400	2109	576	192	346.69	290.67	1202.5	353.33	1509.67	1513.33	216.91	3161	1066.06	845.24	224	3119	453	4401	10930	3460	315	6664	1652	1182	763
K02799	0	56	44	70	21	0	51	0	155.5	0	193	124	0	0	37	0	0	0	0	37	1254	478	188	416	598	591	551
K02800	2197.66	7362.34	4588	7578	3246	1731.67	1234.02	15167	11058.5	7272.16	14131.3	10219.7	4558.91	4347	2788.39	5151.57	224	4236	819	5042	11298	5947	1449	7602	3673	1944	1320
K02802	0.83	120	187	0	18	119	0	263.5	244	38.75	36	4.67	508	90	0	41	106	340.67	72	452.5	108.67	0	42.67	233	251.5	1728	106.5
K02803	0.83	286	730	91	84	189	51	393	419	46.75	259	151.67	1514	90	37	123	106	971.67	384	1372.5	361.67	0	42.67	510	413.5	3339	178.5
K02804	776.59	3753.47	4799.33	4599.05	3746.27	1763.47	504.49	4096.14	3875.3	781.93	19657.7	10205.5	1483.91	10021	1833.86	565.84	129	1612.81	185.47	8241	5051.77	2595.2	4208.64	2094.4	1649.5	5186	542.75
K02805	166	1010.67	754.33	594.67	1900.67	1575.67	108.33	1711.17	683	168	15939	6112	34.33	0	1141.33	94.67	3	512	122.33	294.67	581.34	118.33	114	103	351	171	269
K02806	4224.26	11450.8	7738.55	6980.8	5537.13	6195.3	5566.3	16569.8	8826.14	7826.26	23151.6	14981.9	8107	10740	10815.2	10558.4	8513.5	11991.5	14984.8	4258.5	1848.27	11022.9	9373.8	4211.4	7360.5	6322	11794.3
K02810	734.41	2832.34	4238.5	4238	2101.67	59.67	182.38	707.43	1763.33	647.58	11972.6	6024.16	92.82	8726	788.12	912.48	48	719.67	34	2975.5	11039.2	3899	666.67	13775	856.5	2601	268.5
K02812	0	0	0	0	0	28.67	0	34.17	0	0	0	0	0	0	0	0	0	0	0	0	0	0	0	0	0	0	0
K02813	0	0	9	0	0	28.67	3	34.17	0	0	0	0	0	0	0	5	0	0	0	0	0	14	0	74	22	0	11
K02814	0	0	0	0	0	28.67	0	34.17	0	0	0	0	0	0	0	0	0	0	0	0	0	0	0	0	0	0	0
K02815	0	0	0	0	0	28.67	0	34.17	0	0	0	0	0	0	0	0	0	0	0	0	0	0	0	0	0	0	0
K02819	707.93	3105.47	4576	4394.8	3097.1	1305.47	90.49	3265.64	1943.8	534.93	10210.7	6779.13	104.91	7122	1639.86	506.84	0	578.8	13.8	1757	4892.6	1659.2	2098.8	7437.4	440	456	30
K02821	953.92	4291.67	3106.33	1893.92	2908.01	1482.67	1616.33	4044.34	1769.33	1139.92	20543.2	7210.83	1060	1393	2273	462	2328	13274	9429.83	5646.67	6163.34	3822.33	2588.5	1276	1082.5	641	339.75
K02822	228.92	712	1908.5	1092.25	1827.17	248.67	297	1450.09	1257.33	403.92	20299.2	6759.83	935	1015	628	257	472	4695	1296	5157	6190	3769	1028.5	1501	2294.5	1257	375.75
K02823	5440.08	9232.5	15875.5	12922.1	4715.5	3604	11365.2	12736.4	13055.3	11898.1	9944.75	10440.5	14068.4	30257	24750.1	25578.4	10365	4494.5	8848	5840.5	9418	10385	6696	28916.5	31049	23660	21301.1
K02824	1198.85	4437.97	8290.71	7733.55	4715.63	1573.47	3976.49	4311.49	5070.13	1362.35	23530	14165.9	1420.41	16191.5	9255	7391.34	240	2468.3	513.8	6199	4994.1	14374.2	6298.3	8077.9	11844.5	10597	6428.25
K02825	11601.3	21415.3	20339.9	18692.4	9675.47	12189	14477	44938.9	35966.6	34955.6	21772	22344.6	31323.9	40515.5	28583.5	35214.8	24185.3	19442.6	24209	17317.3	17946.1	20890.4	13414	23619.4	28264	22527	17102.6
K02826	144	425	360	445	150	23	42	278	2428	565	473	224	130	7533	12	128	76	849	0	3330	7734	1300	720	7279	883	3165	60
K02827	225	807	360	452	162	37	42	453	2875	709	521	368	412	11031	12	128	76	962	0	3599	7881	1300	532	7461	999	3106	242
K02828	144	303	360	445	150	23	18	278	2428	565	473	224	107	7450	12	128	76	849	0	3330	7734	1300	442	7279	776	3171	30
K02829	144	303	342	415	141	13	18	202	2160	459	488	256	73	7158	4	128	31	754	0	3146	7704	1300	442	7315	776	3106	30
K02834	12474.2	23936.3	23945.4	22110.9	11598.1	14166	18992	49570.4	39064	37324.9	34431	29530.9	33921.6	47286	38317.9	44545	27265.8	24155.3	28543.6	20212	20019.4	24851.2	16888	31994.4	36346.5	31111.5	29366.8
K02835	12474.2	23928.3	23933.4	22110.9	11598.1	14017.6	19015	49509.9	38968.1	37326.9	34431	29530.9	33818.6	47283	38371.9	44526	27265.8	24149.3	28543.6	20212	20019.4	24793.9	16888	31782.4	36177.5	31025.5	29289.4
K02836	12443.2	23905.3	23922.9	22110.9	11598.1	14130	19011	49467.9	38945.5	37139.9	34431	29530.9	33733.6	47267	38307.9	44510	27086.8	23140.3	28543.6	20212	20019.4	24851.2	16888	31994.4	36295.5	31111.5	29366.8
K02837	5664.51	18448.3	14316.9	14456.9	8642.47	8446.13	10012	32547.6	20471.6	14783.9	28509	22862.9	11497.1	24122	16155.4	20741.8	8345.83	17181.5	15784.5	11094.5	11142.4	17213.4	12411.8	17290.4	19130.5	18394	14202.1
K02838	12474.2	23928.3	23933.4	22110.9	11598.1	14117.6	19036	49509.9	38968.1	37326.9	34431	29530.9	33818.6	47283	38371.9	44613	27265.8	24149.3	28543.6	20212	20019.4	24793.9	16888	31803.4	36194.5	31055.5	29306.4
K02839	11	36	552.8	136	28.8	683.33	21	683.75	619.84	29	85.8	187.1	235	3	30	26	0	585	0	460.33	0	28.33	264.5	52	768.5	667	376.17
K02840	0	0	126	363	277	15	0	0	118	0	6056	1835	0	0	0	0	0	0	0	0	0	0	0	0	0	0	0
K02841	3939.59	7461.13	7397.54	7122.14	5171.3	4442.8	4020.79	13476.3	6908.47	6859.43	22514.1	13626.6	6719.84	6459.5	8221.27	8254.94	7006.83	10084.8	11299	3486.17	1489.27	10457.7	6319.8	3423.4	3987	3364.5	3763
K02843	6374.42	12799.8	9976.54	8446.81	6306.97	6484.8	10478.6	21275.4	12203.5	12323.8	24675.1	16162.4	12639.8	16475.5	16103.3	31249.1	15692.8	12447.6	16902.3	4231.84	2128.94	11435.2	6676.8	5200.4	6830	5235	5292
K02844	487.93	2688.47	4759.21	4154.47	3810.63	1665.8	254.13	3604.06	1383.8	407.93	20774.6	11508.6	1065	927	1466.94	312.27	837	4557.63	3812.13	1785.67	1091.27	9783.2	4175.8	756.4	456	503	830
K02846	11	124	184	658	674	43.67	6	183.17	421	135	10055	3368	845	2798	0	0	14	67	0	150	70	0	278	138	58	59	242
K02847	214	1118	375.33	751	1090.34	587.5	268	894.5	300	651.5	10001	3575	221	26	99.5	45	772.5	2171.84	3694.67	3951.67	1539.5	618.33	1916	0	70	18	230
K02848	314.93	1801.97	3090.71	3294.47	2627.63	1488.8	171.13	2994.06	904.8	82.93	10491.6	7687.56	240	14	1337.94	66.27	114	534.13	978.13	1665.17	973.27	9597.2	4055.8	4.4	0	0	0
K02849	547.66	389.16	1221.33	874.67	921	828	386.66	3522.01	2615.67	2341.5	10445.5	3832	2438.34	2379.5	958.33	1381.67	3815.83	221.66	700.84	367.33	115	206.5	1416	749	770	473.5	627
K02851	6990.32	12916.7	12841.2	13946.5	5890.5	5972.5	9181.19	28462.2	29494.8	25075.2	19928.2	15608	21651.9	39316	22859.6	25906.4	16134.5	8928.34	11986	10476.5	16222.8	9766.83	7403.84	25057.5	27820	21704	16502.5
K02852	0	0	126	363	674	43.67	6	34.17	118	0	9995	3287	0	0	0	0	0	0	0	0	0	0	0	0	0	0	0
K02853	0	0	126	363	674	43.67	6	34.17	118	0	9995	3287	0	0	0	0	0	0	0	0	0	0	0	0	0	0	0
K02854	103	582	150	443	694	43	18	225	355	112	9666	3507	278	1171	193	129	0	0	29	0	51	24	8	118	190	228	568
K02855	82	621	174	460	725	85	173	220	334	253	9614	3442	270	1268	222	134	226	0	0	0	51	438	569	319	1787	2585	1457
K02856	35	220.5	228	363	700	1008	61	2609.5	1149	380	9594	3553	572.33	262	144.33	104.67	3	579	6	422	0	4	0	0	54	0	0
K02858	2684	8132.33	2769.54	5141.33	2899.36	1921.67	3284	15466.9	9973	7132	12906.9	8309.43	3921	1315	7420.14	5136	117	890	391	2226.5	639.5	453.5	1644.5	680.5	4450.5	1967.5	3419.83
K02859	396.33	1422.67	1453	1931	554	8	86.69	161.67	1890	494.33	1065.67	1421.33	1361.91	6853	394.06	447.24	0	451	0	2633	7206	1205	442	7243	776	3106	30
K02860	11777.5	23008	22777.4	21223.2	11267.1	13743.6	17402.3	47694.9	37899.5	34554.6	33711.7	28826.6	31581.9	44546	35445.9	40224.3	26072.5	23721	27130	20010.7	19965.4	24224.9	16598	29885.4	34330.5	29932.5	27617.4
K02862	1351.33	4262.67	1693	2232	931	350	854.69	1079.17	3444	3075.33	1717.67	2278.33	2423.91	11509	1604.06	2742.24	3641	1063	2185	3574	8293	1764	1006	7546	2220	5463	1131
K02863	13443.2	25851.6	24894.2	22602.2	11929	14129.6	20385	49647.9	39028.1	37583.9	35461.3	30470.9	34037.6	47425	42893.9	45780	27278.8	24344.3	28886.6	20368	20073.9	25009.4	17622.5	32437.9	38842	32720	32385.2
K02864	13408.2	25851.6	24894.2	22602.2	11929	14067.6	20380	49578.9	38891.1	37464.9	35461.3	30470.9	33861.6	47365	42817.9	45767	27169.8	24344.3	28886.6	20368	20073.9	25009.4	17622.5	32437.9	38842	32720	32385.2
K02866	969	1923.33	1054.83	552.33	330.83	12	1371	138	60	257	1084.33	977	219	153	4522	1308	13	204	343	183	54.5	195.5	750.5	496.5	2602.5	1617.5	3035.83
K02867	13443.2	25851.6	24894.2	22602.2	11929	14129.6	20385	49647.9	39028.1	37583.9	35461.3	30470.9	34037.6	47425	42893.9	45780	27278.8	24344.3	28886.6	20368	20073.9	25009.4	17622.5	32437.9	38842	32720	32385.2
K02869	969	1923.33	1054.83	552.33	330.83	12	1371	138	60	257	1084.33	977	219	153	4522	1308	13	204	343	183	54.5	195.5	750.5	496.5	2602.5	1617.5	3035.83
K02871	13443.2	25851.6	24988.2	22663.2	11929	14129.6	20407	49647.9	39028.1	37583.9	35515.3	30507.9	34037.6	47436	42893.9	45921	27278.8	24353.3	28886.6	20395	20073.9	24989.4	17638.5	32299.9	38797	32673	32342.2
K02874	13443.2	25851.6	25002.2	22663.2	11929	14129.6	20407	49647.9	39028.1	37583.9	35515.3	30507.9	34037.6	47436	42893.9	45928	27278.8	24353.3	28886.6	20395	20073.9	25039.4	17638.5	32490.9	38871	32729	32385.2
K02875	0	84.5	555.5	328	62.5	0	10	26	5	22	188	139	0	34	22	43	13	138	27	67	28.5	7.5	44.5	71.5	115.5	92.5	40.5
K02876	13443.2	25851.6	25002.2	22663.2	11929	14129.6	20407	49647.9	39028.1	37583.9	35515.3	30507.9	34037.6	47436	42893.9	45928	27278.8	24353.3	28886.6	20395	20073.9	25039.4	17638.5	32490.9	38871	32729	32385.2
K02877	969	1923.33	1054.83	552.33	330.83	12	1371	138	60	257	1084.33	977	219	153	4522	1308	13	204	343	183	54.5	195.5	750.5	496.5	2602.5	1617.5	3035.83
K02878	12474.2	23928.3	23947.4	22110.9	11598.1	14117.6	19036	49509.9	38968.1	37326.9	34431	29530.9	33818.6	47283	38371.9	44620	27265.8	24149.3	28543.6	20212	20019.4	24843.9	16888	31994.4	36268.5	31111.5	29349.4
K02879	12474.2	23928.3	23933.4	22110.9	11598.1	14148.6	19036	49643.9	38999.1	37343.9	34431	29543.9	34353.6	47283	38371.9	44613	27265.8	24149.3	28543.6	20212	20019.4	24860.9	16888	31803.4	36321.5	31303.5	29326.4
K02881	13443.2	25851.6	25002.2	22663.2	11929	14129.6	20407	49647.9	39028.1	37583.9	35515.3	30507.9	34037.6	47436	42893.9	45928	27278.8	24353.3	28886.6	20395	20073.9	25039.4	17638.5	32490.9	38871	32729	32385.2
K02883	969	1923.33	1054.83	552.33	330.83	12	1371	138	60	257	1084.33	977	219	153	4522	1308	13	204	343	183	54.5	195.5	750.5	496.5	2602.5	1617.5	3035.83
K02884	12448.2	23878.3	23595.4	21905.9	11546.1	14117.6	18289	49509.9	38968.1	37326.9	34290	29398.9	33818.6	46219	38215.9	43064	27242.8	23919.3	28359.6	20138	20019.4	24686.9	16799	31430.4	35960.5	30855.5	29112.4
K02885	969	1923.33	1054.83	552.33	330.83	12	1371	138	60	257	1084.33	977	219	153	4522	1308	13	204	343	183	54.5	195.5	750.5	496.5	2602.5	1617.5	3035.83
K02886	13443.2	25851.6	25002.2	22663.2	11929	14129.6	20407	49647.9	39028.1	37583.9	35515.3	30507.9	34037.6	47436	42893.9	45928	27278.8	24353.3	28886.6	20395	20073.9	25039.4	17638.5	32490.9	38771.5	32729	32385.2
K02887	12450.2	23928.3	23933.4	22110.9	11598.1	14117.6	18990	49509.9	38891.1	37139.9	34431	29530.9	33711.6	47264	38307.9	44416	27086.8	24149.3	28543.6	20212	20019.4	24793.9	16888	31782.4	36177.5	31025.5	29289.4
K02888	12450.2	23928.3	23933.4	22110.9	11598.1	14117.6	19062	49509.9	39010.1	37139.9	34431	29530.9	33711.6	47264	38344.9	44503	27086.8	24149.3	28543.6	20212	20019.4	24793.9	16888	31803.4	36194.5	30862.5	29306.4
K02889	969	1923.33	1054.83	552.33	330.83	12	1371	138	60	257	1084.33	977	219	55	4522	1308	13	204	343	183	54.5	195.5	750.5	496.5	2602.5	1617.5	3035.83
K02890	12907.2	25526.6	24886.2	22522.2	11853	13538.6	19557	48688.9	36264.1	34834.9	35209.3	30128.9	31481.6	43226	36688.9	43331	23201.8	24081.3	28210.6	20182	19774.9	23877.4	15564.5	31734.9	32512	28642	29318.2
K02892	13443.2	25851.6	25002.2	22663.2	11929	14129.6	20407	49647.9	39028.1	37583.9	35515.3	30507.9	34037.6	47436	42893.9	45928	27278.8	24353.3	28886.6	20395	20073.9	25039.4	17638.5	32490.9	38871	32729	32385.2
K02895	13456.2	26019.6	25099.2	22663.2	11968	14390.6	20407	49907.9	39086.1	37583.9	35515.3	30586.9	34052.6	47605	42893.9	45928	27439.8	24548.3	29572.6	20395	20073.9	25039.4	17638.5	32490.9	38871	33188	32487.2
K02896	969	1923.33	1054.83	552.33	330.83	12	1371	138	60	257	1084.33	977	219	153	4522	1308	13	204	343	183	54.5	195.5	750.5	496.5	2602.5	1617.5	3035.83
K02897	12726.1	24987.3	24957.9	21928.9	12009.8	14132.6	18937.5	50177.8	40667.5	37724.8	34621.2	29778.2	34026.6	56496	38253.9	44385	27160.8	24304.3	28489.6	20126	19822.4	24267.4	16323	32803.9	29925	28518	28004.9
K02899	12474.2	23928.3	22305.4	21485.9	11407.1	14117.6	19026	49509.9	38968.1	37326.9	34311	29417.9	33818.6	47283	38371.9	44583	27265.8	24038.3	28543.6	20152	20019.4	24701.9	16888	31479.4	36140.5	31055.5	29285.4
K02902	12445	23895.3	23799.4	22073.9	11578.1	14269.1	18970	49795.9	39158.1	37261.4	34410	29513.6	34195.6	47241	38287.9	44411	27160.8	24319	28448.6	20274.5	20107.1	25049.9	17982.6	31958.4	37350.5	31890.5	30133.9
K02904	13430.2	25845.6	24833.2	22480.2	11845	14129.6	20369	49647.9	39028.1	37571.9	35425.3	30426.9	34037.6	47423	42893.9	45902	27278.8	24236.3	28811.6	20328	20039.9	24896.4	17573.5	31986.9	38379	31409	31798.2
K02906	13443.2	25851.6	24988.2	22663.2	11929	14129.6	20407	49647.9	39028.1	37583.9	35515.3	30507.9	34037.6	47436	42893.9	45921	27278.8	24353.3	28886.6	20395	20073.9	24989.4	17638.5	32299.9	38797	32673	32342.2
K02907	13215.8	25149.6	22186.2	20993.2	11398.3	13770.6	19638	48442.6	38044.1	36680.6	34658.3	29699.6	33094.6	45829	40170.9	43882.3	26743.8	22996.1	28480	16633.3	18600.6	23728.4	17437.5	30113.9	37070	31979	30867.2
K02908	969	1923.33	1054.83	552.33	330.83	12	1371	138	60	257	1084.33	977	219	153	4522	1308	13	204	343	183	54.5	195.5	750.5	496.5	2602.5	1617.5	3035.83
K02909	12289.2	24058.4	25912.3	24226.2	12839.9	14518.8	19151.3	50235.9	39808.7	36748.2	46831.6	36239	34158.9	47275	38469.9	44403	27009.5	23719	27792.3	21045.9	20104.3	34373.4	21594.6	31783.3	37324	31490.5	29905.9
K02910	969	1923.33	1054.83	552.33	330.83	12	1371	138	60	257	1084.33	977	76	153	4520	1308	13	204	343	183	54.5	195.5	750.5	496.5	2602.5	1617.5	3035.83
K02911	12456.2	24216.3	22187.4	21395.9	11382.1	14117.1	18909	49557.9	38803.1	36987.7	34290	29483.9	33865.6	47822	38121.9	44141	26908.8	24029.3	28543.6	20139.5	20078.6	24705.9	17313.6	31369.4	36019.5	30728.5	29013.9
K02912	969	1923.33	1054.83	552.33	330.83	12	1371	138	60	257	1084.33	977	219	153	4522	1308	13	204	343	183	54.5	195.5	750.5	496.5	2602.5	1617.5	3035.83
K02913	13149.3	26946	22380.4	22824.9	11730.1	14148.5	19397.7	48897.1	41715.5	38377.5	34886.7	30924.9	34841.5	55444	39592	45756.8	28537.8	24658.5	29810.6	20765.8	20476.6	24810.7	17979.1	32062.9	37823	31315.5	29199.1
K02914	9445.18	15054.6	16562.4	13386.2	6871.31	9400.3	15061.3	26982.8	25443	25728.3	14820.6	16347.5	25825.2	41918	31161.4	35340.2	20597	20183.6	25195.3	17763.7	18869.4	23098.9	13942	26914.4	21679.5	22895.5	19571.4
K02915	0	5.5	56.5	46	6.5	0	0	0	0	0	61	26	0	0	0	0	0	0	0	17	12.5	7.5	14.5	7.5	64.5	50.5	29.5
K02916	12450.2	23925.3	23823.4	22049.9	11598.1	14104.6	18904	49376.9	38891.1	37137.9	34377	29493.9	33699.6	47253	38253.9	44193	27086.8	24140.3	28543.6	20185	20019.4	24763.9	16872	31729.4	36148.5	31016.5	29289.4
K02919	6594.74	13565.5	15292.8	13461.1	6035.17	8442.5	13014.2	23696.9	19795	18351.3	20744.9	15144.4	20013.6	29158.5	22224	28312.1	18059.8	16882.5	17575.5	10014.2	12864	19959.2	13677	26049.4	22649	20243	23854.9
K02921	969	1923.33	1054.83	552.33	330.83	12	1371	138	60	257	1084.33	977	219	153	4522	1308	13	204	343	183	54.5	195.5	750.5	496.5	2602.5	1617.5	3035.83
K02922	969	1844.33	541.83	213.33	246.83	0	1361	72	0	193	836.33	748	0	108	4488	1265	0	0	316	30	12.5	7.5	17.5	11.5	195.5	236.5	104.83
K02923	0	79	499	282	56	0	10	26	5	22	127	113	0	34	22	43	13	138	27	50	16	0	30	64	51	42	11
K02924	969	1922	1002.5	473	311.5	12	1371	138	60	256	1059	958	76	153	4520	1308	13	204	343	175	54.5	195.5	747.5	496.5	2589.5	1617.5	3033.5
K02926	12474.2	23928.3	23947.4	22110.9	11598.1	14117.6	19036	49509.9	38968.1	37326.9	34431	29530.9	33818.6	47283	38371.9	44620	27265.8	24149.3	28543.6	20212	20019.4	24843.9	16888	31994.4	36268.5	31111.5	29349.4
K02927	969	1923.33	1040.83	495.33	302.83	7	1371	124	53	257	963.33	861	55	142	4510	1308	13	138	343	80	28.5	7.5	47.5	75.5	246.5	278.5	115.83
K02929	969	1923.33	1054.83	552.33	330.83	12	1371	138	60	257	1084.33	977	219	153	4522	1308	13	204	343	183	54.5	195.5	750.5	496.5	2602.5	1617.5	3035.83
K02930	969	1923.33	1054.83	552.33	330.83	12	1371	138	60	257	1084.33	977	362	153	4524	1308	13	204	343	183	54.5	195.5	750.5	496.5	2602.5	1617.5	3035.83
K02931	13443.2	25851.6	24988.2	22663.2	11929	14129.6	20407	49647.9	39028.1	37583.9	35515.3	30507.9	34037.6	47436	42893.9	45921	27278.8	24353.3	28886.6	20395	20073.9	24989.4	17638.5	32299.9	38797	32673	32342.2
K02933	13443.2	25851.6	25002.2	22663.2	11929	14129.6	20407	49647.9	39028.1	37583.9	35515.3	30507.9	34037.6	47436	42893.9	45928	27278.8	24353.3	28886.6	20395	20073.9	25039.4	17638.5	32490.9	38871	32729	32385.2
K02935	12464.2	23914.3	23725.4	22031.9	11587.1	14243.6	19008	49600.9	38947.1	37291.9	34354	29428.9	33812.6	47238	38361.9	44451	27265.8	24266.3	28543.6	20185	20005.4	24813.9	16872	31941.4	36394.5	31102.5	29349.4
K02936	969	1923.33	1054.83	552.33	330.83	12	1371	138	60	257	1084.33	977	219	153	4522	1308	13	204	343	183	54.5	195.5	750.5	496.5	2602.5	1617.5	3035.83
K02939	12474.2	23928.3	23947.4	22110.9	11598.1	14117.6	19036	49509.9	38968.1	37326.9	34431	29530.9	33818.6	47283	38371.9	44620	27265.8	24149.3	28543.6	20212	20019.4	24843.9	16888	31994.4	36268.5	31111.5	29349.4
K02944	969	1923.33	1040.83	495.33	302.83	0	1371	98	5	215	963.33	861	0	44	4510	1308	13	138	343	80	28.5	7.5	47.5	75.5	246.5	278.5	115.83
K02945	12383.5	24266.8	23466.5	21699.4	11522.6	14674.3	19300.5	51279.7	39769.8	36427.8	34147.5	29542.7	33056.6	48414.5	38717.9	45320.7	27001.3	23644.8	28218.1	19647	19540.6	24134	16805.6	30913.9	30086.5	28853	28202.1
K02946	13443.2	25851.6	24988.2	22663.2	11929	14129.6	20407	49647.9	39028.1	37583.9	35515.3	30507.9	34037.6	47436	42893.9	45921	27278.8	24353.3	28886.6	20395	20073.9	24989.4	17638.5	32299.9	38797	32673	32342.2
K02948	13443.2	25851.6	25002.2	22663.2	11929	14129.6	20407	49647.9	39028.1	37583.9	35515.3	30507.9	34037.6	47436	42893.9	45928	27278.8	24353.3	28886.6	20395	20073.9	25039.4	17638.5	32490.9	38871	32729	32385.2
K02950	13443.2	25851.6	25002.2	22663.2	11929	14129.6	20407	49647.9	39028.1	37583.9	35515.3	30507.9	34037.6	47436	42893.9	45928	27278.8	24353.3	28886.6	20395	20073.9	25039.4	17638.5	32490.9	38871	32729	32385.2
K02952	13289.2	24996.6	24477.2	22440.2	10856	12886.6	20407	48063.9	38697.1	37556.9	29586.3	27698.9	34037.6	47436	42005.9	45886	27278.8	24353.3	28886.6	20395	20073.9	24989.4	17638.5	32299.9	38797	32673	32342.2
K02954	13332	25815.6	23596.7	22123.2	11779	14093.1	19445	49649.4	38621.1	36939.2	35135.3	30033.6	33823.6	45643	42210.9	43410.5	26739.8	24434.5	28689.6	20703.5	20302.6	23796.4	18581.1	30936.9	39130	32259	32164.8
K02956	13443.2	25851.6	25002.2	22650.2	11913	14129.6	20399	49647.9	38995.1	37540.9	35500.3	30507.9	33973.6	47436	42893.9	45837	27278.8	24353.3	28886.6	20395	20073.9	25008.4	17638.5	32353.9	38853	32729	32361.2
K02959	12448.2	23143.3	23570.4	21536.9	11553.1	14117.6	18085	49509.9	38968.1	37326.9	34280	29389.9	33818.6	46219	38215.9	43023	27265.8	23972.3	28382.6	20138	20019.4	24686.9	16258	31430.4	35960.5	30834.5	28980.4
K02961	13390.2	25851.6	25002.2	22663.2	11929	14029.6	20376	49566.9	38907.1	37364.9	35515.3	30507.9	33890.6	47403	42829.9	45818	27058.8	24353.3	28886.6	20395	20073.9	25039.4	17546.5	32490.9	38849	32460	32249.2
K02962	969	1923.33	1054.83	552.33	330.83	12	1371	138	60	257	1084.33	977	219	153	4522	1308	13	204	343	183	54.5	195.5	750.5	496.5	2602.5	1617.5	3035.83
K02963	12451	23919.3	23952.9	22148.9	11605.1	14186.6	18947	49495.4	38977.1	37151.2	34464	29548.6	34046.6	47264	38253.9	44435	27065.8	24427	28543.6	20342.5	20153.1	25104.4	17427.1	32140.9	37447	31631.5	29892.4
K02965	13443.2	25851.6	25002.2	22663.2	11929	14106.6	20407	49647.9	39012.1	37583.9	35515.3	30493.9	34037.6	47436	42893.9	45928	27278.8	24353.3	28886.6	20395	20073.9	25039.4	17638.5	32490.9	38871	32729	32385.2
K02966	969	1923.33	1054.83	552.33	330.83	12	1371	138	60	257	1084.33	977	219	153	4522	1308	13	204	343	183	54.5	195.5	750.5	496.5	2602.5	1617.5	3035.83
K02967	13404.2	25795.6	22913.2	21668.2	11615	14029.6	19612	49647.9	39028.1	37571.9	35164.3	30181.9	34037.6	46359	42737.9	44316	27278.8	23948.3	28650.6	20194	20039.9	24647.4	17484.5	31098.9	38039	31171	31607.2
K02968	12437.2	23922.3	23723.4	21901.9	11514.1	14117.6	18973	49396.9	38856.1	37058.9	34341	29449.9	33633.6	47140	38307.9	44477	26953.8	23226.3	28053.6	19526	19582.4	24538.9	16590	31195.4	35655.5	29753.5	28786.4
K02970	9714.34	17463.3	18747.9	15235.9	8816.14	10122.1	16039	29152.9	22068.1	24354.2	29624	22282.7	22585.1	36678.5	30202.9	35046.5	18478.8	18030.6	23821.1	14814.2	12727.3	18745.4	13636.3	24154.4	22884.5	21472.5	22560.6
K02974	969	1923.33	1054.83	552.33	330.83	5	1371	112	12	215	1084.33	977	21	55	4520	1308	13	204	343	183	54.5	195.5	750.5	496.5	2602.5	1617.5	3035.83
K02975	0	79	513	339	84	12	10	66	60	64	248	229	219	45	34	43	13	204	27	153	42	188	733	485	2407	1381	2931
K02976	0	79	513	339	84	12	10	66	60	64	248	229	219	45	34	43	13	204	27	153	42	188	733	485	2407	1381	2931
K02977	969	1923.33	1054.83	552.33	330.83	12	1371	138	60	257	1084.33	977	219	153	4522	1308	13	204	343	183	54.5	195.5	750.5	496.5	2602.5	1617.5	3035.83
K02978	969	1923.33	1054.83	552.33	330.83	12	1371	138	60	257	1084.33	977	219	153	4522	1308	13	204	343	183	54.5	195.5	750.5	496.5	2602.5	1617.5	3035.83
K02979	969	1923.33	1054.83	552.33	330.83	12	1371	138	60	257	1084.33	977	219	153	4522	1308	13	204	343	183	54.5	195.5	750.5	496.5	2602.5	1617.5	3035.83
K02982	13443.2	25851.6	25002.2	22663.2	11929	14142.1	20407	49647.9	39028.1	37583.9	35515.3	30507.9	34037.6	47436	42893.9	45928	27278.8	24353.3	28886.6	20395	20073.9	25039.4	17638.5	32490.9	38871	32729	32385.2
K02983	0	79	513	339	84	12	10	66	60	64	248	229	219	45	34	43	13	204	27	153	42	188	733	485	2407	1381	2931
K02984	969	1923.33	1054.83	552.33	330.83	12	1371	138	60	257	1084.33	977	219	153	4522	1308	13	204	343	183	54.5	195.5	750.5	496.5	2602.5	1617.5	3035.83
K02986	14274.1	28436.3	26512	22759.1	12695.8	14587.5	21122.8	50640.8	40258.8	39677.8	36141.6	31214.2	35980.1	49133.5	43861.9	47866.5	29746.8	24935.6	31005	20583	20615.6	25648.7	18349.5	32743.9	41119.5	36110	33693.2
K02987	969	1923.33	1054.83	552.33	330.83	12	1371	138	60	257	1084.33	977	219	153	4522	1308	13	204	343	183	54.5	195.5	750.5	496.5	2602.5	1617.5	3035.83
K02988	13443.2	25851.6	25002.2	22663.2	11929	14129.6	20407	49647.9	39028.1	37583.9	35515.3	30507.9	34037.6	47436	42893.9	45928	27278.8	24353.3	28886.6	20395	20073.9	25039.4	17638.5	32490.9	38871	32729	32385.2
K02990	12373.2	23760.3	21818.4	20888.9	11186.1	14054.6	18555	49248.9	38740.1	36908.9	33956	29168.9	33616.6	46377	36322.9	43330	27039.8	23799.3	28421.6	20012	19970.4	24394.9	16688	29985.4	34604.5	29266.5	27792.4
K02991	969	1923.33	1054.83	552.33	330.83	12	1371	138	60	257	1084.33	977	219	153	4522	1308	13	204	343	183	54.5	195.5	750.5	496.5	2602.5	1617.5	3035.83
K02992	13443.2	25851.6	25002.2	22663.2	11929	14129.6	20407	49647.9	39028.1	37583.9	35515.3	30507.9	34037.6	47436	42893.9	45928	27278.8	24353.3	28886.6	20395	20073.9	25039.4	17638.5	32490.9	38871	32729	32385.2
K02994	13443.2	25851.6	25002.2	22663.2	11929	14129.6	20407	49647.9	39028.1	37583.9	35515.3	30507.9	34037.6	47436	42893.9	45928	27278.8	24353.3	28886.6	20395	20073.9	25039.4	17638.5	32490.9	38871	32729	32385.2
K02995	969	1923.33	1054.83	552.33	330.83	12	1371	138	60	257	1084.33	977	219	153	4522	1308	13	204	343	183	54.5	195.5	750.5	496.5	2602.5	1617.5	3035.83
K02996	13443.2	25851.6	24988.2	22663.2	11929	14129.6	20407	49647.9	39028.1	37583.9	35515.3	30507.9	34037.6	47436	42893.9	45921	27278.8	24353.3	28886.6	20395	20073.9	24989.4	17638.5	32299.9	38797	32673	32342.2
K03014	0	79	513	339	84	12	10	66	60	64	248	229	219	45	34	43	13	204	27	153	42	188	733	485	2407	1381	2931
K03040	12706.3	24913.3	24601	22786.9	11776.1	14585.6	19470	51109.2	40085.1	38087.3	34823	30074.9	34715.6	47744	40814.9	45972.7	27869.8	24368	29108.6	20321	20047.4	25248.9	17076	33178.4	37727.5	31605.5	30822.4
K03041	969	1923.33	1054.83	552.33	330.83	12	1371	138	60	257	1084.33	977	219	153	4522	1308	13	204	343	183	54.5	195.5	750.5	496.5	2602.5	1617.5	3035.83
K03042	969	1923.33	1040.83	495.33	302.83	0	1371	98	5	215	963.33	861	0	44	4510	1308	13	138	343	80	28.5	7.5	47.5	75.5	246.5	278.5	115.83
K03043	12474.2	23953.3	23947.4	22110.9	11598.1	14139.6	19058	49555.9	39034.1	37326.9	34431	29530.9	33818.6	47283	38470.9	44689	27265.8	24149.3	28543.6	20212	20019.4	24843.9	16888	31994.4	36268.5	31111.5	29349.4
K03044	969	1844.33	501.83	184.33	240.83	0	1361	72	0	193	822.33	737	0	10	4488	1265	0	0	316	25	12.5	7.5	17.5	7.5	195.5	236.5	104.83
K03045	969	1844.33	501.83	184.33	240.83	0	1361	72	0	193	822.33	737	0	10	4488	1265	0	0	316	25	12.5	7.5	17.5	7.5	195.5	236.5	104.83
K03046	12474.2	23975.3	23967.4	22129.9	11604.1	14317.6	19159	49586.9	39117.1	37326.9	34441	29539.9	33818.6	47283	38470.9	44730	27265.8	24201.3	28543.6	20212	20019.4	24843.9	16888	31994.4	36268.5	31111.5	29349.4
K03047	969	1923.33	1054.83	552.33	330.83	12	1371	138	60	257	1084.33	977	219	153	4522	1308	13	204	343	183	54.5	195.5	750.5	496.5	2602.5	1617.5	3035.83
K03048	522.33	1951.67	1815	2270	575	35	177.69	400.67	2553	702.33	1219.67	1615.33	1087.91	9872	485.06	795.24	132	1022	88	4065	8071	1594	811	7601	6707	5014	886
K03049	969	1923.33	1054.83	552.33	330.83	12	1371	138	60	257	1084.33	977	219	153	4522	1308	13	204	343	183	54.5	195.5	750.5	496.5	2602.5	1617.5	3035.83
K03050	969	1923.33	1054.83	552.33	330.83	12	1371	138	60	257	1084.33	977	219	153	4522	1308	13	204	343	183	54.5	195.5	750.5	496.5	2602.5	1617.5	3035.83
K03051	969	1923.33	1054.83	552.33	330.83	12	1371	138	60	257	1084.33	977	219	153	4522	1308	13	204	343	183	54.5	195.5	750.5	496.5	2602.5	1617.5	3035.83
K03053	969	1844.33	555.83	270.33	274.83	12	1361	112	55	235	957.33	864	219	119	4500	1265	0	66	316	133	38.5	195.5	720.5	432.5	2551.5	1575.5	3024.83
K03055	969	1922	988.5	416	283.5	0	1371	98	5	214	938	842	0	44	4510	1308	13	138	343	72	28.5	7.5	44.5	75.5	233.5	278.5	113.5
K03056	969	1923.33	1054.83	552.33	330.83	12	1371	138	60	257	1084.33	977	219	153	4522	1308	13	204	343	183	54.5	195.5	750.5	496.5	2602.5	1617.5	3035.83
K03057	969	1923.33	1054.83	552.33	330.83	12	1371	138	60	257	1084.33	977	219	153	4522	1308	13	204	343	183	54.5	195.5	750.5	496.5	2602.5	1617.5	3035.83
K03058	969	1923.33	1054.83	552.33	330.83	12	1371	138	60	257	1084.33	977	219	153	4522	1308	13	204	343	183	54.5	195.5	750.5	496.5	2602.5	1617.5	3035.83
K03059	969	1922	1002.5	473	311.5	12	1371	138	60	256	1059	958	219	153	4522	1308	13	204	343	175	54.5	195.5	747.5	496.5	2589.5	1617.5	3033.5
K03060	6099.67	17669.3	15620.4	15364.9	8866.14	10427.1	8118.48	36789.4	26961.6	18929.9	28698.5	23167.9	18115.8	29566.5	16055.6	18430.8	14556.8	21214.8	18647.1	17831	19379.4	20959.4	16175	20854.9	30052	25335	23722.9
K03070	12877.7	25589	25623	24441.9	12205.1	14699.6	19368.2	50516.9	40280.1	37893.1	35716.7	31269.7	34298.5	47545	39304	45687.9	27575.8	24755	28832.6	22860.3	26976.9	26614.9	18114.5	39257.9	39670	35296	31110.3
K03071	1693.76	6664.13	4995.37	4920.14	4555.8	5120.3	2041.79	11187.5	4415.47	2966.6	21132.1	12749.7	2720.84	2138	3478.52	856.44	3670.83	11606	10533.5	3704	1915.94	10058	8680.8	568.4	2899	4318	8194
K03072	12187.8	22810.1	19593	17352	10418.5	11770.1	14908.5	43706.1	31227.6	32292.1	31414.3	26188.1	28615.8	27739.5	26586.1	33670.7	22450.3	19896.8	26836.6	13912	11169.4	17878.4	13253	14574.9	22264	17677	20598
K03073	11817.6	23201.5	22269.4	20133.1	10473.5	13412.8	18025.2	47675.1	36096.3	34546.3	31574	27284.1	31240.6	42976	33367.1	42186.4	23210.8	23725.5	27853.8	19044	19373.8	23485.7	13257.2	30988	30190.5	27095.5	26387.4
K03074	12187.8	22810.1	19625	17419	10411.5	11616.1	14900.5	43547.1	31103.6	32249.1	31392.3	26170.1	28534.8	27593.5	26582.1	33586.7	22484.3	20019.8	26870.6	14062	11315.4	17848.4	13204	14628.9	22277	17394	20368
K03075	12198.6	22521.3	22279.2	19562.1	9414.84	12940.8	19003.2	46877.1	38628.5	37383.3	25927.6	24202.9	33737.6	47242	37126.1	44547.4	27393.8	23110.5	28039.8	18891.2	19235.8	24939.7	16845	31576.4	37170.5	32166.5	29718.4
K03076	13443.2	25851.6	25058.2	22694.2	11929	14191.6	20407	49802.9	39028.1	37603.9	35558.3	30644.9	34037.6	47448	42893.9	45928	27278.8	24448.3	28886.6	20487	20073.9	25095.4	17857.5	32546.9	39356	33137	32960.2
K03077	76.84	129	529	185	94.34	8	1043	316.84	19.66	18.84	719.5	238.66	30	689	1139	1268	0	139	90	196	376	120	45	1032	931.5	818	623
K03078	0	0	0	0	0	0	0	0	0	0	439	0	0	0	0	0	0	0	0	0	0	0	0	0	0	0	0
K03079	12.92	22	139.5	2	13.67	0	3	159.92	2.33	0.92	466.25	3.83	1	0	0	5	0	0	0	0	9	1109	0	401	22	0	11
K03086	20153	37631.3	34383.6	33120.5	16201.3	21506.3	33965.8	68395.7	62195.2	63271.7	43354.3	40077	57580.6	87570.5	79564.6	79910.6	59038.5	28956	43004.2	23046	22323.6	35334	29548.6	50411.4	79224	63129	55529.2
K03087	1182.26	4444.46	4184.04	4673.47	4033.63	2945.8	1569.46	5870.49	2097.47	1627.6	21386.6	11382.7	1967.84	1053	3018.27	535.27	1816.33	4915.46	4665.14	1936.66	666.1	9845.7	5315.8	202.9	1935.5	1510	1192.34
K03088	92422.3	188700	153855	158141	85270.7	115189	139733	407920	324593	286482	239667	223679	252637	358460	320326	326797	203230	158175	182305	134887	125990	205264	141977	187266	285042	249962	206335
K03089	2436.76	8286.63	6753.37	5724.14	4989.8	6889.79	3755.79	16671.5	7632.49	5258.1	22007.1	14256.7	5907.84	7946.5	4629.27	5059.44	5648.83	12599	13617	4234.5	2128.44	10430.5	9205.8	1774.4	4257	6686	11143.7
K03090	2301.8	3222.67	4234.5	5219.75	1716	5291	3482.69	7749.67	13871	10542.8	3370.67	4558.86	11745.9	24885.5	14747.1	8159.74	14748	6842.03	4696	6313.32	10356.9	9567.5	13400.4	15124	38251.5	38118.5	22519.1
K03091	3636.93	10982.2	14658.5	9600.75	4445.35	1201	3041.69	9701.27	19810.7	7398.43	8252.92	6816.48	7719.91	69049	6057.06	7079.74	5355	8281	2391	23262	42878.5	16204.5	13499.5	50450	62238.5	47710.5	29357.8
K03092	7250.34	16125.3	18053	14690.4	8476.47	9258.13	11950.5	26559.4	17184.6	14877.7	28884	21246.2	14337.4	30560	21273.2	26261.7	14311.8	18615.6	20108.5	11058.8	10925.1	17698.2	11488.3	23765.9	21757.5	19827	19959.1
K03093	585.08	1765.5	2458.67	740.25	507.17	301	430.5	2107.75	3190.33	1117.5	675.25	649.83	1532	10159.5	543	1162.67	498	1213.67	431	2007	2054.5	1823	1182.5	2571.5	13428	6463	3708.75
K03095	498.33	1938.67	1479	2078	575	22	73.33	329.67	2376	598.33	1113.67	1543.33	950	9672	248.33	569.33	48	931	34	3866	7967	1325	532	7345	941	3106	242
K03098	1332.76	6916.3	6774.41	7089.81	5656.83	4855.3	5309.12	9516.67	4084.47	2165.1	28944.1	16468.2	1921.34	5473.5	12489.4	8502.61	1420.33	7640.29	4130.8	3946.17	2494.11	10996	5053.8	4762.4	2968	3120.5	2969
K03100	18342.5	38711.6	31457.2	31352.6	16127.8	21000.8	25541.5	79338.5	61956.2	55006.5	41157.8	39542.8	48239.9	70050	45418.7	60339.2	38672.8	28273.5	38173.3	30712.4	31997.8	30985	25374.8	45704.3	59842	48246	39227.5
K03101	13506.8	27789.1	23360.3	23056.7	12726.8	14667.8	19961.8	51215.6	42104.3	39912	37262.8	31899.5	35139.6	55998	40328.1	46970.6	29324.3	26914.6	30793.4	21391	20416.5	24654.4	18383.8	32184.8	36078.5	31435.5	29243.8
K03105	969	1923.33	1054.83	552.33	330.83	12	1371	138	60	257	1084.33	977	219	153	4522	1308	13	204	343	183	54.5	195.5	750.5	496.5	2602.5	1617.5	3035.83
K03106	13402.2	25687.6	24968.2	22050.2	11736	14166.6	19472	49594.9	38841.1	37440.9	35016.3	30361.9	33834.6	46121	42682.9	44194	27244.8	24117.3	28692.6	20321	20052.9	25018.4	17880.5	31588.9	38508	32173	32033.2
K03110	13425.2	25755.6	24279.2	22052.2	11710	14129.6	20195	49679.9	39083.1	37560.9	35098.3	30195.9	34037.6	47415	42893.9	45749	27278.8	24801.3	28800.6	20423	20178.9	24767.4	17558.5	31286.9	38215	31015	31664.2
K03111	17492.9	37368.3	41855.4	37951.3	18364.6	21994.6	26638	81383	59027.6	53628.1	46804.3	45418.7	47222.3	66234.5	53237.7	64059.4	32638.5	37115.6	39003.4	33418.3	36081.6	43313.6	27107.6	53741.4	50311	46457	39886.8
K03112	288.93	1514.13	3217.71	3696.8	3250.96	1548.8	166.8	3025.07	985.8	32.6	20496.2	10984.2	274.67	4	1401.27	232.27	75	279.13	136.47	1512	481.6	9497.2	4055.8	4.4	0	0	0
K03113	1860.43	7158.63	7512.54	7850.13	4763.13	3776.97	6838.8	8921.23	3559.3	2217.43	23999.9	14664.1	2092.33	5428.5	16581.8	10116.4	1595	7646.14	2207.47	8592.17	2783.1	13381.5	7030.3	7614.9	10027.5	9088	10465.8
K03116	14429.7	27830.6	25850.2	25449.5	12496	16492.5	24058.1	56476.1	51836	43547.8	38761	34880.8	37726.8	91425.5	48501.2	57426.5	31297.2	30637	32741.5	27763.8	29561.8	28371.9	22706.3	48106.4	56380.5	50411.5	45762.3
K03117	4614.92	13771.5	10222.2	10441.8	6975.33	9296.13	5443.95	34115.1	20718.5	15231.9	25561	19927.3	12994	11481.5	7792.16	10871.3	12151.7	19208.1	16777.8	13331.3	10483.4	15287.9	11951.5	4900.4	15073	11923	12445.2
K03118	12781.6	24202.3	21202.1	22008.5	11298	14227.6	18651.6	49534.6	41909.5	38710	34915.8	30736	34995.8	59153	38347.1	44228	27685.2	25396.6	29131.3	23209.3	22498.9	24605.9	18893.5	32847.9	40494.5	37313.5	34449.8
K03119	1284.92	7606.4	8862.73	6410.8	6790.45	7413.8	1689.8	11918.7	4813.7	1677.6	35762.9	22002.9	2827.67	1598	5102.55	414.27	5191	9002.48	3781.8	3775.73	1691.44	850.2	14518.2	280.2	1203	1697	1310.84
K03120	969	1923.33	1073.83	582.33	330.83	26	1371	190	156	341	1084.33	977	758	251	4528	1308	13	204	343	183	54.5	195.5	750.5	496.5	2720.5	1803.5	3108.83
K03124	969	2002.33	1609.83	1062.33	498.83	74	1381	376	381	531	1695.33	1554	1634	231	4598	1351	26	606	370	645	174.5	947.5	3592.5	2244.5	12077.5	7015.5	14726.8
K03136	969	1923.33	1014.83	523.33	324.83	12	1371	138	60	257	1070.33	966	219	55	4522	1308	13	204	343	178	54.5	195.5	750.5	492.5	2602.5	1617.5	3035.83
K03146	1014	1865.83	438.33	330.33	286.33	12	1372	214.5	207	390.5	1028.33	932	401	213	4586	1299	109	88	316	145	65	203	735	436	2616	1626	3054.33
K03147	10528.3	22121.8	17494	17426.5	9674.8	10071.6	13321.3	39319.2	24519.1	19774.6	31660.5	25284.6	17558.3	23783.5	26211.5	25388.1	11760.8	16845.8	19888.6	13046.5	10195.4	15965.9	13470	21058.9	31895.5	20338	25401.6
K03148	202.42	590.5	698	452.75	83.67	372.67	320.5	2154.09	553.33	238.42	721.25	208.83	440	543.5	1680	859.5	70	189	75	348	232	618.5	424.5	758.5	6993.5	2720.5	2005.25
K03149	8677.33	18702	16045.4	16302.9	9072.14	10943.6	9191.95	40152.6	29266.1	22432.8	28864.2	24019.9	20840.3	33533	17298.2	22570.8	18490.8	17139.5	19147.6	13205.5	10650.9	16328.9	14661	17692.9	26919	18093.5	21375.4
K03150	875.84	3106.5	7902	4830.5	2057.34	1269.67	5439.5	5548.01	2037.66	1386.34	4630	3625.16	1662.5	7183	12551	12172	493	2468	1009	2849.5	1003.5	4409.5	2415	9651	19349.5	12187.5	10522
K03151	1737.52	4740.63	6172.87	4856.88	4117.13	1589.47	1921.3	4280.82	3886.63	1173.02	22319.7	12365.6	1515.5	10549	6174.94	2164.6	910	1649.97	514.47	8956	10118.4	12981.2	5117.8	8623.9	2827.5	5350.5	2327.08
K03152	620.92	2352.5	4517.13	2157.75	2865.64	1356.67	3631	2975.09	817.33	423.92	18122.5	7751.93	173.5	1880	9849	7048	101	3589.17	2576.67	4049.67	1767.33	3790	678.5	4436.5	3733	4073	3643.25
K03153	4105.25	11401.3	8322.37	9816.14	6311.3	6030.96	2512.62	25302.3	19562.3	13560	24229.7	18621.6	9785.34	17781	8999.85	8342.94	9915.33	14915.3	10076.6	12697.8	13755.4	15380.4	10281.5	9166.4	13021.5	10975	13190.2
K03154	9019.18	18927.5	15909.2	15307.5	8847.47	9979.3	9305.46	38298.2	28392.5	21730.6	29131.8	23469.6	20256	33214	21069.5	21541.1	18652.5	17559.8	18233.3	13229.2	10750.1	16393.7	13503	17166.4	26794.5	18544	21294.8
K03163	0	0	14	57	28	12	0	40	55	42	121	116	219	11	12	0	0	66	0	103	26	188	703	421	2356	1339	2920
K03166	969	2027.33	1126.83	649.33	337.83	12	1453	138	60	257	1132.33	991	219	334	6080	1736	13	206	343	183	54.5	195.5	773.5	629.5	2972.5	1970.5	3237.83
K03167	969	2027.33	1126.83	649.33	337.83	12	1453	138	60	257	1132.33	991	219	334	6080	1736	13	206	343	183	54.5	195.5	773.5	629.5	2972.5	1970.5	3237.83
K03168	14408.8	31080.3	27294.4	28669.3	15549.5	18505.3	20282.8	68940.6	49323.8	41675.5	47288.4	42178.5	35912.9	42300	41220.4	45830.8	22561.3	24796.6	25024.9	25984	25118.5	35565.9	20219.3	30658.3	33829	27909	28635.6
K03169	3307.03	10852.6	21690.2	14430.3	7701.33	5245.93	7157.45	12618.9	11502.7	6530.37	28503.4	20966	6705.92	31154.5	18279.6	12552.6	6579.33	13469.6	7580.94	15176.1	18621.5	39812.6	19126.3	25855.9	28002.5	24306.5	13550.5
K03177	12474.2	23799.3	23702.4	21787.9	11504.1	14122.6	18876	49561.9	38968.1	37326.9	34217	29401.9	33704.6	47044	36622.9	43960	27251.8	24027.3	28543.6	20139	20004.4	24672.9	16762	30990.4	35328.5	30935.5	28915.4
K03179	7341.25	16320.6	11128.2	10904.8	7096.13	10262.1	11159.3	25522.7	15161	13851.3	27373	19983.8	13244.7	18835.5	21611.8	22624	12963.3	17466.3	20254.6	13548.5	5294.78	14816.4	14138.1	9894.8	23364.5	18248.5	22042.2
K03181	1214.26	5048.13	4413.87	4673.14	4406.3	2256.8	1527.79	5199.99	1460.47	1341.6	20868.6	11604.2	913.34	708	2981.27	491.94	1619.33	6565.29	7481.47	1987	973.27	9597.2	5874.8	4.4	48	0	163
K03182	3585.42	9624.96	6956.54	7095.47	5520.8	5145.47	5694.46	14220	7302.97	7057.68	23128.6	14651.7	6901.34	11187.5	6569.27	11387.4	6064.83	11732.8	11772.3	7776.83	2960.1	11558.7	7603.97	3729.9	8125.5	6129	7684.34
K03183	12534.2	23508.8	23742.9	22243.4	11774.3	14500.6	18813.3	50081	39760.8	39002	34255.6	29751.6	35244.1	48427.5	39113.9	45034	28687.8	24919.3	29464.1	24091.7	20751.9	25231.4	20527	31517.9	44003.5	39924.5	37501.2
K03184	220.66	201.66	209.33	371.67	728.5	198	120.66	255.51	251.67	660	10061	3358	259.34	0	155.33	337.67	156.33	210.66	401.84	36.33	0	0	0	0	0	0	0
K03185	1889.76	6888.13	5105.37	5059.14	4642.8	6352.8	2105.79	13894	5694.47	3758.1	21305.1	13587.7	3530.84	3010	3620.27	969.94	3923.33	10387.3	11593	4111	2097.27	10458.2	10142.8	1132.4	5706	8484	15949
K03186	6788.92	13062.8	8968.37	8644.8	6310.63	6399.3	8531.96	18584.3	12160	12090.7	25471.9	16869.2	11977.3	16120.5	13705.3	17406.9	11803.8	12629.3	16340.3	9288.33	7990.1	13273.7	9118.47	11238.9	16347	10341	11017.2
K03187	2570.93	9103.8	6757.54	8540.47	5354.3	5413.3	2338.13	21333.3	13877.3	8099.1	14792.2	15115.7	4528.67	9107	4815.52	4292.27	1470.5	5524.63	4469.3	6137.67	8839.94	11752	9016.3	7987.4	5601.5	7045	7140
K03188	2670.76	9443.8	6785.04	8617.47	5427.3	5671.63	2427.13	21767.8	14495.1	8699.35	14911.2	15344.4	5293.67	11803	4919.77	4588.27	1837.5	5921.3	4564.3	6919.5	9272.11	12454.9	11461.5	8488.9	8816	11079	9225.17
K03189	2650.76	9424.8	6785.04	8617.47	5424.3	5671.63	2407.13	21754.8	14382.1	8624.35	14911.2	15337.4	5241.67	11076	4814.77	4441.27	1732.5	5857.3	4469.3	6556.5	9221.11	12454.9	10183.5	8488.9	8816	11079	9307.17
K03190	2661.76	9443.8	6765.04	8585.47	5400.3	5615.63	2418.13	21702.8	14403.1	8546.35	14911.2	15344.4	4940.67	10976	4919.77	4588.27	1611.5	5857.3	4564.3	6556.5	9221.11	12040.9	9704.47	8287.9	7375	8722	8418.17
K03192	712.26	3068.13	3545.87	3484.14	2959.3	3283.96	313.79	6830.49	2329.47	1482.1	10746.6	8676.23	1246.01	1054	2984.35	397.27	951.83	5293.96	2413.97	3711	1597.94	10026	6892.8	568.4	2829	3859	7913
K03194	38	55	919	72	0	291	0	45	168	57	8	373	157	82	77	0	18	151	35	235	101	197	1664	0	0	0	0
K03195	703	2206	1329.5	1237	437	3297	1230	4804	1977	943	111	918	1351	266	322.5	185	2362.5	3189.67	3952.5	1396	729.67	9714.33	3696	264	702	3620	4633
K03196	503.5	1920	2065	1295	310	2889	1210	4114.5	1756.5	945	96.5	1101.5	1142	247	372.5	174	1588	1589.67	1194	1376	729.67	9889.33	4190	201	644	3408	4531
K03197	233.5	676	214.5	108	34	2296.5	156	3635.5	1574.5	742	59.5	462.5	1058	247	171.5	109	1380	2525.67	856	611	594.67	258.33	327	201	644	3161	4531
K03198	343.5	869	251.5	94	67	2360.5	180	3707.5	1673.5	926	96.5	410.5	1116	247	280.5	174	1555	2563.67	1194	792	594.67	258.33	1605	201	644	3408	4531
K03199	633.5	1953	1269.5	1237	371	2625	1274	4019.5	1938.5	1128	133.5	858.5	1263	247	322.5	239	1903	2780.67	1915	1376	729.67	9692.33	3676	201	644	3620	4633
K03200	291.5	531	2038	224	77	2326.5	140	3170.5	1491.5	508	96.5	1016.5	1092	247	364.5	174	877	1656.67	1403	812	594.67	652.33	2377	201	644	3161	4531
K03201	358	1449	1052	571	304	909	1005	1023.5	616.5	526	45	444	503	99	200	81	779	511	881	235	147	197	1682	0	0	212	102
K03203	438	648	1055	571	337	656	1009	488	449	449	82	431	308	82	186	130	529	522	1094	235	101	197	1664	0	0	212	102
K03204	631.5	1855	1228.5	665	353	2922	1125	4481.5	1951.5	1127	133.5	869.5	1340	247	322.5	239	1775	2771.67	1877	867	643.17	474.83	1991	223	644	3947	6089
K03205	756.83	3239.67	2822	3084	759	3542	1749.55	5776.17	3121	1398.33	1062.17	2543.83	1781.32	1717.5	1201.29	1059.65	1490.5	2030.17	2093.5	1712	956.67	10093.3	6782	696	7242	6301.5	6091
K03206	0	0	58	30	9	0	0	21	0	0	29	32	0	0	0	0	17	59	0	58	30	0	0	36	0	0	0
K03208	28	77	30	29	27	464.5	12	572	203	40	42	82	44	185	193	129	22	0	85	0	0	0	100	0	58	247	10
K03210	9047.17	21579.8	20081.4	17659.9	10126.1	12333.6	14115	44787.9	30574.6	23099.9	31235	26080.9	22033.6	36276	22022.4	32237	16696.3	23202.3	23520.6	19685	18225.4	21996.4	14413	25965.9	25804.5	23217.5	23064.4
K03212	31	696	715	554	798	838.67	90	1978.17	1381	779	10564	3823	1372	268	157	106	461	1707	1580	887.67	1479	457	70	725	346	2157	441
K03214	43	78	182	383	694.5	156.17	71.5	158.17	234	67	10014.5	3334	83.5	155.5	264	261.5	21	152	94.5	0	0	0	8	5	83.5	44.5	22
K03215	10032.5	17431.6	18704.2	15644.2	9009.8	10698.5	16501	30675.6	23934.5	25403.8	30228.3	22698.9	23238.1	41499	32424.9	36167.8	21405.8	17052	23578	11896	11834.4	19220.7	14239.3	25502.4	26810.5	22998.5	22915.2
K03216	5510.84	18255.3	12079.4	12390.9	8055.14	7711.63	5434.48	31935.9	21266.6	15188.2	26831	20889.2	11842.2	19524	8082.58	11602.4	8929.83	16428.1	15661.1	15066.2	14059.3	15556.9	11654.8	11645.4	15040	14426	11966.1
K03217	14166	28757.3	25943.9	25713.9	13269.1	15991.6	19877.5	64454.9	51073.1	44561.7	36649	33909.1	38340.1	55242.5	38803.9	48216.5	27694.8	28170	29325.6	26436.8	32063.1	28472.4	17929.6	38787.9	38840.5	33217.5	29333.3
K03218	11247.8	20860.3	20403.5	19488.9	10551.8	13713.6	17462	47748.6	37025.1	33301.6	32926	27829.6	30538.6	44285	34533.9	39905.3	24255.8	24400	25485.3	23613.7	21417.8	24600.4	16627.5	28795.9	32897.5	28459.5	26913.9
K03219	579.2	1672.4	5170.2	7263.6	3988.9	786.27	399.6	3235.77	1490.8	569.2	19587	13979.2	286	12	1109.6	218.2	549	562.27	1123.6	3414.2	1027.87	19008.7	9951.4	13.2	0	0	163
K03220	344.6	782.8	2683	4014.8	2306.1	634.47	283.8	1561.97	847.8	379.6	14545	8158.8	182	4	554.8	141.6	374	408.47	771.8	2193	681.27	18748.5	5740.8	4.4	0	0	163
K03221	110	121	506.8	0	49.8	44.67	24	34.17	110	207	94.8	20.6	58	0	109	65	175	38	338	0	0	0	0	0	0	0	0
K03222	461.6	1125.6	3293	5039.8	2928.6	816.47	395.8	2311.97	1576	586.6	16953.8	11166	394	8	709.8	206.6	549	495.47	1117.3	2486.2	681.27	18748.5	7725.6	8.8	0	0	163
K03223	979.6	3157.6	3805.2	5149.8	3075.3	892.8	1027.8	2116.8	2237	2073.6	17314	12051.4	1351	1419	1486.8	1978.6	2164	492.47	2439.8	2486.2	681.27	18945.5	8111.6	8.8	0	0	0
K03224	1199.6	3329.6	4367	5158.8	3248.6	954.47	1080.3	2505.97	2491	2453.1	17445.8	12094	1504	1419	1704.8	2111.6	2514	626.47	3123.3	2486.2	681.27	18945.5	8111.6	12.3	10	0	163
K03225	469.2	1405.6	5615.2	7152.6	3770.9	991.27	444.6	2732.77	1449.6	385.2	18963.2	13295	255	8	1042.6	153.2	386	565.27	785.6	3359	1162.87	28442.7	10182.6	8.8	0	0	163
K03226	461.6	1090.6	4203	5097.8	2925.1	906.47	395.8	2311.97	1509	563.6	16953.8	11473	377	8	751.8	206.6	549	446.47	1109.8	2486.2	681.27	18945.5	8111.6	8.8	0	0	163
K03227	461.6	1113.6	4212	5097.8	2912.6	896.47	395.8	2207.97	1506	586.6	16953.8	11473	300	8	751.8	206.6	549	495.47	1117.3	2486.2	681.27	18945.5	8111.6	8.8	0	0	163
K03228	461.6	1125.6	4212	5097.8	2928.6	907.47	395.8	2259.97	1576	586.6	16953.8	11473	347	8	751.8	206.6	549	495.47	1117.3	2486.2	681.27	18945.5	8111.6	8.8	0	0	163
K03229	461.6	1125.6	4212	5097.8	2928.6	907.47	395.8	2259.97	1576	586.6	16953.8	11473	347	8	751.8	206.6	549	495.47	1117.3	2486.2	681.27	18945.5	8111.6	8.8	0	0	163
K03230	461.6	1090.6	4212	5097.8	2928.6	918.47	395.8	2311.97	1565	563.6	16953.8	11473	394	8	751.8	206.6	549	495.47	1117.3	2486.2	681.27	18945.5	8111.6	8.8	0	0	163
[truncated: 5,000 more rows]
