# Supplementary material for: Nitrogen Redox Controls on Greenhouse Gas Production in Yedoma Taliks
Source: Glob Chang Biol. 2025 Jul 21;31(7):e70356. doi: 10.1111/gcb.70356 (PMC12277943; doi:10.1111/gcb.70356)
Supplement: Supplementary file 1 — Data S1. [file GCB-31-e70356-s001.zip › gcb70356-sup-0009-DataS8.xlsx]

## Sheet: oxygen+temperature_10cm
Data was saved using Vista Data Vision
Saved: 2023-11-28 21:11:51
Time Period: 2022-06-06 00:00:00 - 2023-11-28 00:00:00
Summary Time Period: Day
Time	O2 at 10-15cm	O2 at 100-50cm	O2 at 100cm	O2 at 190cm	Soil temp at 10cm
2022-06-06	19.1512	14.507			7.28307
2022-06-07	20.0244	12.0975			6.57573
2022-06-08	20.2876	10.3868			6.40885
2022-06-09	20.1976	8.79998			5.77217
2022-06-10	20.1093	7.51011			5.2409
2022-06-11	19.9643	6.43061			5.57019
2022-06-12	20.1541	5.13172			5.92258
2022-06-13	20.0713	1.94237			6.31135
2022-06-14	20.2335	-0.255611			6.85256
2022-06-15	20.3232	-0.627497			7.30225
2022-06-16	20.1807	-0.874602			7.6374
2022-06-17	20.0111	-0.680404			8.06046
2022-06-18	20.0244	-0.616617			8.48202
2022-06-19	20.1223	-1.10567			8.61783
2022-06-20	19.9437	-1.1244			9.25563
2022-06-21	20.2246	-1.14098			9.61083
2022-06-22	20.3577	-1.15107			10.0335
2022-06-23	20.4462	-1.16232			10.0519
2022-06-24	13.2952	-1.1733			9.97917
2022-06-25	3.88762	-1.18178			10.2475
2022-06-26	5.77793	-1.18963			10.7015
2022-06-27	6.76231	-1.19736			11.0192
2022-06-28	7.55716	-1.20449			10.995
2022-06-29	8.12847	-1.21087			10.9712
2022-06-30	8.61546	-1.21668			11.0552
2022-07-01	8.82461	-1.22203			11.5437
2022-07-02	9.248	-1.22679			12.1696
2022-07-03	9.71788	-1.23094			12.5029
2022-07-04	10.2385	-1.23467			12.6642
2022-07-05	10.65	-1.23817			13.0619
2022-07-06	10.8669	-1.24135			13.0917
2022-07-07	10.9488	-1.24424			13.2067
2022-07-08	11.8821	-1.24689			13.2225
2022-07-09	12.1813	-1.24932			13.0588
2022-07-10	11.8252	-1.25168			13.1206
2022-07-11	10.9025	-1.25386			13.2792
2022-07-12	0.785098	-1.25586			14.0004
2022-07-13	2.49393	-1.25772			13.8254
2022-07-14	7.71064	-1.25962			12.9019
2022-07-15	10.3094	-1.26133			12.414
2022-07-16	11.0096	-1.26281			12.4023
2022-07-17	11.1033	-1.26416			12.6315
2022-07-18	11.5942	-1.26545			12.5404
2022-07-19	7.37266	-1.26574			12.0694
2022-07-20	4.53079	-1.26634			11.8917
2022-07-21	9.87392	-1.26783			11.9556
2022-07-22	10.7906	-1.26884			11.9467
2022-07-23	11.7347	-1.26971			11.8577
2022-07-24	12.9456	-1.27045			11.8933
2022-07-25	13.6642	-1.27105			12.1619
2022-07-26	14.4102	-1.27156			11.8181
2022-07-27	14.954	-1.27202			11.0298
2022-07-28	15.0535	-1.27234			10.7358
2022-07-29	15.0457	-1.27267			10.774
2022-07-30	14.7764	-1.27291			11.2973
2022-07-31	14.7568	-1.27319			11.7988
2022-08-01	14.2355	-1.27341			11.976
2022-08-02	1.26499	-1.27358			12.4598
2022-08-03	0.132115	-1.27377			12.8729
2022-08-04	11.0121	2.37791			12.6977
2022-08-05	14.9561	2.98231			12.6444
2022-08-06	13.2551	1.58138			11.9838
2022-08-07	15.2085	3.95546			11.5144
2022-08-08	16.1915	6.2758			11.3402
2022-08-09	16.8671	8.35681			10.8646
2022-08-10	17.3731	9.95341			10.5169
2022-08-11	17.667	10.8169			10.5892
2022-08-12	17.5884	11.3186			11.3571
2022-08-13	17.6755	11.8314			12.2548
2022-08-14	17.9392	12.4843			12.2385
2022-08-15	18.0048	12.829			12.119
2022-08-16	16.6979	12.1408			11.9546
2022-08-17	17.2416	12.9213			12.0829
2022-08-18	18.1005	14.1366			12.2102
2022-08-19	17.5655	13.8986			11.8329
2022-08-20	17.8468	14.4039			11.5233
2022-08-21	18.4123	14.8933			11.6373
2022-08-22	18.381	15.0079			12.255
2022-08-23	18.5181	15.1192			12.2871
2022-08-24	18.7036	14.9125			11.9692
2022-08-25	18.773	15.4333			11.6435
2022-08-26	18.6365	15.328			11.5833
2022-08-27	18.5862	15.4836			11.5044
2022-08-28	18.5739	15.5539			11.5137
2022-08-29	18.7414	15.7151			11.0854
2022-08-30	18.8697	16.2245			10.79
2022-08-31	18.7003	16.1181			11.0202
2022-09-01	18.6332	15.9366			11.0188
2022-09-02	18.765	16.1815			10.8087
2022-09-03	18.7089	16.2449			10.7338
2022-09-04	18.932	16.787			10.7571
2022-09-05	19.2053	17.2189			10.4902
2022-09-06	19.2522	17.2815			10.2246
2022-09-07	19.3351	17.4395			9.92062
2022-09-08	19.2288	17.1616			9.53042
2022-09-09	19.0098	17.0369			9.61083
2022-09-10	19.3252	17.5486			9.09417
2022-09-11	19.4743	17.7561			8.41031
2022-09-12	19.2733	17.6137			8.55188
2022-09-13	19.189	17.4621			8.57
2022-09-14	17.8515	14.9456			9.01583
2022-09-15	18.3538	14.0523			9.01625
2022-09-16	18.8677	16.2538			8.73833
2022-09-17	18.7387	16.8792			8.52104
2022-09-18	18.751	17.3449			8.48438
2022-09-19	18.6604	17.2126			8.08031
2022-09-20	18.4272	16.0435			8.20729
2022-09-21	18.6062	15.1675			7.2554
2022-09-22	18.2992	13.8574			7.03294
2022-09-23	18.5704	17.255			6.41944
2022-09-24	18.7226	18.7467			6.40531
2022-09-25	18.9547	19.0361			5.9756
2022-09-26	18.8087	18.738			5.54048
2022-09-27	18.8145	19.0755			5.68292
2022-09-28	18.8973	19.0826			5.24304
2022-09-29	18.7327	19.0798			5.60056
2022-09-30	18.8372	19.2219			5.89302
2022-10-01	18.8026	18.919			5.80777
2022-10-02	18.721	19.1299			5.75273
2022-10-03	18.89	19.2419			5.58692
2022-10-04	19.1313	19.2452			5.09027
2022-10-05	19.1941	19.4949			4.72394
2022-10-06	19.1559	19.5723			4.71927
2022-10-07	19.0923	19.5369			5.07502
2022-10-08	18.6684	19.1472			5.01923
2022-10-09	18.4468	19.1922			5.12083
2022-10-10	18.8582	19.6531			4.46652
2022-10-11	19.0483	19.7968			4.07326
2022-10-12	19.1369	19.8052			3.31419
2022-10-13	19.1081	19.8579			2.62277
2022-10-14	19.3627	20.1184			1.88575
2022-10-15	19.0545	19.717			1.2919
2022-10-16	18.8503	19.6743			1.22371
2022-10-17	18.9287	19.8232			1.39719
2022-10-18	19.0735	19.8577			1.49762
2022-10-19	18.9917	19.8153			1.5896
2022-10-20	19.044	19.8864			1.54438
2022-10-21	19.1224	19.9826			1.69673
2022-10-22	19.2299	20.0534			1.90265
2022-10-23	19.2559	20.0934			2.02877
2022-10-24	19.2621	20.0983			2.07204
2022-10-25	19.0331	19.7084			1.97271
2022-10-26	18.6542	19.0663			1.71167
2022-10-27	18.8704	19.1928			1.36392
2022-10-28	19.0268	19.3665			1.04088
2022-10-29	18.9432	19.2527			0.758771
2022-10-30	19.0667	19.1767			0.576292
2022-10-31	19.0568	19.4224			0.452604
2022-11-01	18.5659	19.3439			0.374833
2022-11-02	17.3004	18.5898			0.320125
2022-11-03	16.5248	18.5904			0.294292
2022-11-04	16.0664	19.083			0.278146
2022-11-05	15.7491	19.5906			0.256542
2022-11-06	14.9922	19.7062			0.215167
2022-11-07	12.9017	19.0408			0.188396
2022-11-08	10.3004	18.2797			0.17575
2022-11-09	8.36998	17.9054			0.165396
2022-11-10	7.70965	18.1425			0.152364
2022-11-11
2022-11-12
2022-11-13
2022-11-14
2022-11-15
2022-11-16
2022-11-17	6.41467	18.3479			0.0806471
2022-11-18	6.01365	18.2796			0.0714583
2022-11-19	4.12325	17.7658			0.0602917
2022-11-20	2.28985	17.3705			0.0507708
2022-11-21	1.30238	17.4157			0.042125
2022-11-22	0.718411	17.6439			0.0337708
2022-11-23	0.365344	17.8892			0.0249375
2022-11-24	-0.200653	17.8402			0.0163542
2022-11-25	-0.400912	17.8515			0.00885417
2022-11-26	-0.544015	18.1852			0.00308333
2022-11-27	-0.490416	18.5396			-0.00358333
2022-11-28	-0.373374	18.5925			-0.0119375
2022-11-29	-0.386448	18.6532			-0.0217708
2022-11-30	-0.795554	18.0845			-0.0306875
2022-12-01	-0.856594	18.1452			-0.0392292
2022-12-02	-0.942431	18.1562			-0.0453958
2022-12-03	-1.04308	18.0295			-0.0493958
2022-12-04	-1.06943	17.9318			-0.0519792
2022-12-05	-1.06967	17.7567			-0.0534167
2022-12-06	-1.11041	17.332			-0.0559792
2022-12-07	-1.12756	17.2941			-0.0568333
2022-12-08	-1.14595	17.3865			-0.0580208
2022-12-09	-1.14413	17.8169			-0.0604792
2022-12-10	-1.15345	17.8826			-0.0647292
2022-12-11	-1.16908	17.5081			-0.0675833
2022-12-12	-1.19236	17.4114			-0.0683125
2022-12-13	-1.19581	17.5323			-0.0744167
2022-12-14	-1.20122	17.8198			-0.0789583
2022-12-15	-1.21513	18.0341			-0.0829149
2022-12-16	-1.19739	18.5777			-0.089625
2022-12-17	-1.21115	18.4849			-0.0927917
2022-12-18	-1.21471	18.3716			-0.0966667
2022-12-19	-1.2157	18.3101			-0.100458
2022-12-20	-1.22103	18.2801			-0.102938
2022-12-21	-1.22833	18.4471			-0.106625
2022-12-22	-1.23598	18.2521			-0.110604
2022-12-23	-1.23249	18.1337			-0.112271
2022-12-24	-1.24374	17.7163			-0.116083
2022-12-25	-1.24456	17.5678			-0.123875
2022-12-26	-1.25075	17.0204			-0.130854
2022-12-27	-1.25399	17.0565			-0.139063
2022-12-28	-1.25636	17.2325			-0.145958
2022-12-29	-1.25733	17.2234			-0.151583
2022-12-30	-1.25848	17.2046			-0.157
2022-12-31	-1.25915	17.2997			-0.163937
2023-01-01	-1.26243	16.8917			-0.172042
2023-01-02	-1.26377	16.8648			-0.182229
2023-01-03	-1.2633	17.2802			-0.190542
2023-01-04	-1.26445	17.3342			-0.198562
2023-01-05	-1.26518	17.3193			-0.2085
2023-01-06	-1.26456	17.3523			-0.218917
2023-01-07	-1.2656	17.5068			-0.228042
2023-01-08	-1.2661	17.4674			-0.232542
2023-01-09	-1.26625	17.4139			-0.233625
2023-01-10	-1.26655	17.2583			-0.236854
2023-01-11	-1.26695	17.3756			-0.244396
2023-01-12	-1.26685	17.4623			-0.252979
2023-01-13	-1.26639	17.3443			-0.261979
2023-01-14	-1.26659	17.2311			-0.272021
2023-01-15	-1.2674	17.1252			-0.283625
2023-01-16	-1.26735	17.085			-0.294583
2023-01-17	-1.2669	17.0388			-0.304979
2023-01-18	-1.26299	17.1407			-0.317458
2023-01-19	-1.26257	17.2402			-0.331729
2023-01-20	-1.2617	17.3768			-0.346354
2023-01-21	-1.25281	17.7353			-0.355042
2023-01-22	-1.2407	17.7133			-0.354708
2023-01-23	-1.2481	17.3241			-0.358812
2023-01-24	-1.24953	17.4003			-0.362646
2023-01-25	-1.24729	17.3532			-0.357042
2023-01-26	-1.22755	17.8691			-0.350354
2023-01-27	-1.1987	18.1396			-0.342292
2023-01-28	-1.24657	17.9014			-0.339
2023-01-29	-1.26027	17.4296			-0.335521
2023-01-30	-1.26496	16.9833			-0.324646
2023-01-31	-1.26448	16.8659			-0.310854
2023-02-01	-1.26394	16.8071			-0.300667
2023-02-02	-1.2648	16.4775			-0.298958
2023-02-03	-1.26393	16.6018			-0.303375
2023-02-04	-1.26409	16.6187			-0.306313
2023-02-05	-1.25928	16.2821			-0.306625
2023-02-06	-1.26022	15.9953			-0.309688
2023-02-07	-1.25468	16.6343			-0.317646
2023-02-08	-1.24995	17.0718			-0.328146
2023-02-09	-1.23964	16.9826			-0.342479
2023-02-10	-1.22821	16.6651			-0.363667
2023-02-11	-1.23951	16.3777			-0.391354
2023-02-12	-1.22988	16.5776			-0.415396
2023-02-13	-1.22327	17.1287			-0.425312
2023-02-14	-1.22489	16.8638			-0.428375
2023-02-15	-1.21531	16.754			-0.436875
2023-02-16	-1.19428	16.8153			-0.450896
2023-02-17	-1.20495	16.6533			-0.475
2023-02-18	-1.2252	16.5444			-0.494146
2023-02-19	-1.20182	16.9567			-0.491667
2023-02-20	-1.2085	17.2257			-0.483313
2023-02-21	-1.20876	17.4042			-0.467271
2023-02-22	-1.21376	17.1215			-0.447896
2023-02-23	-1.23314	16.5001			-0.439667
2023-02-24	-1.2368	16.4021			-0.428625
2023-02-25	-1.23327	16.1879			-0.408979
2023-02-26	-1.19954	16.3111			-0.390688
2023-02-27	-1.14965	16.6698			-0.37775
2023-02-28	-1.19813	16.0892			-0.373667
2023-03-01	-1.23264	15.605			-0.386625
2023-03-02	-1.19993	16.1975			-0.402437
2023-03-03	-1.14166	16.9289			-0.410146
2023-03-04	-1.08399	17.4154			-0.412875
2023-03-05	-1.16708	17.1993			-0.419312
2023-03-06	-1.20652	16.9828			-0.434938
2023-03-07	-1.22881	16.9015			-0.442146
2023-03-08	-1.22346	16.7698			-0.428167
2023-03-09	-1.19888	16.7368			-0.405229
2023-03-10	-1.20202	17.0584			-0.390021
2023-03-11	-1.20675	16.8194			-0.371604
2023-03-12	-1.20742	16.5333			-0.360688
2023-03-13	-1.20486	16.4716			-0.358229
2023-03-14	-1.19081	16.2336			-0.360375
2023-03-15	-1.18552	16.2575			-0.367437
2023-03-16	-1.17851	16.3444			-0.384958
2023-03-17	-1.18055	16.3792			-0.404958
2023-03-18	-1.22583	16.306			-0.423646
2023-03-19	-1.22881	16.214			-0.436833
2023-03-20	-1.22565	16.202			-0.433563
2023-03-21	-1.22814	16.0585			-0.419396
2023-03-22	-1.23499	15.8786			-0.407729
2023-03-23	-1.21911	16.1244			-0.397583
2023-03-24	-1.17785	16.6124			-0.387792
2023-03-25	-1.13875	17.1321			-0.377292
2023-03-26	-1.21183	16.926			-0.371062
2023-03-27	-1.2354	16.6959			-0.373521
2023-03-28	-1.2032	16.7706			-0.371229
2023-03-29	-1.23699	16.2612			-0.359896
2023-03-30	-1.25321	15.7214			-0.350688
2023-03-31	-1.2375	15.7759			-0.347125
2023-04-01	-1.21472	16.1965			-0.344354
2023-04-02	-1.21921	16.3322			-0.341875
2023-04-03	-1.22505	16.3398			-0.341333
2023-04-04	-1.25395	15.9692			-0.337292
2023-04-05	-1.25004	15.8746			-0.334208
2023-04-06	-1.23846	15.7957			-0.329729
2023-04-07	-1.21588	15.8057			-0.323604
2023-04-08	-1.2181	15.84			-0.318458
2023-04-09	-1.19925	15.9942			-0.319167
2023-04-10	-1.159	16.3881			-0.324083
2023-04-11	-1.20211	16.4093			-0.330125
2023-04-12	-1.21426	16.1994			-0.340146
2023-04-13	-1.19571	16.3098			-0.353562
2023-04-14	-1.21547	16.2755			-0.359292
2023-04-15	-1.232	16.2198			-0.349625
2023-04-16	-1.2234	16.2885			-0.334188
2023-04-17	-1.21328	16.4647			-0.329083
2023-04-18	-1.22511	16.5928			-0.323956
2023-04-19	-1.23648	17.0453			-0.319104
2023-04-20	-1.25857	17.1807			-0.313937
2023-04-21	-1.26846	16.9661			-0.307833
2023-04-22	-1.25337	16.7974			-0.298938
2023-04-23	-1.25178	16.8077			-0.291208
2023-04-24	-1.26453	16.4618			-0.283583
2023-04-25	-1.2669	16.3452			-0.277875
2023-04-26	-1.27252	16.059			-0.276521
2023-04-27	-1.27194	16.0973			-0.274667
2023-04-28	-1.27191	16.392			-0.265208
2023-04-29	-1.27727	15.5942			-0.246792
2023-04-30	-1.27781	13.273			-0.234167
2023-05-01	-1.27781	10.4397			-0.225479
2023-05-02	-1.27782	7.43783			-0.219333
2023-05-03	-1.27784	4.41811			-0.214562
2023-05-04	-1.27785	1.64502			-0.210021
2023-05-05	-1.27781	-0.588597			-0.206042
2023-05-06	-1.27782	-0.987152			-0.202562
2023-05-07	-1.27778	-1.00266			-0.199958
2023-05-08	-1.27771	-1.02621			-0.196521
2023-05-09	-1.27726	-0.801281			-0.192583
2023-05-10	-1.2754	-0.0816611			-0.187583
2023-05-11	-0.41896	1.18343			-0.181854
2023-05-12	-1.2292	3.57446			-0.173083
2023-05-13	-1.08061	6.41625			-0.132896
2023-05-14	-0.0915327	9.64114			0.0431042
2023-05-15	-0.449284	12.1193			0.252604
2023-05-16	0.0522	13.4979			0.438833
2023-05-17	0.551265	13.1112			0.803833
2023-05-18	-1.24487	11.3484			0.9745
2023-05-19	-1.26929	9.55322			1.71521
2023-05-20	-1.27051	6.93558			2.38185
2023-05-21	-1.27171	5.33585			2.57867
2023-05-22	-1.27278	3.93923			2.8471
2023-05-23	-1.26986	2.61161	18.6718	17.5725	3.56802
2023-05-24	-1.27487	2.01393	15.4539	15.1559	4.64794
2023-05-25	-1.27544	2.82543	12.7918	13.4961	5.55717
2023-05-26	-1.27612	2.95397	10.8306	12.2899	6.25585
2023-05-27	-1.27662	2.63666	9.28568	11.2938	6.23873
2023-05-28	-1.27695	2.25146	7.95759	10.3897	6.50846
2023-05-29	-1.27717	1.97776	6.90049	9.7249	6.22402
2023-05-30	-1.27737	1.7214	6.01577	9.16225	5.90131
2023-05-31	-1.27747	1.41454	5.15178	8.32984	6.18967
2023-06-01	-1.27752	1.08798	4.3203	7.21577	5.55623
2023-06-02	-1.27762	0.770802	3.59299	6.46807	5.41429
2023-06-03	-1.27763	0.445628	2.84957	5.75139	5.72994
2023-06-04	-1.27764	0.0682014	2.11546	5.14261	6.52562
2023-06-05	-1.27765	-0.374902	1.38343	4.5913	7.41119
2023-06-06	-1.27758	-0.88116	0.678751	4.09777	8.48513
2023-06-07	-1.27759	-1.17233	0.0268625	3.6651	9.29542
2023-06-08	-1.27754	-1.18685	-0.546299	3.27243	9.54333
2023-06-09	1.31946	-1.1964	-0.989731	2.92882	9.99167
2023-06-10	7.41315	-1.20467	-1.12321	2.60617	10.0221
2023-06-11	12.3536	-1.21194	-1.13586	2.25664	9.8525
2023-06-12	12.9122	-1.21853	-1.14744	1.89493	9.54521
2023-06-13	12.899	-1.22307	-1.15793	1.50777	9.57833
2023-06-14	13.5114	-1.2266	-1.16749	1.07905	9.5375
2023-06-15	13.6267	-1.23035	-1.17639	0.625344	9.53813
2023-06-16	13.7567	-0.739451	-1.18428	0.195569	10.2233
2023-06-17	13.7621	4.01114	-1.19124	-0.172606	10.6971
2023-06-18	14.8046	8.20152	-1.19757	-0.488014	10.686
2023-06-19	14.869	10.3021	-1.20343	-0.73033	10.5465
2023-06-20	14.8669	11.3424	-1.20855	-0.91216	10.8992
2023-06-21	14.9244	11.941	-1.21335	-1.07489	11.5865
2023-06-22	15.1864	11.8956	-1.21805	-1.15352	12.1585
2023-06-23	10.9325	10.3934	-1.22203	-1.17368	12.7967
2023-06-24	13.1325	10.8796	-1.22589	-1.18587	13.2733
2023-06-25	15.099	11.1331	-1.22945	-1.19548	13.3027
2023-06-26	16.4917	12.1526	-1.23286	-1.206	13.0075
2023-06-27	16.6809	12.554	-1.23582	-1.21245	12.9873
2023-06-28	16.6209	12.8347	-1.23876	-1.21793	13.0873
2023-06-29	14.452	12.4827	-1.24146	-1.2233	13.2415
2023-06-30	16.5605	13.0657	-1.24405	-1.22755	12.7923
2023-07-01	17.2649	13.8735	-1.24636	-1.23092	12.966
2023-07-02	17.2945	14.1957	-1.24857	-1.23472	13.4354
2023-07-03	17.6837	14.2918	-1.25078	-1.23928	13.5085
2023-07-04	18.0299	14.6098	-1.25283	-1.24212	13.3915
2023-07-05	18.1929	14.7854	-1.25494	-1.24477	12.94
2023-07-06	18.0762	14.7984	-1.2567	-1.24825	13.0662
2023-07-07	17.4254	14.4436	-1.25857	-1.25111	13.4685
2023-07-08	17.0143	14.3162	-1.26019	-1.25349	13.2713
2023-07-09	17.805	14.5607	-1.26175	-1.25547	12.924
2023-07-10	18.0459	14.784	-1.26342	-1.25865	13.2315
2023-07-11	18.1636	14.8153	-1.26458	-1.26052	13.6479
2023-07-12	18.0327	14.7402	-1.2648	-1.26179	13.6223
2023-07-13	18.3043	14.8744	-1.26604	-1.26436	13.4208
2023-07-14	18.2366	14.6156	-1.26821	-1.2666	13.4917
2023-07-15	18.1879	14.5002	-1.27013	-1.26813	13.4142
2023-07-16	17.9712	14.585	-1.27159	-1.26869	13.5054
2023-07-17	18.2046	14.7655	-1.27286	-1.26989	13.891
2023-07-18	18.1345	14.876	-1.27411	-1.27253	14.3525
2023-07-19	17.8363	14.8607	-1.27527	-1.27394	14.5846
2023-07-20	15.7739	14.4999	-1.27628	-1.27521	14.7554
2023-07-21	17.3506	14.6786	-1.27714	-1.27634	14.6419
2023-07-22	18.0278	14.7614	-1.27811	-1.2777	14.696
2023-07-23	17.8844	14.6663	-1.279	-1.27864	14.9277
2023-07-24	17.7987	14.5935	-1.27994	-1.27963	15.454
2023-07-25	17.9169	14.7816	-1.28076	-1.28043	15.7233
2023-07-26	17.9426	15.0358	-1.28148	-1.28122	15.9306
2023-07-27	18.0441	14.8742	-1.28235	-1.28198	15.985
2023-07-28	18.0504	14.842	-1.28303	-1.28261	15.7304
2023-07-29	18.2021	14.8614	-1.28374	-1.2832	15.6187
2023-07-30	18.3222	14.8508	-1.28437	-1.28368	15.2479
2023-07-31	18.2415	14.659	-1.28493	-1.28413	15.06
2023-08-01	18.4749	14.8207	-1.28545	-1.28452	14.8056
2023-08-02	18.4923	14.8131	-1.28594	-1.28487	14.485
2023-08-03	18.3865	14.7127	-1.28643	-1.28517	14.2837
2023-08-04	18.2172	14.6257	-1.28684	-1.28533	14.4888
2023-08-05	18.1948	14.3531	-1.28727	-1.28553	14.4956
2023-08-06	18.0929	14.0532	-1.28763	-1.28565	14.38
2023-08-07	18.123	13.9977	-1.28797	-1.28575	14.2312
2023-08-08	18.1512	13.9916	-1.28829	-1.28584	13.9944
2023-08-09	17.9403	13.8592	-1.28854	-1.28591	14.1935
2023-08-10	18.0755	14.0861	-1.28879	-1.286	14.0281
2023-08-11	18.0023	13.9599	-1.289	-1.28605	14.0506
2023-08-12	17.7933	13.3898	-1.28925	-1.28609	13.7048
2023-08-13	18.1209	14.031	-1.28943	-1.28617	13.4273
2023-08-14	18.3197	14.3587	-1.28959	-1.28621	13.3621
2023-08-15	18.2825	14.0776	-1.28973	-1.28627	13.2438
2023-08-16	18.0381	13.5476	-1.28995	-1.28633	13.0375
2023-08-17	17.3011	13.3297	-1.29018	-1.2864	12.8429
2023-08-18	18.1988	14.036	-1.29032	-1.28644	12.3365
2023-08-19	18.5089	14.4773	-1.29039	-1.28648	12.1781
2023-08-20	17.9441	14.1887	-1.29048	-1.28647	11.7285
2023-08-21	17.0189	13.847	-1.29058	-1.2865	11.7554
2023-08-22	17.9705	14.3266	-1.29062	-1.28652	11.9294
2023-08-23	18.1601	14.3753	-1.29064	-1.28652	12.2821
2023-08-24	18.0916	14.1082	-1.29077	-1.2865	12.505
2023-08-25	18.1361	14.1422	-1.29088	-1.28648	12.8313
2023-08-26	18.0094	14.1867	-1.291	-1.28647	12.7917
2023-08-27	18.2427	14.5066	-1.29114	-1.28648	13.1021
2023-08-28	18.6377	14.9279	-1.2912	-1.28651	12.4804
2023-08-29	18.2239	14.3961	-1.29133	-1.28654	12.4129
2023-08-30	18.344	14.6405	-1.29137	-1.28659	12.801
2023-08-31	18.2324	14.2151	-1.29144	-1.28664	11.9604
2023-09-01	18.1964	14.5361	-1.29154	-1.28671	11.7031
2023-09-02	18.7192	15.4151	-1.29159	-1.28674	10.8913
2023-09-03	18.6801	15.3533	-1.29168	-1.28676	10.0694
2023-09-04	18.6499	15.3957	-1.29173	-1.28678	10.3458
2023-09-05	18.5074	15.264	-1.29181	-1.28681	10.1317
2023-09-06	17.8358	14.8679	-1.29186	-1.28684	10.2871
2023-09-07	17.9576	15.4859	-1.2919	-1.28688	9.95104
2023-09-08	18.8056	16.0473	-1.29194	-1.28689	9.4225
2023-09-09	18.5087	15.546	-1.292	-1.28691	10.0329
2023-09-10	18.732	15.7488	-1.29204	-1.28694	10.1725
2023-09-11	18.6619	15.6453	-1.29204	-1.28696	10.2121
2023-09-12	18.8327	16.0716	-1.29207	-1.287	9.95292
2023-09-13	19.0999	16.3513	-1.29212	-1.287	9.33104
2023-09-14	18.9635	15.9572	-1.29218	-1.287	8.72917
2023-09-15	18.9671	16.2592	-1.29219	-1.28701	8.54292
2023-09-16	18.673	15.9	-1.29223	-1.28705	8.69708
2023-09-17	18.5756	16.1508	-1.29226	-1.28707	8.81562
2023-09-18	17.3153	15.8572	-1.29225	-1.28702	8.31479
2023-09-19	18.3935	16.7531	-1.29177	-1.28656	7.89481
2023-09-20	18.8962	16.394	-1.29233	-1.28713	7.35783
2023-09-21	19.0717	16.8083	-1.29232	-1.28715	7.36477
2023-09-22	19.173	16.9945	-1.29235	-1.28712	7.01221
2023-09-23	19.2716	17.0933	-1.29238	-1.28711	6.39675
2023-09-24	19.3958	17.4309	-1.29236	-1.28714	6.14925
2023-09-25	19.485	17.3681	-1.2924	-1.28717	5.4476
2023-09-26	19.4653	17.4429	-1.29243	-1.28718	4.92304
2023-09-27	19.5312	17.8653	-1.29246	-1.28718	4.981
2023-09-28	19.7171	18.0658	-1.29244	-1.28721	4.79392
2023-09-29	19.7903	18.0779	-1.29246	-1.28722	4.17237
2023-09-30	19.6307	17.6929	-1.29248	-1.28721	3.61965
2023-10-01	19.1705	17.297	-1.29248	-1.28724	3.95546
2023-10-02	19.4443	17.9404	-1.29253	-1.28724	4.4175
2023-10-03	19.8619	18.3798	-1.29249	-1.28722	3.56129
2023-10-04	20.0498	18.6443	-1.29254	-1.28723	3.06656
2023-10-05	19.4254	17.5687	-1.2743	-1.2691	2.40023
2023-10-06	19.4776	17.8382	-1.29254	-1.28721	2.39825
2023-10-07	19.3207	17.6749	-1.29253	-1.28725	2.72912
2023-10-08	19.1801	17.6189	-1.29254	-1.28728	2.71002
2023-10-09	19.122	17.6913	-1.29254	-1.2873	2.69635
2023-10-10	19.3347	18.1656	-1.29254	-1.28727	2.79919
2023-10-11	19.5933	18.5058	-1.29257	-1.28728	2.8039
2023-10-12	19.4648	18.1032	-1.29259	-1.28728	2.74885
2023-10-13	19.2655	17.8589	-1.29259	-1.28734	2.7116
2023-10-14	19.2502	17.9906	-1.29259	-1.28734	2.66483
2023-10-15	19.5348	18.5141	-1.29258	-1.28732	2.6986
2023-10-16	19.3401	18.0167	-1.29257	-1.28733	2.53008
2023-10-17	19.1753	17.8564	-1.29274	-1.28753	2.46469
2023-10-18
2023-10-19
2023-10-20
2023-10-21
2023-10-22
2023-10-23
2023-10-24
2023-10-25
2023-10-26
2023-10-27
2023-10-28
2023-10-29
2023-10-30
2023-10-31
2023-11-01
2023-11-02
2023-11-03	19.3095	18.6626	-1.2741	-1.2861	0.8067
2023-11-04	19.1773	18.4108	-1.24602	-1.28724	0.752375
2023-11-05	18.9796	18.2534	-1.22197	-1.28739	0.664917
2023-11-06	19.0535	18.4585	-1.20611	-1.28655	0.602809
2023-11-07	19.1418	18.5298	-1.19136	-1.28741	0.552625
2023-11-08	18.976	18.1737	-1.16552	-1.28741	0.444688
2023-11-09	18.6953	17.678	-1.10264	-1.28745	0.416271
2023-11-10	19.0708	18.3478	-1.03007	-1.28741	0.440354
2023-11-11	19.2901	18.6015	-1.01211	-1.28745	0.418917
2023-11-12	19.6733	19.0774	-0.972052	-1.28743	0.362521
2023-11-13	19.3358	18.3934	-0.962715	-1.28742	0.321
2023-11-14	19.3813	18.6606	-0.898947	-1.28594	0.318812
2023-11-15	19.0161	17.7338	-0.862224	-1.28571	0.32925
2023-11-16	18.9511	17.8923	-0.825073	-1.28752	0.335625
2023-11-17	19.4075	18.7831	-0.806246	-1.28747	0.322187
2023-11-18	19.6906	19.1519	-0.790497	-1.28749	0.303146
2023-11-19	19.8509	19.3522	-0.710958	-1.28752	0.267167
2023-11-20	19.7752	19.0482	-0.673446	-1.2872	0.249565
2023-11-21	19.3436	18.2706	-0.602461	-1.28039	0.228896
2023-11-22	19.5418	18.7858	-0.51046	-1.28747	0.204833
2023-11-23	19.4152	18.7508	-0.549194	-1.28751	0.182854
2023-11-24	19.5451	18.914	-0.507718	-1.2875	0.174333
2023-11-25	19.5865	18.9833	-0.473517	-1.28751	0.159146
2023-11-26	19.0895	17.9822	-0.485067	-1.28749	0.144604
2023-11-27	18.9213	17.9939	-0.491314	-1.28751	0.131521
2023-11-28	19.0818	18.5634	-0.475257	-1.28752	0.124826

## Sheet: temperature_100-250cm
Year	Day	Date	100cm_DailyAvg	150cm_dailyaverage	200cm_dailyaverage	250cm_dailyaverage
		2021-08-03
2021	216	2021-08-04	10.4598	7.77133	5.33511	3.95111
2021	217	2021-08-05	10.449	7.74979	5.35467	3.97475
2021	218	2021-08-06	10.5264	7.80496	5.41113	4.02725
2021	219	2021-08-07	10.643	7.89483	5.48787	4.09438
2021	220	2021-08-08	10.7163	7.97275	5.55804	4.15592
2021	221	2021-08-09	10.9253	8.17442	5.65729	4.23608
2021	222	2021-08-10	11.0731	8.31638	5.76871	4.31883
2021	223	2021-08-11	11.0637	8.39492	5.85679	4.3915
2021	224	2021-08-12	11.0465	8.44838	5.92729	4.45533
2021	225	2021-08-13	11.074	8.50367	5.99262	4.5175
2021	226	2021-08-14	11.1003	8.57246	6.05379	4.57817
2021	227	2021-08-15	11.0306	8.61238	6.11271	4.63696
2021	228	2021-08-16	10.8775	8.61517	6.18496	4.70454
2021	229	2021-08-17	10.8153	8.63758	6.25442	4.77083
2021	230	2021-08-18	10.6582	8.63371	6.30871	4.83
2021	231	2021-08-19	10.4998	8.62004	6.3555	4.88525
2021	232	2021-08-20	10.3476	8.6045	6.40125	4.94092
2021	233	2021-08-21	10.2026	8.57479	6.43967	4.99233
2021	234	2021-08-22	10.076	8.53063	6.46712	5.03696
2021	235	2021-08-23	9.96	8.48321	6.4875	5.07737
2021	236	2021-08-24	9.87667	8.44358	6.5085	5.11854
2021	237	2021-08-25	9.84279	8.40663	6.52583	5.15667
2021	238	2021-08-26	9.82679	8.37079	6.53729	5.19
2021	239	2021-08-27	9.84367	8.35029	6.54975	5.22442
2021	240	2021-08-28	9.82133	8.3365	6.56242	5.25608
2021	241	2021-08-29	9.75263	8.31858	6.57058	5.28288
2021	242	2021-08-30	9.65258	8.29904	6.57779	5.30763
2021	243	2021-08-31	9.54546	8.27154	6.58329	5.32996
2021	244	2021-09-01	9.46671	8.23575	6.58667	5.34975
2021	245	2021-09-02	9.42163	8.19779	6.58742	5.36771
2021	246	2021-09-03	9.39621	8.16617	6.58967	5.38675
2021	247	2021-09-04	9.37625	8.13758	6.58892	5.40342
2021	248	2021-09-05	9.358	8.11342	6.58746	5.41917
2021	249	2021-09-06	9.34183	8.09888	6.59054	5.43725
2021	250	2021-09-07	9.30754	8.08225	6.59079	5.452
2021	251	2021-09-08	9.24475	8.06233	6.58842	5.46371
2021	252	2021-09-09	9.17071	8.03746	6.58475	5.47408
2021	253	2021-09-10	9.115	8.01071	6.58079	5.48371
2021	254	2021-09-11	9.04604	7.98262	6.5785	5.49429
2021	255	2021-09-12	8.99158	7.95062	6.57425	5.503
2021	256	2021-09-13	8.92883	7.91967	6.56554	5.50892
2021	257	2021-09-14	8.80892	7.88512	6.55871	5.51612
2021	258	2021-09-15	8.69971	7.84342	6.55208	5.52287
2021	259	2021-09-16	8.57854	7.79917	6.54321	5.52796
2021	260	2021-09-17	8.4385	7.751	6.53175	5.53225
2021	261	2021-09-18	8.28979	7.69679	6.51975	5.536
2021	262	2021-09-19	8.12967	7.63475	6.506	5.53871
2021	263	2021-09-20	7.96233	7.56712	6.48954	5.54033
2021	264	2021-09-21	7.80254	7.49363	6.47117	5.541
2021	265	2021-09-22	7.63713	7.41638	6.44963	5.54075
2021	266	2021-09-23	7.44438	7.33308	6.42375	5.53713
2021	267	2021-09-24	7.22192	7.24333	6.39433	5.5315
2021	268	2021-09-25	6.98562	7.14746	6.36587	5.52758
2021	269	2021-09-26	6.77204	7.04158	6.33396	5.52204
2021	270	2021-09-27	6.58721	6.92892	6.2955	5.51196
2021	271	2021-09-28	6.41954	6.81375	6.25129	5.4985
2021	272	2021-09-29	6.25108	6.70092	6.20417	5.48258
2021	273	2021-09-30	6.05175	6.58875	6.15363	5.464
2021	274	2021-10-01	5.82192	6.47283	6.10054	5.44292
2021	275	2021-10-02	5.59287	6.35087	6.04617	5.42067
2021	276	2021-10-03	5.382	6.22242	5.99021	5.39767
2021	277	2021-10-04	5.20279	6.08992	5.93196	5.37375
2021	278	2021-10-05	5.05967	5.961	5.86908	5.34546
2021	279	2021-10-06	4.93788	5.83742	5.80246	5.31312
2021	280	2021-10-07	4.78446	5.71608	5.73583	5.2815
2021	281	2021-10-08	4.61979	5.59483	5.66983	5.25104
2021	282	2021-10-09	4.51567	5.48267	5.60092	5.21529
2021	283	2021-10-10	4.40575	5.3715	5.53246	5.17929
2021	284	2021-10-11	4.3155	5.26796	5.46333	5.14067
2021	285	2021-10-12	4.243	5.17521	5.39387	5.09887
2021	286	2021-10-13	4.15563	5.08621	5.3255	5.05617
2021	287	2021-10-14	4.04338	4.99796	5.25858	5.01363
2021	288	2021-10-15	3.92433	4.909	5.19283	4.971
2021	289	2021-10-16	3.81221	4.81917	5.128	4.92804
2021	290	2021-10-17	3.70454	4.73229	5.06387	4.884
2021	291	2021-10-18	3.559	4.64017	5	4.83979
2021	292	2021-10-19	3.42146	4.54317	4.93658	4.79517
2021	293	2021-10-20	3.36679	4.45025	4.87342	4.75042
2021	294	2021-10-21	3.31983	4.37454	4.81025	4.70596
2021	295	2021-10-22	3.23908	4.30029	4.74792	4.66096
2021	296	2021-10-23	3.14842	4.22367	4.68642	4.61617
2021	297	2021-10-24	3.06683	4.14617	4.62462	4.57196
2021	298	2021-10-25	2.99129	4.06921	4.56313	4.52708
2021	299	2021-10-26	2.91075	3.98921	4.50187	4.48233
2021	300	2021-10-27	2.82729	3.9105	4.44025	4.43758
2021	301	2021-10-28	2.74758	3.83379	4.37925	4.39262
2021	302	2021-10-29	2.6795	3.76021	4.319	4.34737
2021	303	2021-10-30	2.61587	3.69112	4.25937	4.30204
2021	304	2021-10-31	2.54971	3.62212	4.20071	4.25675
2021	305	2021-11-01	2.48367	3.55312	4.14271	4.21175
2021	306	2021-11-02	2.41992	3.48554	4.085	4.167
2021	307	2021-11-03	2.36117	3.42	4.02813	4.12225
2021	308	2021-11-04	2.30658	3.35646	3.97212	4.07779
2021	309	2021-11-05	2.25771	3.29658	3.9175	4.03367
2021	310	2021-11-06	2.21212	3.23929	3.86375	3.98967
2021	311	2021-11-07	2.16571	3.18308	3.81108	3.94613
2021	312	2021-11-08	2.11883	3.12767	3.75904	3.90317
2021	313	2021-11-09	2.07508	3.07496	3.70846	3.86021
2021	314	2021-11-10	2.03333	3.02387	3.65917	3.81796
2021	315	2021-11-11	1.99525	2.97458	3.61083	3.7765
2021	316	2021-11-12	1.95962	2.92725	3.56396	3.73512
2021	317	2021-11-13	1.92687	2.88042	3.51758	3.69479
2021	318	2021-11-14	1.8895	2.83442	3.472	3.65537
2021	319	2021-11-15	1.848	2.79004	3.42767	3.61596
2021	320	2021-11-16	1.80754	2.74617	3.38383	3.57796
2021	321	2021-11-17	1.7905	2.70417	3.34112	3.539
2021	322	2021-11-18	1.78238	2.66367	3.29871	3.50129
2021	323	2021-11-19	1.73654	2.6225	3.25692	3.46396
2021	324	2021-11-20	1.678	2.58092	3.21575	3.42696
2021	325	2021-11-21	1.62879	2.53908	3.17554	3.39067
2021	326	2021-11-22	1.64292	2.50529	3.13583	3.35483
2021	327	2021-11-23	1.61175	2.46979	3.09779	3.31946
2021	328	2021-11-24	1.54	2.42717	3.05888	3.28442
2021	329	2021-11-25	1.50133	2.38496	3.02017	3.24954
2021	330	2021-11-26	1.51517	2.34971	2.98179	3.21492
2021	331	2021-11-27	1.45983	2.31042	2.94229	3.18067
2021	332	2021-11-28	1.41292	2.26729	2.90429	3.14667
2021	333	2021-11-29	1.36033	2.22417	2.86608	3.11262
2021	334	2021-11-30	1.30429	2.18063	2.82812	3.07896
2021	335	2021-12-01	1.32771	2.151	2.79067	3.04562
2021	336	2021-12-02	1.31883	2.12779	2.75342	3.01238
2021	337	2021-12-03	1.26954	2.09121	2.7175	2.97971
2021	338	2021-12-04	1.24121	2.04517	2.68242	2.94721
2021	339	2021-12-05	1.18037	2.00587	2.64688	2.91517
2021	340	2021-12-06	1.10825	1.96488	2.61225	2.88354
2021	341	2021-12-07	1.09242	1.92992	2.57783	2.85229
2021	342	2021-12-08	1.06821	1.89467	2.54329	2.82125
2021	343	2021-12-09	1.005	1.85483	2.50942	2.79054
2021	344	2021-12-10	0.983875	1.82233	2.47592	2.76025
2021	345	2021-12-11	1.02425	1.80658	2.44221	2.72967
2021	346	2021-12-12	1.02358	1.79071	2.40879	2.69937
2021	347	2021-12-13	0.981667	1.75658	2.37717	2.66925
2021	348	2021-12-14	0.953625	1.71967	2.34633	2.63958
2021	349	2021-12-15	0.947917	1.69367	2.315	2.61033
2021	350	2021-12-16	0.878958	1.65533	2.28467	2.58133
2021	351	2021-12-17	0.858125	1.61954	2.25417	2.55258
2021	352	2021-12-18	0.851083	1.591	2.22388	2.52404
2021	353	2021-12-19	0.846208	1.56742	2.194	2.496
2021	354	2021-12-20	0.79075	1.53512	2.16483	2.46837
2021	355	2021-12-21	0.794	1.50946	2.13617	2.44112
2021	356	2021-12-22	0.742542	1.48013	2.10788	2.41383
2021	357	2021-12-23	0.741708	1.45792	2.08	2.38708
2021	358	2021-12-24	0.769667	1.4425	2.05225	2.36046
2021	359	2021-12-25	0.690833	1.41221	2.02571	2.33413
2021	360	2021-12-26	0.648333	1.38175	1.99958	2.30817
2021	361	2021-12-27	0.675458	1.37575	1.97325	2.28271
2021	362	2021-12-28	0.624042	1.34038	1.94788	2.25742
2021	363	2021-12-29	0.619375	1.32529	1.923	2.23263
2021	364	2021-12-30	0.594917	1.29771	1.89842	2.20796
2021	365	2021-12-31	0.555208	1.26921	1.87417	2.18392
2022	1	2022-01-01	0.601458	1.26329	1.84992	2.15979
2022	2	2022-01-02	0.650542	1.25225	1.826	2.13583
2022	3	2022-01-03	0.585042	1.22737	1.8035	2.11221
2022	4	2022-01-04	0.532375	1.20179	1.78158	2.08929
2022	5	2022-01-05	0.501333	1.17767	1.75967	2.06654
2022	6	2022-01-06	0.479875	1.155	1.738	2.04433
2022	7	2022-01-07	0.46275	1.13333	1.71608	2.02242
2022	8	2022-01-08	0.448375	1.11267	1.69425	2.00058
2022	9	2022-01-09	0.435833	1.09342	1.673	1.97825
2022	10	2022-01-10	0.424542	1.07496	1.65163	1.9565
2022	11	2022-01-11	0.4135	1.05704	1.63096	1.9355
2022	12	2022-01-12	0.403375	1.03971	1.60992	1.91479
2022	13	2022-01-13	0.395375	1.02375	1.59029	1.89383
2022	14	2022-01-14	0.387458	1.00846	1.57067	1.87371
2022	15	2022-01-15	0.387083	0.996833	1.55121	1.85417
2022	16	2022-01-16	0.3865	0.984167	1.53254	1.83396
2022	17	2022-01-17	0.369625	0.968292	1.51429	1.81471
2022	18	2022-01-18	0.357042	0.953792	1.49637	1.7955
2022	19	2022-01-19	0.346583	0.939542	1.47892	1.77671
2022	20	2022-01-20	0.344	0.927875	1.46158	1.75821
2022	21	2022-01-21	0.331	0.913708	1.44454	1.73996
2022	22	2022-01-22	0.321167	0.899667	1.42779	1.72196
2022	23	2022-01-23	0.33675	0.894917	1.41108	1.704
2022	24	2022-01-24	0.314625	0.878708	1.39508	1.68688
2022	25	2022-01-25	0.394	0.893875	1.37908	1.66958
2022	26	2022-01-26	0.403417	0.878042	1.36417	1.65254
2022	27	2022-01-27	0.334125	0.8615	1.34971	1.63563
2022	28	2022-01-28	0.304375	0.845792	1.3355	1.61904
2022	29	2022-01-29	0.292417	0.832	1.32092	1.60313
2022	30	2022-01-30	0.316417	0.830792	1.30608	1.58717
2022	31	2022-01-31	0.283417	0.810333	1.29183	1.57142
2022	32	2022-02-01	0.266792	0.795583	1.27742	1.55567
2022	33	2022-02-02	0.255125	0.782458	1.26317	1.54025
2022	34	2022-02-03	0.245917	0.77	1.24883	1.52496
2022	35	2022-02-04	0.2375	0.757917	1.23483	1.50975
2022	36	2022-02-05	0.22925	0.745917	1.22092	1.49462
2022	37	2022-02-06	0.221583	0.7345	1.20696	1.47987
2022	38	2022-02-07	0.214	0.722958	1.19342	1.46504
2022	39	2022-02-08	0.208875	0.712958	1.17971	1.45054
2022	40	2022-02-09	0.220292	0.710333	1.16654	1.43587
2022	41	2022-02-10	0.330917	0.73775	1.1535	1.42163
2022	42	2022-02-11	0.275792	0.718125	1.14204	1.40712
2022	43	2022-02-12	0.226208	0.702333	1.13121	1.39375
2022	44	2022-02-13	0.202333	0.686958	1.11979	1.38013
2022	45	2022-02-14	0.192167	0.675375	1.10796	1.36704
2022	46	2022-02-15	0.179208	0.661875	1.09608	1.35388
2022	47	2022-02-16	0.177083	0.652833	1.084	1.34075
2022	48	2022-02-17	0.179875	0.648292	1.07187	1.32783
2022	49	2022-02-18	0.158083	0.632542	1.06042	1.315
2022	50	2022-02-19	0.175708	0.62875	1.04858	1.30221
2022	51	2022-02-20	0.178333	0.624167	1.03667	1.2895
2022	52	2022-02-21	0.146958	0.608375	1.0255	1.27679
2022	53	2022-02-22	0.137958	0.598	1.01442	1.26458
2022	54	2022-02-23	0.127792	0.587167	1.00321	1.25212
2022	55	2022-02-24	0.118417	0.576292	0.992083	1.23987
2022	56	2022-02-25	0.111042	0.565833	0.980875	1.228
2022	57	2022-02-26	0.104083	0.555708	0.969875	1.216
2022	58	2022-02-27	0.0977917	0.545792	0.958458	1.20408
2022	59	2022-02-28	0.0919583	0.5365	0.947458	1.192
2022	60	2022-03-01	0.086625	0.527083	0.93625	1.17958
2022	61	2022-03-02	0.0815	0.518667	0.925417	1.168
2022	62	2022-03-03	0.0765417	0.510125	0.914625	1.15642
2022	63	2022-03-04	0.0721667	0.501792	0.904	1.14487
2022	64	2022-03-05	0.0686667	0.494375	0.89325	1.13358
2022	65	2022-03-06	0.1445	0.5165	0.883125	1.122
2022	66	2022-03-07	0.162458	0.5175	0.873667	1.11071
2022	67	2022-03-08	0.0913333	0.497875	0.86525	1.09996
2022	68	2022-03-09	0.0706667	0.484083	0.856667	1.08912
2022	69	2022-03-10	0.06	0.47225	0.847708	1.07892
2022	70	2022-03-11	0.053125	0.462083	0.838292	1.06858
2022	71	2022-03-12	0.0484167	0.452792	0.8285	1.05829
2022	72	2022-03-13	0.0438333	0.444917	0.819125	1.04796
2022	73	2022-03-14	0.039875	0.437375	0.809667	1.03792
2022	74	2022-03-15	0.0355417	0.430167	0.800458	1.02758
2022	75	2022-03-16	0.032	0.422792	0.791083	1.01567
2022	76	2022-03-17	0.02825	0.415792	0.782083	1.00325
2022	77	2022-03-18	0.02525	0.409125	0.773	0.993708
2022	78	2022-03-19	0.0219167	0.402625	0.76425	0.983917
2022	79	2022-03-20	0.0197917	0.396292	0.75525	0.973708
2022	80	2022-03-21	0.01725	0.391167	0.746833	0.963208
2022	81	2022-03-22	0.0150417	0.38575	0.738542	0.952875
2022	82	2022-03-23	0.012	0.380125	0.730333	0.943125
2022	83	2022-03-24	0.00875	0.37475	0.722292	0.933917
2022	84	2022-03-25	0.00641667	0.369417	0.71425	0.925958
2022	85	2022-03-26	0.00316667	0.363667	0.706417	0.917542
2022	86	2022-03-27	0.000708333	0.358208	0.698667	0.909208
2022	87	2022-03-28	-0.00216667	0.352958	0.690833	0.900417
2022	88	2022-03-29	-0.005375	0.347042	0.68325	0.891583
2022	89	2022-03-30	-0.00783333	0.341458	0.675292	0.882833
2022	90	2022-03-31	-0.0108333	0.336292	0.667833	0.872583
2022	91	2022-04-01	-0.0126667	0.3315	0.6605	0.862458
2022	92	2022-04-02	-0.0155	0.326542	0.653125	0.854083
2022	93	2022-04-03	-0.01825	0.321375	0.645833	0.846125
2022	94	2022-04-04	-0.0206667	0.316333	0.638708	0.838375
2022	95	2022-04-05	-0.0231667	0.311	0.631417	0.830083
2022	96	2022-04-06	-0.0240417	0.307583	0.624375	0.8225
2022	97	2022-04-07	-0.0259167	0.302917	0.617458	0.814625
2022	98	2022-04-08	0.00175	0.312708	0.610792	0.806833
2022	99	2022-04-09	0.0707083	0.327125	0.604583	0.798375
2022	100	2022-04-10	0.0265417	0.313875	0.599167	0.791125
2022	101	2022-04-11	-0.0159167	0.303833	0.593667	0.783542
2022	102	2022-04-12	-0.027375	0.294875	0.588	0.776208
2022	103	2022-04-13	-0.0329167	0.28725	0.581875	0.768458
2022	104	2022-04-14	-0.0372917	0.280417	0.575458	0.761792
2022	105	2022-04-15	-0.0400833	0.274208	0.569042	0.754625
2022	106	2022-04-16	-0.0436667	0.268667	0.562292	0.7475
2022	107	2022-04-17	-0.0455833	0.26325	0.555583	0.740958
2022	108	2022-04-18	-0.0475	0.258333	0.549375	0.733667
2022	109	2022-04-19	-0.0500833	0.253917	0.543	0.726292
2022	110	2022-04-20	-0.05225	0.24925	0.536917	0.719333
2022	111	2022-04-21	-0.0535	0.244917	0.530792	0.710792
2022	112	2022-04-22	-0.0556667	0.2405	0.5245	0.702833
2022	113	2022-04-23	-0.0576667	0.2365	0.518792	0.697542
2022	114	2022-04-24	-0.0593333	0.231875	0.512625	0.690167
2022	115	2022-04-25	-0.0605833	0.227917	0.50675	0.683333
2022	116	2022-04-26	-0.0624167	0.224333	0.500875	0.676417
2022	117	2022-04-27	-0.0640833	0.220042	0.49525	0.669708
2022	118	2022-04-28	-0.0650833	0.2165	0.489583	0.663542
2022	119	2022-04-29	-0.067	0.212375	0.484125	0.656792
2022	120	2022-04-30	-0.06875	0.209	0.478292	0.650458
2022	121	2022-05-01	-0.0696667	0.205083	0.472792	0.643917
2022	122	2022-05-02	-0.0689167	0.194625	0.466833	0.6375
2022	123	2022-05-03	-0.06625	0.192042	0.460292	0.628625
2022	124	2022-05-04	-0.0694167	0.192917	0.455167	0.624
2022	125	2022-05-05	-0.0712083	0.191	0.450208	0.617792
2022	126	2022-05-06	-0.072	0.186917	0.444667	0.6115
2022	127	2022-05-07	-0.072	0.184292	0.438625	0.604042
2022	128	2022-05-08	-0.074	0.180417	0.432292	0.596458
2022	129	2022-05-09	-0.074	0.177583	0.427	0.589458
2022	130	2022-05-10	-0.0746667	0.174458	0.421708	0.5825
2022	131	2022-05-11	-0.076	0.171917	0.415583	0.575833
2022	132	2022-05-12	-0.076	0.16825	0.410292	0.5695
2022	133	2022-05-13	-0.0766667	0.166125	0.404833	0.563292
2022	134	2022-05-14	-0.078	0.163	0.39925	0.556333
2022	135	2022-05-15	-0.078	0.159958	0.394208	0.5505
2022	136	2022-05-16	-0.0782083	0.157833	0.3895	0.542958
2022	137	2022-05-17	-0.079	0.1545	0.384708	0.5365
2022	138	2022-05-18	-0.07925	0.15225	0.379917	0.531292
2022	139	2022-05-19	-0.081	0.149167	0.375833	0.524708
2022	140	2022-05-20	-0.0811667	0.147292	0.371833	0.51825
2022	141	2022-05-21	-0.0819167	0.144667	0.3675	0.514375
2022	142	2022-05-22	-0.083	0.1425	0.363667	0.511458
2022	143	2022-05-23	-0.083	0.140542	0.359333	0.5055
2022	144	2022-05-24	-0.0830833	0.138583	0.355583	0.501417
2022	145	2022-05-25	-0.0845	0.136333	0.352167	0.497292
2022	146	2022-05-26	-0.085	0.133833	0.347833	0.492875
2022	147	2022-05-27	-0.0850417	0.132333	0.344417	0.488125
2022	148	2022-05-28	-0.0854583	0.129583	0.340375	0.483417
2022	149	2022-05-29	-0.0859583	0.127833	0.336917	0.48
2022	150	2022-05-30	-0.0861667	0.124333	0.333333	0.4745
2022	151	2022-05-31	-0.088	0.120917	0.328792	0.47025
2022	152	2022-06-01	-0.088	0.11925	0.325167	0.46575
2022	153	2022-06-02	-0.088	0.118417	0.321125	0.46125
2022	154	2022-06-03	-0.0866667	0.116917	0.31775	0.456667
2022	155	2022-06-04	-0.081875	0.115083	0.314375	0.452292
2022	156	2022-06-05	-0.0712083	0.116167	0.3105	0.447875
2022	157	2022-06-06	-0.0744167	0.118875	0.30775	0.443417
2022	158	2022-06-07	-0.061	0.125167	0.305083	0.439625
2022	159	2022-06-08	-0.024	0.14	0.304	0.435333
2022	160	2022-06-09	0.012625	0.162958	0.304417	0.432
2022	161	2022-06-10	0.0709167	0.192792	0.307625	0.429417
2022	162	2022-06-11	0.17275	0.230583	0.313375	0.427417
2022	163	2022-06-12	0.32075	0.277083	0.321958	0.427
2022	164	2022-06-13	0.527792	0.333958	0.333417	0.427
2022	165	2022-06-14	0.784417	0.401833	0.348667	0.428833
2022	166	2022-06-15	1.09096	0.482917	0.367375	0.431833
2022	167	2022-06-16	1.43321	0.57525	0.390625	0.437083
2022	168	2022-06-17	1.78833	0.679542	0.4185	0.444667
2022	169	2022-06-18	2.14879	0.796667	0.451083	0.454042
2022	170	2022-06-19	2.52612	0.9315	0.489	0.466083
2022	171	2022-06-20	2.90558	1.08025	0.533333	0.48075
2022	172	2022-06-21	3.26446	1.23846	0.584333	0.498625
2022	173	2022-06-22	3.59254	1.40575	0.640167	0.5195
2022	174	2022-06-23	3.90696	1.57642	0.700958	0.543417
2022	175	2022-06-24	4.20717	1.75029	0.766917	0.570708
2022	176	2022-06-25	4.46842	1.92558	0.837833	0.600875
2022	177	2022-06-26	4.71321	2.09917	0.912708	0.63425
2022	178	2022-06-27	4.96113	2.27004	0.991333	0.670625
2022	179	2022-06-28	5.21921	2.44104	1.07321	0.710125
2022	180	2022-06-29	5.4685	2.61404	1.15867	0.752333
2022	181	2022-06-30	5.68163	2.78737	1.24679	0.797375
2022	182	2022-07-01	5.87542	2.956	1.33704	0.844667
2022	183	2022-07-02	6.07637	3.119	1.42925	0.894458
2022	184	2022-07-03	6.31267	3.28125	1.52354	0.946625
2022	185	2022-07-04	6.56704	3.44492	1.61896	1.00092
2022	186	2022-07-05	6.81187	3.6125	1.71512	1.05696
2022	187	2022-07-06	7.05292	3.78317	1.813	1.115
2022	188	2022-07-07	7.27883	3.95392	1.91225	1.1745
2022	189	2022-07-08	7.49342	4.12542	2.01371	1.23575
2022	190	2022-07-09	7.69254	4.29633	2.1175	1.29883
2022	191	2022-07-10	7.88346	4.46879	2.22479	1.365
2022	192	2022-07-11	8.06646	4.64575	2.33829	1.43492
2022	193	2022-07-12	8.29021	4.84063	2.46454	1.51292
2022	194	2022-07-13	8.49342	5.02287	2.58829	1.59221
2022	195	2022-07-14	8.66217	5.18254	2.70146	1.66779
2022	196	2022-07-15	8.75133	5.32779	2.80958	1.74158
2022	197	2022-07-16	8.78546	5.46679	2.91967	1.8175
2022	198	2022-07-17	8.79646	5.5915	3.029	1.89421
2022	199	2022-07-18	8.82475	5.70221	3.13717	1.97208
2022	200	2022-07-19	8.88225	5.81104	3.24762	2.05317
2022	201	2022-07-20	8.93208	5.91962	3.35821	2.13738
2022	202	2022-07-21	8.93033	6.00433	3.45392	2.2145
2022	203	2022-07-22	8.92942	6.08204	3.54717	2.29112
2022	204	2022-07-23	8.9305	6.15079	3.63604	2.366
2022	205	2022-07-24	8.92471	6.20917	3.71792	2.43767
2022	206	2022-07-25	8.91554	6.26088	3.79487	2.50675
2022	207	2022-07-26	8.92346	6.31175	3.87021	2.57592
2022	208	2022-07-27	8.94608	6.365	3.94467	2.64442
2022	209	2022-07-28	8.92962	6.41729	4.01613	2.71167
2022	210	2022-07-29	8.87446	6.461	4.08267	2.77571
2022	211	2022-07-30	8.81204	6.49383	4.14587	2.83754
2022	212	2022-07-31	8.78192	6.52296	4.20858	2.89971
2022	213	2022-08-01	8.82863	6.55779	4.272	2.96258
2022	214	2022-08-02	8.93988	6.62162	4.35354	3.03929
2022	215	2022-08-03	9.03483	6.67746	4.42304	3.1085
2022	216	2022-08-04	9.11896	6.72129	4.47529	3.16542
2022	217	2022-08-05	9.21229	6.77458	4.53029	3.22196
2022	218	2022-08-06	9.3195	6.83767	4.59979	3.28679
2022	219	2022-08-07	9.37392	6.90429	4.66583	3.348
2022	220	2022-08-08	9.37375	6.96413	4.72492	3.40413
2022	221	2022-08-09	9.34933	7.01867	4.78533	3.46038
2022	222	2022-08-10	9.30604	7.05846	4.84125	3.51333
2022	223	2022-08-11	9.22842	7.08642	4.892	3.56354
2022	224	2022-08-12	9.14221	7.1035	4.93904	3.61212
2022	225	2022-08-13	9.08629	7.11325	4.98188	3.659
2022	226	2022-08-14	9.10117	7.12196	5.02104	3.70575
2022	227	2022-08-15	9.16425	7.13762	5.06121	3.75233
2022	228	2022-08-16	9.24367	7.16717	5.10958	3.80446
2022	229	2022-08-17	9.29617	7.19558	5.15088	3.85071
2022	230	2022-08-18	9.32883	7.23708	5.18763	3.89296
2022	231	2022-08-19	9.37625	7.27913	5.22904	3.93796
2022	232	2022-08-20	9.40267	7.31779	5.26971	3.98113
2022	233	2022-08-21	9.39537	7.35246	5.30696	4.021
2022	234	2022-08-22	9.38288	7.38358	5.34512	4.06017
2022	235	2022-08-23	9.39792	7.41071	5.38217	4.09946
2022	236	2022-08-24	9.44233	7.43742	5.41871	4.13846
2022	237	2022-08-25	9.48092	7.46696	5.45379	4.17587
2022	238	2022-08-26	9.49142	7.497	5.48746	4.21292
2022	239	2022-08-27	9.49208	7.52863	5.52333	4.25058
2022	240	2022-08-28	9.49042	7.55954	5.56246	4.29033
2022	241	2022-08-29	9.48846	7.58596	5.59925	4.32846
2022	242	2022-08-30	9.46862	7.609	5.63433	4.36496
2022	243	2022-08-31	9.42113	7.62742	5.66746	4.401
2022	244	2022-09-01	9.37471	7.63858	5.69904	4.43579
2022	245	2022-09-02	9.34592	7.64775	5.72958	4.47067
2022	246	2022-09-03	9.31804	7.651	5.75817	4.50483
2022	247	2022-09-04	9.287	7.65812	5.78887	4.54075
2022	248	2022-09-05	9.25729	7.66358	5.81729	4.57475
2022	249	2022-09-06	9.22396	7.66562	5.84262	4.60671
2022	250	2022-09-07	9.17663	7.665	5.86608	4.63804
2022	251	2022-09-08	9.11154	7.66258	5.88725	4.66779
2022	252	2022-09-09	9.03396	7.65904	5.90675	4.69667
2022	253	2022-09-10	8.95021	7.64229	5.92904	4.72692
2022	254	2022-09-11	8.86467	7.6255	5.94921	4.75696
2022	255	2022-09-12	8.7485	7.60067	5.96275	4.78258
2022	256	2022-09-13	8.62183	7.57529	5.97258	4.80667
2022	257	2022-09-14	8.51942	7.54092	5.99033	4.83692
2022	258	2022-09-15	8.45671	7.50492	6.01912	4.87679
2022	259	2022-09-16	8.413	7.46646	6.03021	4.90504
2022	260	2022-09-17	8.36517	7.42654	6.032	4.92558
2022	261	2022-09-18	8.30042	7.39058	6.02975	4.94308
2022	262	2022-09-19	8.22833	7.35308	6.02479	4.9575
2022	263	2022-09-20	8.15137	7.32004	6.024	4.97371
2022	264	2022-09-21	8.07225	7.28275	6.01983	4.98754
2022	265	2022-09-22	7.9735	7.24388	6.01388	4.99821
2022	266	2022-09-23	7.83929	7.20317	6.00721	5.00871
2022	267	2022-09-24	7.68717	7.15371	5.99921	5.01763
2022	268	2022-09-25	7.52121	7.09392	5.98875	5.02525
2022	269	2022-09-26	7.35258	7.02475	5.97433	5.03029
2022	270	2022-09-27	7.16646	6.95042	5.95733	5.03429
2022	271	2022-09-28	6.99071	6.86867	5.93754	5.037
2022	272	2022-09-29	6.82904	6.78	5.91233	5.037
2022	273	2022-09-30	6.68129	6.69067	5.88425	5.03508
2022	274	2022-10-01	6.56775	6.59946	5.85204	5.03071
2022	275	2022-10-02	6.48008	6.51317	5.81904	5.02592
2022	276	2022-10-03	6.40188	6.43229	5.78408	5.01917
2022	277	2022-10-04	6.32446	6.35671	5.74658	5.00892
2022	278	2022-10-05	6.22925	6.285	5.70675	4.99617
2022	279	2022-10-06	6.10529	6.21458	5.66821	4.98179
2022	280	2022-10-07	5.96987	6.14154	5.62821	4.96612
2022	281	2022-10-08	5.86512	6.06446	5.589	4.94925
2022	282	2022-10-09	5.78533	5.98758	5.54958	4.93263
2022	283	2022-10-10	5.72412	5.915	5.51171	4.91742
2022	284	2022-10-11	5.64367	5.84675	5.47162	4.89879
2022	285	2022-10-12	5.52513	5.78021	5.4305	4.87829
2022	286	2022-10-13	5.37358	5.71071	5.38846	4.85671
2022	287	2022-10-14	5.1885	5.63417	5.347	4.83512
2022	288	2022-10-15	4.97988	5.5485	5.303	4.81096
2022	289	2022-10-16	4.75408	5.45163	5.25783	4.78662
2022	290	2022-10-17	4.52767	5.34288	5.21163	4.76321
2022	291	2022-10-18	4.31796	5.22542	5.16225	4.73892
2022	292	2022-10-19	4.13154	5.10408	5.10829	4.7125
2022	293	2022-10-20	3.9665	4.98133	5.05058	4.68417
2022	294	2022-10-21	3.81767	4.86004	4.98958	4.654
2022	295	2022-10-22	3.68088	4.7415	4.92583	4.62208
2022	296	2022-10-23	3.561	4.62721	4.86033	4.58804
2022	297	2022-10-24	3.46054	4.51862	4.79329	4.55179
2022	298	2022-10-25	3.37533	4.41817	4.72537	4.513
2022	299	2022-10-26	3.29229	4.32442	4.65792	4.47187
2022	300	2022-10-27	3.20254	4.23337	4.59117	4.43088
2022	301	2022-10-28	3.11004	4.14746	4.52525	4.38842
2022	302	2022-10-29	3.02004	4.06612	4.46079	4.34496
2022	303	2022-10-30	2.93275	3.98704	4.39758	4.30188
2022	304	2022-10-31	2.84729	3.9105	4.33571	4.25858
2022	305	2022-11-01	2.76333	3.83383	4.27517	4.21542
2022	306	2022-11-02	2.68071	3.75729	4.2155	4.17246
2022	307	2022-11-03	2.59767	3.68038	4.15658	4.12962
2022	308	2022-11-04	2.51638	3.60308	4.09775	4.08729
2022	309	2022-11-05	2.43733	3.527	4.03954	4.04529
2022	310	2022-11-06	2.36442	3.45288	3.98192	4.00296
2022	311	2022-11-07	2.29942	3.38292	3.92496	3.96046
2022	312	2022-11-08	2.23712	3.31521	3.86867	3.91821
2022	313	2022-11-09	2.17892	3.25271	3.81258	3.87617
2022	314	2022-11-10	2.11713	3.18625	3.75725	3.83454
2022	315	2022-11-11	2.05983	3.1205	3.70267	3.79267
2022	316	2022-11-12	2.00642	3.05533	3.64883	3.75129
2022	317	2022-11-13	1.95712	2.99738	3.59579	3.70983
2022	318	2022-11-14	1.90721	2.93654	3.54333	3.66871
2022	319	2022-11-15	1.8585	2.87796	3.49154	3.62775
2022	320	2022-11-16	1.81363	2.82525	3.44092	3.58721
2022	321	2022-11-17	1.7715	2.77038	3.39129	3.54654
2022	322	2022-11-18	1.73229	2.72008	3.34333	3.50733
2022	323	2022-11-19	1.69654	2.67217	3.29692	3.46787
2022	324	2022-11-20	1.66321	2.62629	3.25129	3.42992
2022	325	2022-11-21	1.63092	2.58458	3.20658	3.39083
2022	326	2022-11-22	1.59692	2.542	3.16258	3.35292
2022	327	2022-11-23	1.56283	2.50054	3.12	3.31558
2022	328	2022-11-24	1.52933	2.45896	3.07825	3.27892
2022	329	2022-11-25	1.49554	2.41696	3.03775	3.24279
2022	330	2022-11-26	1.46146	2.37663	2.99667	3.207
2022	331	2022-11-27	1.427	2.33642	2.95683	3.17171
2022	332	2022-11-28	1.39383	2.2965	2.91804	3.13725
2022	333	2022-11-29	1.36163	2.2575	2.87888	3.10304
2022	334	2022-11-30	1.33083	2.21946	2.84092	3.06904
2022	335	2022-12-01	1.30288	2.18575	2.80367	3.03596
2022	336	2022-12-02	1.27467	2.15292	2.76733	3.00287
2022	337	2022-12-03	1.24542	2.11629	2.73188	2.97058
2022	338	2022-12-04	1.21642	2.08158	2.69658	2.93838
2022	339	2022-12-05	1.18812	2.04763	2.66158	2.90683
2022	340	2022-12-06	1.16088	2.01217	2.6275	2.87538
2022	341	2022-12-07	1.13496	1.97842	2.59337	2.84425
2022	342	2022-12-08	1.11004	1.94554	2.56	2.81354
2022	343	2022-12-09	1.09064	1.91971	2.53293	2.78893
2022	344	2022-12-10	1.0645	1.885	2.4965	2.756
2022	345	2022-12-11	1.0425	1.8545	2.4645	2.72625
2022	346	2022-12-12	1.0235	1.82625	2.4335	2.697
2022	347	2022-12-13	1.0045	1.798	2.4025	2.66875
2022	348	2022-12-14	0.98675	1.771	2.3735	2.64
2022	349	2022-12-15	0.96875	1.74525	2.34375	2.612
2022	350	2022-12-16	0.95075	1.71925	2.31525	2.585
2022	351	2022-12-17	0.93325	1.694	2.28675	2.55825
2022	352	2022-12-18	0.916	1.67025	2.25875	2.53125
2022	353	2022-12-19	0.90025	1.647	2.232	2.50475
2022	354	2022-12-20	0.88525	1.62575	2.20525	2.47925
2022	355	2022-12-21	0.86975	1.604	2.18025	2.45375
2022	356	2022-12-22	0.855	1.582	2.1555	2.429
2022	357	2022-12-23	0.83925	1.56025	2.1315	2.40475
2022	358	2022-12-24	0.8245	1.5435	2.10725	2.3805
2022	359	2022-12-25	0.8095	1.5225	2.0835	2.35675
2022	360	2022-12-26	0.79375	1.504	2.06	2.33425
2022	361	2022-12-27	0.77725	1.482	2.03725	2.3105
2022	362	2022-12-28	0.761	1.46	2.01525	2.28825
2022	363	2022-12-29	0.746	1.44225	1.9925	2.2655
2022	364	2022-12-30	0.73025	1.422	1.9695	2.243
2022	365	2022-12-31	0.71475	1.401	1.947	2.22075
2023	1	2023-01-01	0.70075	1.38125	1.9255	2.1995
2023	2	2023-01-02	0.688	1.36325	1.9035	2.178
2023	3	2023-01-03	0.676	1.3435	1.8825	2.1565
2023	4	2023-01-04	0.663	1.326	1.861	2.1355
2023	5	2023-01-05	0.651	1.3095	1.8405	2.114
2023	6	2023-01-06	0.63925	1.29325	1.8205	2.0935
2023	7	2023-01-07	0.627	1.2765	1.8015	2.0735
2023	8	2023-01-08	0.6155	1.261	1.782	2.053
2023	9	2023-01-09	0.604	1.24525	1.76325	2.0335
2023	10	2023-01-10	0.59375	1.22975	1.7445	2.0145
2023	11	2023-01-11	0.583	1.21325	1.72525	1.995
2023	12	2023-01-12	0.57125	1.1975	1.707	1.9755
2023	13	2023-01-13	0.5595	1.18225	1.68825	1.95725
2023	14	2023-01-14	0.5495	1.16675	1.67025	1.9385
2023	15	2023-01-15	0.5395	1.1515	1.652	1.92
2023	16	2023-01-16	0.53	1.136	1.634	1.902
2023	17	2023-01-17	0.5195	1.12125	1.6165	1.8835
2023	18	2023-01-18	0.5115	1.1105	1.59875	1.8655
2023	19	2023-01-19	0.499	1.09675	1.582	1.8485
2023	20	2023-01-20	0.48775	1.0825	1.5655	1.8305
2023	21	2023-01-21	0.476	1.069	1.55075	1.81325
2023	22	2023-01-22	0.46625	1.05625	1.5345	1.796
2023	23	2023-01-23	0.45725	1.0435	1.51825	1.77975
2023	24	2023-01-24	0.4475	1.02975	1.50225	1.76325
2023	25	2023-01-25	0.43775	1.016	1.48675	1.747
2023	26	2023-01-26	0.426	1.0025	1.47275	1.7305
2023	27	2023-01-27	0.4155	0.98875	1.45725	1.714
2023	28	2023-01-28	0.40875	0.977	1.442	1.6985
2023	29	2023-01-29	0.40425	0.9665	1.42625	1.68275
2023	30	2023-01-30	0.40125	0.95625	1.41075	1.66725
2023	31	2023-01-31	0.391	0.94	1.39525	1.652
2023	32	2023-02-01	0.37975	0.9255	1.38025	1.6365
2023	33	2023-02-02	0.37525	0.9135	1.36525	1.62125
2023	34	2023-02-03	0.3645	0.89975	1.35025	1.60625
2023	35	2023-02-04	0.35125	0.8875	1.33675	1.591
2023	36	2023-02-05	0.34975	0.877	1.3225	1.576
2023	37	2023-02-06	0.3715	0.86875	1.30775	1.56175
2023	38	2023-02-07	0.341	0.85775	1.29625	1.54725
2023	39	2023-02-08	0.324	0.8485	1.285	1.532
2023	40	2023-02-09	0.316	0.8385	1.272	1.5185
2023	41	2023-02-10	0.316	0.8295	1.2585	1.505
2023	42	2023-02-11	0.33125	0.821	1.245	1.49125
2023	43	2023-02-12	0.30875	0.80925	1.23325	1.47775
2023	44	2023-02-13	0.2935	0.7995	1.22225	1.464
2023	45	2023-02-14	0.287	0.7915	1.21025	1.4515
2023	46	2023-02-15	0.2815	0.7815	1.1975	1.43875
2023	47	2023-02-16	0.27375	0.77125	1.1855	1.4255
2023	48	2023-02-17	0.27	0.7625	1.1735	1.413
2023	49	2023-02-18	0.26225	0.75275	1.16175	1.4
2023	50	2023-02-19	0.25225	0.743	1.1515	1.38775
2023	51	2023-02-20	0.2445	0.73375	1.1415	1.3755
2023	52	2023-02-21	0.2375	0.725	1.131	1.363
2023	53	2023-02-22	0.232	0.717	1.12	1.351
2023	54	2023-02-23	0.25	0.718	1.10675	1.339
2023	55	2023-02-24	0.24275	0.70975	1.095	1.32775
2023	56	2023-02-25	0.22525	0.6945	1.0835	1.316
2023	57	2023-02-26	0.21475	0.6805	1.0725	1.304
2023	58	2023-02-27	0.199	0.6695	1.0625	1.2925
2023	59	2023-02-28	0.2105	0.66425	1.051	1.281
2023	60	2023-03-01	0.227	0.6545	1.0395	1.2695
2023	61	2023-03-02	0.20125	0.648	1.0305	1.258
2023	62	2023-03-03	0.18	0.63825	1.0225	1.247
2023	63	2023-03-04	0.17275	0.631	1.0145	1.236
2023	64	2023-03-05	0.171	0.623	1.00375	1.225
2023	65	2023-03-06	0.176	0.621	0.99175	1.21425
2023	66	2023-03-07	0.17575	0.61775	0.9805	1.2035
2023	67	2023-03-08	0.16275	0.6035	0.9705	1.193
2023	68	2023-03-09	0.1565	0.5925	0.9615	1.1815
2023	69	2023-03-10	0.1475	0.5835	0.95175	1.1715
2023	70	2023-03-11	0.14	0.576	0.943	1.1615
2023	71	2023-03-12	0.137	0.56925	0.933	1.151
2023	72	2023-03-13	0.13475	0.56325	0.9235	1.1405
2023	73	2023-03-14	0.13175	0.55525	0.91475	1.1305
2023	74	2023-03-15	0.12475	0.5475	0.90625	1.1205
2023	75	2023-03-16	0.119	0.541	0.898	1.111
2023	76	2023-03-17	0.1155	0.53475	0.88975	1.10075
2023	77	2023-03-18	0.11375	0.529	0.88125	1.0915
2023	78	2023-03-19	0.117	0.5285	0.874	1.0835
2023	79	2023-03-20	0.111	0.522	0.86825	1.07675
2023	80	2023-03-21	0.12125	0.52025	0.859	1.0675
2023	81	2023-03-22	0.11575	0.51575	0.85	1.058
2023	82	2023-03-23	0.12025	0.508	0.841	1.0485
2023	83	2023-03-24	0.097	0.498	0.8345	1.0395
2023	84	2023-03-25	0.08975	0.48975	0.8285	1.03
2023	85	2023-03-26	0.087	0.484	0.82175	1.0215
2023	86	2023-03-27	0.0875	0.4795	0.8125	1.0125
2023	87	2023-03-28	0.0885	0.48025	0.80325	1.00375
2023	88	2023-03-29	0.08675	0.473	0.79475	0.99525
2023	89	2023-03-30	0.09525	0.463	0.78625	0.9865
2023	90	2023-03-31	0.096	0.455	0.778	0.9775
2023	91	2023-04-01	0.07275	0.449	0.7705	0.96925
2023	92	2023-04-02	0.0635	0.44225	0.76525	0.9605
2023	93	2023-04-03	0.06125	0.4375	0.75775	0.952
2023	94	2023-04-04	0.06275	0.4325	0.74975	0.944
2023	95	2023-04-05	0.0785	0.43	0.74125	0.9355
2023	96	2023-04-06	0.06975	0.42375	0.7335	0.92775
2023	97	2023-04-07	0.06475	0.41675	0.7255	0.9195
2023	98	2023-04-08	0.05025	0.4105	0.71875	0.91075
2023	99	2023-04-09	0.04775	0.404	0.71175	0.90275
2023	100	2023-04-10	0.0415	0.40225	0.7055	0.8955
2023	101	2023-04-11	0.0365	0.3965	0.69975	0.88675
2023	102	2023-04-12	0.0345	0.392	0.6945	0.88
2023	103	2023-04-13	0.0365	0.388	0.68775	0.8715
2023	104	2023-04-14	0.03375	0.38375	0.68	0.8645
2023	105	2023-04-15	0.03275	0.37875	0.6735	0.85775
2023	106	2023-04-16	0.0345	0.3745	0.66725	0.84925
2023	107	2023-04-17	0.0275	0.37	0.66025	0.84225
2023	108	2023-04-18	0.022	0.36375	0.65425	0.8355
2023	109	2023-04-19	0.0185	0.3585	0.65	0.831
2023	110	2023-04-20	0.018	0.355	0.64475
2023	111	2023-04-21	0.0195	0.353	0.638
2023	112	2023-04-22	0.028	0.3535	0.631
2023	113	2023-04-23	0.01425	0.34525	0.6265
2023	114	2023-04-24	0.011	0.34	0.6225
2023	115	2023-04-25	0.011	0.33825	0.6175
2023	116	2023-04-26	0.02325	0.3385	0.611
2023	117	2023-04-27	0.0245	0.337	0.6035
2023	118	2023-04-28	0.014	0.335	0.59775
2023	119	2023-04-29	0.00775	0.32575	0.59225
2023	120	2023-04-30	0.01525	0.32	0.58625
2023	121	2023-05-01	0.003	0.31375	0.5795
2023	122	2023-05-02	-0.0055	0.305	0.57375
2023	123	2023-05-03	-0.01	0.29775	0.5675
2023	124	2023-05-04	-0.01325	0.29125	0.5605
2023	125	2023-05-05	-0.0165	0.28425	0.554
2023	126	2023-05-06	-0.019	0.2785	0.549
2023	127	2023-05-07	-0.01975	0.27475	0.54375
2023	128	2023-05-08	-0.01925	0.27125	0.535
2023	129	2023-05-09	-0.01925	0.26525	0.52425
2023	130	2023-05-10	-0.01925	0.25825	0.51525
2023	131	2023-05-11	0.001	0.2525	0.507
2023	132	2023-05-12	0.01175	0.252	0.4985
2023	133	2023-05-13	-0.01	0.248	0.4915
2023	134	2023-05-14	-0.011	0.2415	0.483
2023	135	2023-05-15	-0.01575	0.23575	0.476
2023	136	2023-05-16	-0.021	0.2305	0.47075
2023	137	2023-05-17	-0.024	0.2255	0.464
2023	138	2023-05-18	-0.025	0.21975	0.45875
2023	139	2023-05-19	-0.026	0.215	0.45275
2023	140	2023-05-20	-0.025	0.212	0.44775
2023	141	2023-05-21	-0.026	0.2065	0.44225
2023	142	2023-05-22	-0.0245	0.2015	0.4365
2023	143	2023-05-23	-0.02	0.197	0.4315
2023	144	2023-05-24	-0.017	0.194	0.428
